# Supplementary material for: A database-driven approach identifies additional diterpene synthase activities in the mint family (Lamiaceae)
Source: J Biol Chem. 2018 Nov 29;294(4):1349–62. doi: 10.1074/jbc.RA118.006025 (PMC6349103; doi:10.1074/jbc.RA118.006025)
Supplement: Supporting Information [file supp_RA118.006025_Dataset_S1.xlsx]

## Sheet: Lamiaceae_diTPSs
Name	Species	Symbol	Substrates	Products	Genbank nucleotide	Notes	References	Genus TaxID	Genus Name	Species Name	Peptide sequence
sclareol synthase	38869	SsTps1132	lbnlpp	sclrl	JN133922	class I TPS	1	21880	Salvia	sclarea	MSLAFNVGVTPFSGQRVGSRKEKFPVQGFPVTTPNRSRLIVNCSLTTIDFMAKMKENFKREDDKFPTTTTLRSEDIPSNLCIIDTLQRLGVDQFFQYEINTILDNTFRLWQEKHKVIYGNVTTHAMAFRLLRVKGYEVSSEELAPYGNQEAVSQQTNDLPMIIELYRAANERIYEEERSLEKILAWTTIFLNKQVQDNSIPDKKLHKLVEFYLRNYKGITIRLGARRNLELYDMTYYQALKSTNRFSNLCNEDFLVFAKQDFDIHEAQNQKGLQQLQRWYADCRLDTLNFGRDVVIIANYLASLIIGDHAFDYVRLAFAKTSVLVTIMDDFFDCHGSSQECDKIIELVKEWKENPDAEYGSEELEILFMALYNTVNELAERARVEQGRSVKEFLVKLWV…
sclareol synthase	38869	SsSS	lbnlpp;pcpp;ecpp;scpp;prgnlpp;klvnlpp;trlbetdnpp;lbstdnpp; cfetdnlpp	sclrl,manool,pmnlo,epmnlo;manool;ntmanool;vxflna;vtgnd;klvll;trlbefdntl;lbsfdntl;cfefdntl	JQ478435	class I TPS; Enzyme is also known to be active on other substrates, but this list is limited to those for which a corresponding class II enzyme has been found from Lamiaceae.	2; 3; 4; this work	21880	Salvia	sclarea	MSLAFNVGVTPFSGQRVGSRKENFPVQGFPVTTPNRSRLIVNCSLTTIDFMAKMKENFKREDDKFPTTTTLRSEDIPSNLCIIDTLQRLGVDQFFQYEINTILDNTFRLWQEKHKVIYGNVTTHAMAFRLLRVKGYEVSSEELAPYGNQEAVSQQTNDLPMIIELYRAANERIYEEERSLEKILAWTTIFLNKQVQDNSIPDKKLHKLVEFYLRNYKGITIRLGARRNLELYDMTYYQALKSTNRFSNLCNEDFLVFAKQDFDIHEAQNQKGLQQLQRWYADCRLDTLNFGRDVVIVANYLASLIIGDHAFDYVRLAFAKTSVLVTIMDDFFDCHGSSQECDKIIELVKEWKENPDAEYGSEELEILFMALYNTVNELAERARVEQGRSVKEFLVKLWV…
ent-kaurene synthase	41228	CfTPS14	ecpp	ntkrn	KC702394	class I TPS	5	41227	Plectranthus	barbatus	MSLPLSTCVLFVPKGSQFWSSRFSYASASLEVGFQRATSAQIAPLSKSFEETKGRIAKLFHKDELSISTYDTAWVAMVPSPTSSEEPCFPACLNWLLENQCLDGSWARPHHHPMLKKDVLSSTLACILALKKWGVGEEQINRGLHFIELNFASATEKCQITPMGFDIVFPAMLDRARALSLNIRLEPTTLNDLMNKRDLELNRCYQSSSTEREVYRAYIAEGMGKLQNWESVMKYQRKNGTLFNCPSTTAAAFTALRNSDCLNYLHLALNKFGDAVPAVFPLDIYSQLCIVDNLERVGISRHFLTEIQSVLDGTYRSWLQGDEQIFMDASTCALAFRTLRMNGYNVSSDPITKLIQEGSFSRNTMDINTTLELYRASELILYPDERDLEEHNLRLKTIL…
kaurene synthase	424422	SmKSL2	ecpp;ntlbnlpp	ntkrn;ntepmnlo	KC814643	class I TPS	6	21880	Salvia	miltiorrhiza f. alba	MALPLSTCLLFHPKESRSRRFCFSPASAASLKSGLHSATSAKIASMPTCFEQTRGRIAKLFHKDELSVSTYDTAWVAMVPSPTSLEEPCFPDCLNWLLENQCHDGSWARPHHHPLLKKDVLSSTLACILALKKWGVGEEQIKRGLHFLELNFASATDKCQITPMGFDIIFPAMLDYARGFSLNLRLDPTTFNDLMHKRDLELKRSNRNYSSETETYWAYIAEGMGELQNWESVMKYQRRNGSLFNCPSTTAAAFIALRNSDCLNYLHLALKKFGNAVSAVYPLDIYSQLCTVDNLERLGISQYFSTEIQNVLDETYRCWMQGNEEIFMDASTCALAFRTLRLNGYDVTSDPVTKILQECFSSSFRGNMTDINTTLELYRASELVLYPDERDLEKQNLRL…
ent-kaurene synthase	41230	MvEKS	ecpp	ntkrn	KJ584453	class I TPS	7	41229	Marrubium	vulgare	IDESQTSLDTGVQRFTSSKIASSVQCFEDTKARIVKLIHKPELSVSTYDTAWVAMVPSPNSSNEPCFPDCLAWLLENQCCDGSWACPHHHPFLKKDVLSSTLACILALKKWGVGEEQINKGARFIEVNFASATEKSQISPTGFDIIFPAMLDYARDLFLDLRLEPTTFDNLIFRRDLELKRCYESHREAYLAYIAEGMGKLQDWESVMKYQRKNGSLFNSPSTTAAAFIALPNSGCLSYLHSALKKFGNAVPAAYPLDVYSRLRTVDNLESLGISRYFQKEIQQVLDETYRWWLQGSEEIFLDASTCALAFRTLRMNGYNVTSDAITKLLPDSFCGNMKDIGTTLELYRASEFILYPDEKDLEQQNLRLKDILEQELSSGFIHSEVNRALNYPFYAIMD…
9,13-epoxy-labd-14-ene synthase	41230	MvELS	prgnlpp;pcpp;lbnlpp	ntseplfn;mltrdn;pmnlo	KJ584454	class I TPS	7	41229	Marrubium	vulgare	MSITFNLKIAPFSGPGIQRSKETFPATEIQITASTKSTMTTKCSFNASTDFMGKLREKVGGKADKPPVVIHPVDISSNLCMIDTLQSLGVDRYFQSEINTLLEHTYRLWKEKKKNIIFKDVSCCAIAFRLLREKGYQVSSDKLAPFADYRIRDVATILELYRASQARLYEDEHTLEKLHDWSSNLLKQHLLNGSIPDHKLHKQVEYFLKNYHGILDRVAVRRSLDLYNINHHHRIPDVADGFPKEDFLEYSMQDFNICQAQQQEELHQLQRWYADCRLDTLNYGRDVVRIANFLTSAIFGEPEFSDARLAFAKHIILVTRIDDFFDHGGSREESYKILDLVQEWKEKPAEEYGSKEVEILFTAVYNTVNDLAEKAHIEQGRCVKPLLIKLWVEILTSFK…
miltiradiene synthase	268906	SfKSL	pcpp	mltrdn	KP091841	class I TPS	8	21880	Salvia	fruticosa	MLLTFNITDATLSHGVILRRRENFPRHAFQIFPAIAATKRSFNAVCSLGTPPTDLIGKIKEKFNGKDDNPLAAAAAIQSAANIPSSLCIIDTLQRLGVDRYFQSEIDSILEETYRSWREKDSEIYSDVTTHAMAFRLLRVKGYEVSSEELAPYAEQERVDLQTIDVATVIELYRAAQERISEEESSLEKLLGWTTTFLKQQLLTNSIPDNKLHKQVEYYLKNYHGILDRMGVRRNLDLYDISHYRSLRAWFPNLCNEDFLSFARQDFNMCQAQHREELEQLQRWYSDCRLDTLKFGRNVLRVANFLTSAIIGDPELSEVRIVFAQHIILVTLIDDLFDHGGTKQESYKILELVKEWKEKSAAEYGCEEVEILFTAVYNTVNEVVERAHAAQGRSVKDFL…
miltiradiene synthase	226208	SmKSL	pcpp	mltrdn	EF635966	class I TPS; also called SmKSL1	9	21880	Salvia	miltiorrhiza	MSLAFNPAATAFSGNGARSRRENFPVKHVTVRGFPMITNKSSFAVKCNLTTTDLMGKIAEKFKGEDSNFPAAAAVQPAADMPSNLCIIDTLQRLGVDRYFRSEIDTILEDTYRLWQRKERAIFSDTAIHAMAFRLLRVKGYEVSSEELAPYADQEHVDLQTIEVATVIELYRAAQERTGEDESSLKKLHAWTTTFLKQKLLTNSIPDKKLHKLVEYYLKNXHGILDRMGVRQNLDLYDISYYRTSKAANRFSNLCSEDFLAFARQDFNICQAQHQKELQQLQRWYADCKLDTLKYGRDVVRVANFLTSAIIGDPELSDVRIVFAQHIVLVTRIDDFFDHRGSREESYKILELIKEWKEKPAAEYGSEEVEILFTAVYNTVNELAERAHVEQGRSVKDFL…
miltiradiene synthase	39367	RoKSL1	pcpp;lbnlpp	mltrdn;pmnlo	KF805858	class I TPS	10	21880	Salvia	rosmarinus	MSLAFNPAVTAFSGHRVRSRREILPGQHVIVQGFPMITNKSSFTVKCNLTTTDLMGKIAEKFKGQDSNFPAAVAVQPATDIPSNLCIIDTLQRLGVDRYFQSEIDIILEDTYRLWQRKEREIFSDITIHVMAFRLLRVKGYEVLSEELAPYADQERIDLQAIDVSTVIELYRAAQERIDEEESSLEKLHAWTTAFLKQQLLTNSIPDKKLHKLVESYLKNYHGILDRMGVRLNLDLYGISHYQTLNRFSNLRTEDFLAFTRQDFNICQAQHQKELQLLQRWYADCRLDTLKYGRDVVRVSNFLTSAIFGDPELSDVRLVFAKHIVLVTRIDDFFDHGGSREESYKILDLIKEWKEKPAAEYGSEEVEILFTAVYNTVNGLAEMAHVEQGRSVKEFLIKL…
miltiradiene synthase	39367	RoKSL2	pcpp	mltrdn	KF805859	class I TPS	10	21880	Salvia	rosmarinus	MLLAFNISDVPLSNHRVILSRREHFPRHAFHKFPAIVTTKSSVNAICSHATPSDLMGKLKEKFKAKDVNPLAAGAIQPAANIPSSLCIIDTLQRLGVDRYFQSQIDAILEETYRLWREKDRDIYSDVFTHAMAFRLLRVKGYEVSSEELAPYAEHERVNLQKIDVATVIELYRAAHERIYEEEKSLEKLLAWTTTFLKHHLLTISNPDNKLHKQVEYYLKNYHGILDRMGVRRSLDLYDINHYRSLRASFPTLCNEDFLSLARQDFNMCQAQHREELEQLQRWYSDCRLDKLKFGRNVVRVSNFLTSAIIGDPEFSEVRLVFAKHIILVTLIDDLFDHGGTREQSYKILELVTEWKEKSAAEYGSEAVEILFTAVYNTVNELVERAHVEQGRSVKEFLI…
ent-kaurene synthase	587669	IrKSL5	ecpp	ntkrn	KX580634	class I TPS	11	204130	Isodon	rubescens	MSLLLSNSALVGPKFRSSRISHASASLDIGLQRATSPQNASVATCFEETKGRIAKLFHKNELSVSTYDTAWVAMVPSPTSSEEPCFPACLNWLLENQCHDGSWARPHHHHMLKKDVLSSTLACILALKKWGVGEEQINRGLHFVELNFASATEKGQITPMGFDIIFPAMLDNARGLSLNLQLEPTTLNDLIYKRDLELKRCNQSNSAEKEVYWAHIAEGMGKLQDWESVMKYQRKNGSLFNCPSTTAAAFTALRNSDCLNYLRLALEKFGSAVPAVYPLDIYSQLCTVDNLERLGISRYFLTEIQSVLDETYRSWLQGDEEIFMDASTCALAFRTLRMNGYNVTSDPITKILQECFSSSFRGNMTDINTTLEIYRASELILYPEERDLDQHNLRLKTFL…
isopimaradiene synthase	587669	IrKSL6	pcpp	ipsfdn	KX580635	class I TPS	11	204130	Isodon	rubescens	MFSSSLKLKTNPLMDNKIHRSSSDRDFRGSTISSVKCSLNNSEDLIVKVRERVKGKVEISPSAYDTAWVAMVPERDYSGQKPRFPECLDWIVENQNADGSWGVQSSSMLKHSLSCTLACLLPLRKWNVASPQLLRNGVEFIRSSSSAATDKNQISPIGFDIVFPMMIQYANDLNLELLLNQDLVNILFQNREAQLTRNKNLEYVAEGLGSSIDWNKVLMHQRSNGSLFNSPATTAAALIHRHDKKCLEYLNSLLSIYKTWVPTIHPMDVYARLCLVDHLQGLGVDRFVHPEIEVVLQETFRLWQQKDDKIFTDATCRAMAFRLLRMQGYHVTPDELGGYVDEESFFATVSFESSGTDTVLELYKASQVRLPEDDDTLEKLHDWTSKFLKQKLQSKTILD…
kaurene synthase like 1	28513	SdKSL1	ecpp	ntpmeffd	KY057342	class I TPS	12	21880	Salvia	divinorum	MSLAFNAEVMAFSVNRVREVFPVRHVTVQGFPVITNKSSFAVKCNLTTTDLMGKIAEKFKGEDCHFPPAAAFEQAADIPSYLCIIDTLQRLGVDRYFQSEIDTILEDTYRLWQQKERDIFSDITIHAMAFRLLRVKGYQVSSEELAPYADQERIDLQTIDVATVIELYRAAEERIDEEESSLKKLHAWTTTFLKQQLLTNSIPDKKLRKLVNYYLKNYHGILDRMGVRQNLDLFDITHYQTLKGADRFSNLRNEDFLAFARKDFNICQAQHQKELQQLQRWYADRRLDTLKYGRDVVRVSNFLTSAIIGDPELSDVRLVFAKHIVLVTRIDDFFDHAGSREDSYKILELVKEWKEKPAAEYGSEEVEILFTAVYNTVNELAEMAHVTQERKEFLIELWV…
manoyl oxide synthase	41228	CfTPS3	pcpp;lbnlpp	mltrdn;pmnlo	KF444508	class I TPS	13	41227	Plectranthus	barbatus	MSSLAGNLRVIPFSGNRVQTRTGILPVHQTPMITSKSSAAVKCSLTTPTDLMGKIKEVFNREVDTSPAAMTTHSTDIPSNLCIIDTLQRLGIDQYFQSEIDAVLHDTYRLWQLKKKDIFSDITTHAMAFRLLRVKGYEVASDELAPYADQERINLQTIDVPTVVELYRAAQERLTEEDSTLEKLYVWTSAFLKQQLLTDAIPDKKLHKQVEYYLKNYHGILDRMGVRRNLDLYDISHYKSLKAAHRFYNLSNEDILAFARQDFNISQAQHQKELQQLQRWYADCRLDTLKFGRDVVRIGNFLTSAMIGDPELSDLRLAFAKHIVLVTRIDDFFDHGGPKEESYEILELVKEWKEKPAGEYVSEEVEILFTAVYNTVNELAEMAHIEQGRSVKDLLVKLW…
diterpene synthase TPS4	41228	CfTPS4	pcpp;lbnlpp	mltrdn;pmnlo	KF444509	class I TPS	13	41227	Plectranthus	barbatus	MSITINLRVIAFPGHGVQSRQGIFAVMEFPRNKNTFKSSFAVKCSLSTPTDLMGKIKEKLSEKVDNSVAAMATDSADMPTNLCIVDSLQRLGVEKYFQSEIDTVLDDAYRLWQLKQKDIFSDITTHAMAFRLLRVKGYDVSSEELAPYADQEGMNLQTIDLAAVIELYRAAQERVAEEDSTLEKLYVWTSTFLKQQLLAGAIPDQKLHKQVEYYLKNYHGILDRMGVRKGLDLYDAGYYKALKAADRLVDLCNEDLLAFARQDFNINQAQHRKELEQLQRWYADCRLDKLEFGRDVVRVSNFLTSAILGDPELSEVRLVFAKHIVLVTRIDDFFDHGGPREESHKILELIKEWKEKPAGEYVSKEVEILYTAVYNTVNELAERANVEQGRNVEPFLRTL…
miltiradiene synthase	396869	SpMilS	pcpp	mltrdn	KP119676	class I TPS	14	21880	Salvia	pomifera	MLLTFNITDATLSHGVILRRRENFPRHAFQIFPAIAATKRSFNAVCSLATPPTDLIGKIKEKFNGKDDNPLAAAAAIKSAPNIPSSLCIIDTLQRLGVDRYFQSEIDSILEETYRSWREKDSEIYSDVTTHAMAFRLLRVKGYEVSXEALAPYAEQERVDLQTIDVATVIELYRAAQERIREEESSLEKLLGWTTTFLKQQLLTNSIPDNKLHKQVEYYLKNYHGILDRMGVRRNLDLYDISHYRSLRARFPNLCNEDFLSFARQDFNMCQAQHREELEQLQRWYSDCRLDTLRFGRNVLRVANFLTSAIIGDPELPEVRIVFAQHIIPVTLIDDLFDHGGTKQESYKILELVKEWKEKNAAEYGCEEVEILFTAVYNTVNELVERAHVAQGRSVKDFL…
miltiradiene synthase	587669	IrKSL3	pcpp	mltrdn	KU180506	class I TPS; high identity to IrTPS2	11	204130	Isodon	rubescens	MSTLKLIPFSTSIDKQFSGRTSILGGKCCLQIDGPKTTKKQSKILVEKIRERISNGKVVEISASAYDTAWVAMVPSREMSGRPSFPECLDWIVENQNPDGSWGLNPFLVKDSLSCTLACLLALRKWGLPNHLLHKGIEFIESNISRAATDDENQVAPIGFNIIFPAMISYAKELDLTLTLPPSSLNALLRARDSEMIRREGKWEYVGEGLGDSCNWNQIIQKHQSRNGSLFNSPATTAAAAIHCRDHKCFDYLISVVNKCNGWAPTVYPMDIYARLCMIDTLQRLGIDCHFRVELDAIFDEIYRNWQEREEEIFSDVTCQALAFRLLRVKGYDVSSDGLEEFVEQEGFFNSVSMQHSNVGTVLELYRASQTRINEEENTLQKIHAWTKPFLTQQLLNKT…
miltiradiene synthase	587669	IrKSL1	pcpp	mltrdn	KU180504	class I TPS; high identity to IrTPS4	11	204130	Isodon	rubescens	MSLAFNLRVIPFSGHTIQSRRGLFPVHESPMITTKPFAAVKCSLTTSTDLMGKIKEKFNGKVHTSLPAITTHSADTPSNLCIIDTLQRLGVDRYFQSEIDSILDDTYRLWQLKKEDIFSDITTHAMAFRLLRVKGYQVSSEELAPYADQERVNLQEIDVPTVIELYRAAQERVTEEDSTLKKLYVWTSTFLKQQLLTDAIPDKKLHEQVDYYLKNYHGILDRMGVRRSLDLYDVGHYKTLKAADGFSNLCNEDFLAFARQDFNISQAQHQKELQQLQRWYSDCRLDTLKFGRDVVRVSNFLTSAMSGDPELSDVRLAFAKHIVLVTRIDDFFDHGGSKEESYKILELVKEWKEKPAGEYGSEEVEILFTAVYNTVNELAEMAHIEQGRSVKDLLIKLWV…
ent-atiserene synthase	587669	IrKSL4	ecpp	ntatsrn	KX580633	class I TPS; high identity to IrTPS6	11	204130	Isodon	rubescens	MGIVALILIKAAMSLILSSFPLFRSSRSSPASASLAGSGLPKTTPPKTASLQSHSPMFEETKGRIAKLFKKNEVCISTYDTAWVGMVPSPFSSDQPCFPDSLFWLLDNQCPDGSWAQPHHHSHSHSPSLLNKDVLSSTLASILALHKWGLGQHHIAKGLHFLELNFASATDNSQITPLGFDIVFPAMLDHAADLSLNLRLDPTTLNDLMNRRDLELQRCTENGSAETEVYMAYIGEGMGKLHDWESVMKYQRKNGSLFNSPSTTAAAFIALRNSDCLNYLYSALNKFGSAVPAVYPLDIYSQLCIVDNLERLGISRFFSTEIQSVLDETYRCWLQGDEEIIMDASTCGLAFRTLRMNGYKVTSDSFIKVVQDCFSSPGHMRDVNTTLELYRASELMLYP…
miltiradiene synthase	587669	IrTPS4	pcpp	mltrdn	KX831652	class I TPS; high identity to IrKSL1	15	204130	Isodon	rubescens	MSLAFNLRVIPFSGHTIQSRRGLFPVHESPMITTKPFAAVKCSLTTSTDLMGKIKEKFNGKVHTSLPAITTHSADTPSNLCIIDTLQRLGVDRYFQSEIDSILDDTYRLWQLKKEDIFSDITTHAMAFRLLRVKGYQVSSEELAPYADQEHVNLQEIDVPTVIELYRAAQERVTEEDSTLKKLYVWTSTFLKQQLLTDAIPDKKLHEQVDYYLKNYHGILDRMGVRRSLDLYDVGHYKTLKAADGFSNLCNEDFLAFARQDFNISQAQHQKELQQLQRWYSDCRLDTLKFGRDVVRVSNFLTSAMSGDPELSDVRLAFAKHIVLVTRIDDFFDHGGSKEESYKILELVKEWKEKPAGEYGSEEVEILFTAVYNTVNELAEMAHIEQGRSVKDLLIKLWV…
nezukol synthase	587669	IrTPS2	pcpp	nzkl	KX831650	class I TPS; high identity to IrKSL3	15	204130	Isodon	rubescens	MSTLKLIPFSTSIDKQFSGRTSILGGKCCLQIDGPKTTKKQSKILVEKIRERISNGKVVDISASAYDTAWVAMVPSREMSGRPSFPECLDWIVENQNPDGSWGLNPFLVKDTLSCTLACLLALRKWGLPNHLLHKGIEFIESNISRAATDDENQVSPIGFNIIFPAMISYAKELDLTLTLPPSSLNALLRPRDSEMIRRREGKWEYVGEGLGDSCNWNQIIQKHQSRNGSLFNSPATTAAAAIHCRDHKCFDYLISVVNKCNGWAPTVYPMDIYARLCMIDTLQRLGIDCHFRVELDAIFDEIYRNWQEREEEIFSDVTCQALAFRLLRVKGYDVSSDGLEEFVEQEGFFNSVSMQHSNVGTVLELYRASQTRINEEENTLEKIHAWTKPFLTQQLLNK…
copalyl diphosphate synthase	587669	IrCPS2	ggpp	pcpp	KU180500	class II TPS	11	204130	Isodon	rubescens	MGIRLLKMHGYDVDPNALKHFKQEDGKFSCYGGQMIESASPIYNLYRASQLRFPGEEILEEATKFAYNFLQEKIANNQIQEKWVISEHLIDEIKLGLKMPWYATLPRVEAAYYLQYYAGTGDVWIGKTFYRMPEISNDTYKELAVLDFNRCQAQHQFEWIYMQEWYQSSSVKAFGISKKELLLAYFLAAATIFEPERTQERIMWAKTQIVSRMIKSFLSKENTLSLEQKTTLLIDFGHDINGLNKINSVEKGNGLAGTLLTTFQQLLEEFDRYTTHQLKNAWSQWFVKLQQGEGDGGADAELLANTLNICAGHIAFNEDILSHRDYTTLSSLTTKICQRLTQIQDKKILEIKDGSIKDKELEEEMQALVKLVLEENGGGIDRNIKQTFLSVFKTFYYCA…
8-hydroxy-copalyl diphosphate synthase	38869	SscTPS1	ggpp	lbnlpp	HQ641451	class II TPS	16	21880	Salvia	sclarea	MTSVNLSRAPAAITRRRLQLQPEFHAECSWLKSSSKHAPLTLSCQIRPKQLSQIAELRVTSLDASQASEKDISLVQTPHKVEVNEKIEESIEYVQNLLMTSGDGRISVSPYDTAVIALIKDLKGRDAPQFPSCLEWIAHHQLADGSWGDEFFCIYDRILNTLACVVALKSWNLHSDIIEKGVTYIKENVHKLKGANVEHRTAGFELVVPTFMQMATDLGIQDLPYDHPLIKEIADTKQQRLKEIPKDLVYQMPTNLLYSLEGLGDLEWERLLKLQSGNGSFLTSPSSTAAVLMHTKDEKCLKYIENALKNCDGGAPHTYPVDIFSRLWAIDRLQRLGISRFFQHEIKYFLDHIESVWEETGVFSGRYTKFSDIDDTSMGVRLLKMHGYDVDPNVLKHFK…
13-labden-8,15-diol pyrophosphate synthase	38869	SsTpsSa3	ggpp	lbnlpp	JN133923	class II TPS	1	21880	Salvia	sclarea	MTSVNLSRAPAAITRRRLQLQPEFHAECSWLKSSSKHAPLTLSCQIRPKQLSQIAELRVTSLDASQASEKDISLVQTPHKVEVNEKIEESIEYVQNLLMTSGDGRISVSPYDTAVIALIKDLKGRDAPQFPSCLEWIAHHQLADGSWGDEFFCIYDRILNTLACVVALKSWNLHSDIIEKGVTYIKENVHKLKGANVEHRTAGFELVVPTFMQMATDLGIQDLPYDHPLIKEIADTKQQRLKEIPKDLVYQMPTNLLYSLEGLGDLEWERLLKLQSGNGSFLTSPSSTAAVLMHTKDEKCLKYIENALKNCDGGAPHTYPVDIFSRLWAIDRLQRLGISRFFQHEIKYFLDHIESVWEETGVFSGRYTKFSDIDDTSMGVRLLKMHGYDVDPNVLKHFK…
13-labden-8,15-diol pyrophosphate synthase	38869	SsTpsSa9	ggpp	lbnlpp	JN133924	class II TPS	1	21880	Salvia	sclarea	MTSVNLSRAPAAIIRRRLQLQPEFHAECSWLKSSSKHAPFTLSCQIRPKQLSQIAELRVTSLDASQASEKDISLVQTPHKVEVNEKIEESIEYVQNLLMTSGDGRISVSPYDTAVIALIKDLKGRDAPQFPSCLEWIAHHQLADGSWGDEFFCIYDRILNTLACVVALKSWNLQSDIIEKGVTYIKENVHKLKGANVEHRTAGFELVVPTFMQMATDLGIQGLPYDHPLIKEIADTKQQRLKEIPKDLVYQMPTNLLYSLEGLGDLEWERLLKLQSGNGSFLTSPSSTAAVLMHTKDEKCLKYIENALKNCDGGAPHTYPVDIFSRLWAIDRLQRLGISRFFQHEIKYFLDHIESVWEETGVFSGRYTKFSDIDDTSMGVRLLKMHGYDVDPNVLKHFK…
labd-13-en-8-ol diphosphate synthase	38869	SsLPPS	ggpp	lbnlpp	JQ478434	class II TPS	2	21880	Salvia	sclarea	MTSVNLSRAPAAIIRRRLQLQPEFHAECSWLKSSSKHAPFTLSCQIRPKQLSQIAELRVTSLDASQASEKDISLVQTPHKVEVNEKIEESIEYVQNLLMTSGDGRISVSPYDTAVIALIKDLKGRDAPQFPSCLEWIAHHQLADGSWGDEFFCIYDRILNTLACVVALKSWNLQSDIIEKGVTYIKENVHKLKGANVEHRTAGFELVVPTFMQMATDLGIQGLPYDHPLIKEIADTKKQRLKEIPKDLVYQMPTNLLYSLEGLGDLEWERLLKLQSGNGSFLTSPSSTAAVLMHTKDEKCLKYIENALKNCDGGAPHTYPVDIFSRLWAIDRLQRLGISRFFQHEIKYFLDHIESVWEETGVFSGRYTKFSDIDDTSMGVRLLKMHGYDVDPNVLKHFK…
plus-copalyl diphosphate synthase	424422	SmCPS1	ggpp	pcpp	KC814639	class II TPS	6	21880	Salvia	miltiorrhiza f. alba	MASLSSTILSRSPAARRRITPASAKLHRPECFATSAWMGSSSKNLSLSYQLNHKKLSVATVDAPQVHDHDGTTVHQGHDAVKNIEDPIEYIRTLLRTTGDGRISVSPYDTAWVAMIKDVEGRDGPQFPSSLEWIVQNQLEDGSWGDQKLFCVYDRLVNTIACVVALRSWNVHAHKVKRGVTYIKENVDKLMEGNEEHMTCGFEVVFPALLQKAKSLGIEDLPYDSPAVQEVYHVREQKLKRIPLEIMHKMPTSLLFSLEGLENLDWDKLLKLQSADGSFLTSPSSTAFAFMQTKDEKCYQFIKNTIDTFNGGAPHTYPVDVFGRLWAIDRLQRLGISRFFEPEIADCLSHIHKFWTDKGVFSGRESEFCDIDDTSMGMRLMRMHGYDVDPNVLRNFKQK…
copalyl diphosphate synthase	424422	SmCPS2	ggpp	pcpp	KC814640	class II TPS	6	21880	Salvia	miltiorrhiza f. alba	MTSLFSLNLSRAPAIRRRLQLPAEVHLSEFFAVYAWLNSSTKPSPLTFQIQRKHLSKVTECRVASLDGIQVSEKDTPLRTPNEINKKIEDSIEYVKNLLMTSGDGRISVSPYDTSIAALIKDVKGRNAPQFPSCLEWIAQHQMADGSWGDEFFCIYDRIVNTLACVIALKSWNVHAHMIQKGVAYVNENVHKLKDGNLEHMTSGFEIVVPALVQRAKDLGIQGLPYDHPLINEIAITKEGRLKKIPKDMIYQTPTTLLFSLEGLGDLEWERILQLQSGDGSFLTSPSSTAHAFMQTKDAKCLKFIDNAVKNCNGGVPHTYPVDVFARLWAVDRLQRLGISRFFQQEIKYFLDHVNSVWTENGVFSGRDSQFCDIDDTSMGIRLLKMHGYNVDPNAVEHF…
ent-copalyl diphosphate synthase 5	424422	SmCPS5	ggpp	ecpp	KC814642	class II TPS	6	21880	Salvia	miltiorrhiza f. alba	MPLASNPVAFLPSSTAHGDLPAAAFSRSSAGCLQLCRPLTPTSSLQCNAISRPRTEEYIDVIQNGLPVIKWHEIVEDDAEKDSPKDKVGELRDAVRSMLRSMGDGEISISPYDTAWVALVADADGDRPQFPSSLHWISTNQLADGSWGDHATFSIFDRIINTLACVVALTSWDLHPDKTHKGILFIKKNIHRLEEENVEHMPIGFEVALPSLIDIAKQLQIDIPSDTRGLREIYARREIKLKKIPSDILHQMPTTLLHSLEGMPGLMWQKLLKLQSEDGSFLFSPSSTAFALQQTKDHNCLKYLTNHLIKFKGGVPNVYPVDLFEHLWAVDRLQRLGVSRYFQPEIEECVAYVYRYWTEKGICWARNSEIQDIDDTAMGFRLLRLHGYEVSADVFKHFE…
peregrinol diphosphate synthase	41230	MvCPS1	ggpp	prgnlpp	KJ584450	class II TPS	7	41229	Marrubium	vulgare	MASTPTLNLSITTPFVRTKIPAKISLPACSWLDRSSSRHVELNHKFCRKLELKVAMCRASLDVQQVRDEVYSNAQPHELVDKKIEERVKYVKNLLSTMDDGRINWSAYDTAWISLIKDFEGRDCPQFPSTLERIAENQLPDGSWGDKDFDCSYDRIINTLACVVALTTWNVHPEINQKGIRYLKENMRKLEETPTVLMTCAFEVVFPALLKKARNLGIHDLPYDMPIVKEICKIGDEKLARIPKKMMEKETTSLMYAAEGVENLDWERLLKLRTPENGSFLSSPAATVVAFMHTKDEDCLRYIKYLLNKFNGGAPNVYPVDLWSRLWATDRLQRLGISRYFESEIKDLLSYVHSYWTDIGVYCTRDSKYADIDDTSMGFRLLRVQGYNMDANVFKYFQK…
plus-copalyl diphosphate synthase	41230	MvCPS3	ggpp	pcpp	KJ584452	class II TPS	7	41229	Marrubium	vulgare	MGSLSTLNLIKTCVTLASSEKLNQPSQCYTISTCMKSSNNPPFNYYQINGRKKMSTAIDSSVNAPPEQKYNSTALEHDTEIIEIEDHIECIRRLLRTAGDGRISVSPYDTAWIALIKDLDGHDSPQFPSSMEWVADNQLPDGSWGDEHFVCVYDRLVNTIACVVALRSWNVHAHKCEKGIKYIKENVHKLEDANEEHMTCGFEVVFPALLQRAQSMGIKGIPYNAPVIEEIYNSREKKLKRIPMEVVHKVATSLLFSLEGLENLEWEKLLKLQSPDGSFLTSPSSTAFAFIHTKDRKCFNFINNIVHTFKGGAPHTYPVDIFGRLWAVDRLQRLGISRFFESEIAEFLSHVHRFWSDEAGVFSGRESVFCDIDDTSMGLRLLRMHGYHVDPNVLKNFKQ…
ent-labd-13-en-8-ol diphosphate synthase	424422	SmCPS4	ggpp	ntlbnlpp	KP063138	class II TPS	6	21880	Salvia	miltiorrhiza f. alba	MSFASNATGFRIPLTTCVYPSPILRFNAKVGSGSSYGTTEAQRNMKCVDGIGRSRVVAVAASGRTRDSNPEVESEKMKEMIRWMFRDMDDGEVSVSAYDTAWVALVEDIGGSGGPQFPTSLDWISDNQLDDGSWGDRKFVLYDRILNTLACVVALTTWKLHPHKCEKGLKFIRENIEKLDNEDEELMLVGFEVALPSLIDLAKKLGIEISDDSPCIKNIYAKRDSKLKEIPMDLLHKEPTSLLFSLEGMEGLDWEKLLTLRSEGSFLSSPSSTAYALQHTKDELCLDYLLKPVNKFNGGVPSTYPVDMFEHLWAVDRLQRLGISRYFQVEIGECLDYVYRYWTNEGISWARYTNIKDSDDTSMGFRLLRLHGYDISIDAFKAFEKGGEFWCMAGQMGHA…
copalyl diphosphate synthase	268906	SfCPS	ggpp	pcpp	KP091840	class II TPS	8	21880	Salvia	fruticosa	MTSMSSLNLTPAIIRRLQPAAKVHLPEFYAACAWLNSSSKHAPLTCQTRRKQLSKVTECRVANLDTSQLSEKHTSPIQTPDEVNEKMGDYIEYVKNLLMTSGDGRISVSPYDTSIIALIKDLKGRDAPQFPSCLEWIARNQRADGSWGDQFFCIYDRILNTLACVVALQSWNLHAHMIQKGVTYVNENVHKLKDGNIEHMTSGFEIVVPALVQRARXLGIQGLPYDHPLIKEIANTKQGRLKKIPKDMIYQTPTTLLFSLEGLEDLDWEKILKLQSGDGSFLTSPSSTAQVFMKTKDEKCLKFIENAVRNCDGGAPHTYPVHVFPRLWAVDRLQRLGISRFFQKEIKYFLDHINSVWTENGVFSGRDSEFCDIDDTSMGIRLLKMHGYNVDPNALNHFK…
copalyl diphosphate synthase	39367	RoCPS1	ggpp	pcpp	KF805857	class II TPS	10	21880	Salvia	rosmarinus	MTSMSSLNLSRAPAISRRLQLPAKVQLPEFYAVCSWLNNSSKHTPLSCHIHRKQLSKVTKCRVASLDASQVSEKGTSSPVQTPEEVNEKIENYIEYIKNLLTTSGDGRISVSPYDTSIVALIKDLKGRDTPQFPSCLEWIAQHQMADGSWGDEFFCIYDRILNTLACVVALKSWNVHADMIEKGVTYVNENVQKLEDGNLEHMTSGFEIVVPALVQRAQDLGIQGLPYDHPLIKEIANTKEGRLKKIPKDMIYQKPTTLLFSLEGLGDLEWEKILKLQSGDGSFLTSPSSTAHVFMKTKDEKCLKFIENAVKNCNGGAPHTYPVDVFARLWAVDRLQRLGISRFFQQEIKYFLDHINSVWTENGVFSGRDSEFCDIDDTSMGIRLLKMHGYDIDPNALE…
(-)-kolavenyl diphosphate synthase	28513	SdKPS	ggpp	klvnlpp	KX268505	class II TPS	17	21880	Salvia	divinorum	MSFATSLPRPTTTGAAGFGLPLATCISLSVSHSFSPKFGICNNTSLRLKSKAGSGCYEGIHRSQLAASTILEGHTPINPEVESEKIRLIERIRLMFRSMDDGEISVSPYDTAWVALVEDIGGSGGPQFPTSLEWISNNQLDDGSWGDRKFVLYDRILNTLACVVALTTWKMHPNKCEKGLRFISDNIEKLADEDEELMPVGFEIALPSLIDLAKRLCIEIPDNSASIKNIYAKRDSKLKRIPMDLMHKKPTSLLFSLEGMEGLNWDKLLDFQSEGSFLSSPSSTAYALHHTKDELCLEYLLKAVKKFNGGVPNAYPVDMFEHLWSVDRLRRLGISRYFQVEIDECLDYVYRYWTNKGICWARNMCVQDSDDSSMGFRLLRLYGYDVSIDVFKQFEEGGQ…
ent-copalyl diphosphate synthase	28513	SdCPS1	ggpp	ecpp	KX424876	class II TPS	12	21880	Salvia	divinorum	MASLSSTILSRPPATGCRIPSSSAKLPLPECFATNAWMSSTKNLSLTYQLNHKKNSKVVAVATVDAPQVHDHDDSTVLQGHDAVNNIDDPIEYIRTLLKTTGDGRISVSPYDTAWVAMIKDVGGRDAPEFPSSLEWIVQNQLQDGSWGDQKLFCVYDRLVNTIACVVALRSWNVHDDKVKRGVAYINENVDKLTEGNEEHMTCGFEVVFPALLQNAKSMGIEDLPYDAPAVHEVYHTREQKLKRIPLEIMHKMPTSLLFSLEGLENLDWDKLLKRQSADGSFLTSPSSTAFPFMQTRDKKCYQFIKNTVDTFNGGAPHTYPVDVFGRLWAIDRLQRLGISRFFETEIAECLSHIHKFWTDKGVFSGRDSEFCDIDDTSMGVRLLRMHGYDVDPNVLRNF…
kolavenyl diphosphate synthase	28513	SdCPS2	ggpp	klvnlpp	KX424877	class II TPS	12	21880	Salvia	divinorum	MSFATSLPRPTTTGAAGFGLPLATCISLSVSHSFSPKFGICNNTSLRLKSKAGSGCYEGIHRSQLAASTILEGHTPINPEVESEKIRLIERIRLMFRSMDDGEISVSPYDTAWVALVEDIGGSGGPQFPTSLEWISNNQLDDGSWGDRKFVLYDRILNTLACVVALTTWKMHPNKCEKGLRFISDNIEKLADEDEELMPVGFEIALPSLIDLAKRLCIEIPDNSASIKNIYAKRDSKLKRIPMDLMHKKPTSLLFSLEGMEGLNWDKLLDFQSEGSFLSSPSSTAYALHHTKDELCLEYLLKAVKKFHGGVPNAYPVDMFEHLWSVDRLRRLGISRYFQVEIDECLDYVYRYWTNKGICWARNMCVQDSDDSSMGFRLLRLYGYDVSIDVFKQFEEGGQ…
labda-13-en-8-ol diphosphate synthase	41228	CfTPS2	ggpp	lbnlpp	KF444507	class II TPS	13	41227	Plectranthus	barbatus	MKMLMIKSQFRVHSIVSAWANNSNKRQSLGHQIRRKQRSQVTECRVASLDALNGIQKVGPATIGTPEEENKKIEDSIEYVKELLKTMGDGRISVSPYDTAIVALIKDLEGGDGPEFPSCLEWIAQNQLADGSWGDHFFCIYDRVVNTAACVVALKSWNVHADKIEKGAVYLKENVHKLKDGKIEHMPAGFEFVVPATLERAKALGIKGLPYDDPFIREIYSAKQTRLTKIPKGMIYESPTSLLYSLDGLEGLEWDKILKLQSADGSFITSVSSTAFVFMHTNDLKCHAFIKNALTNCNGGVPHTYPVDIFARLWAVDRLQRLGISRFFEPEIKYLMDHINNVWREKGVFSSRHSQFADIDDTSMGIRLLKMHGYNVNPNALEHFKQKDGKFTCYADQHI…
copalyl diphosphate synthase	662907	IeCPS2	ggpp	ecpp	HQ455831	class II TPS; Stereochemistry of product was not established experimentally, there is a small chance that it is pcpp.	18	204130	Isodon	eriocalyx	MSSSSNVTSLPRLTTAGGVFPREMVRVHSSCNILRSKAKVGGINYFNPGNIKCVEVHKSRQVAVAAVKSLEYETEKPTNQDVVSEKMRVLSERIGTMLQNMNEGEISISPYDTAWVALVEDTDGRPQFPTSLEWISNNQLADGSWGDRKFVIYDRILNTLACVVALTTWNMHPHKCNRGLRFIRDNIEKLENENEELMPIGFEVVFPSLIEAAQKLGIEIPHIDSPCIKKIQAMRDFKLKRIPMELLHKKPTSLLHSLEGMQGLVWEKLLDFRSDGSFLCSPSSTAYALQHTKDELCLQYLLKAVKKFNGGVPNVYPVDMFEHLWCVDRLQRLGICRYFRAQIKEMLDYVYKYWTDKGICWARNTNVQDVDDTAMGFRLLRMHGYDVSTDVFKQFEKAG…
plus-copalyl diphosphate synthase	41228	CfTPS1	ggpp	pcpp	KF444506	class II TPS	13	41227	Plectranthus	barbatus	MGSLSTMNLNHSPMSYSGILPSSSAKAKLLLPGCFSISAWMNNGKNLNCQLTHKKISKVAEIRVATVNAPPVHDQDDSTENQCHDAVNNIEDPIEYIRTLLRTTGDGRISVSPYDTAWVALIKDLQGRDAPEFPSSLEWIIQNQLADGSWGDAKFFCVYDRLVNTIACVVALRSWDVHAEKVERGVRYINENVEKLRDGNEEHMTCGFEVVFPALLQRAKSLGIQDLPYDAPVIQEIYHSREQKSKRIPLEMMHKVPTSLLFSLEGLENLEWDKLLKLQSADGSFLTSPSSTAFAFMQTRDPKCYQFIKNTIQTFNGGAPHTYPVDVFGRLWAIDRLQRLGISRFFESEIADCIAHIHRFWTEKGVFSGRESEFCDIDDTSMGVRLMRMHGYDVDPNVL…
plus-copalyl diphosphate synthase	587669	IrTPS3	ggpp	pcpp	KX831651	class II TPS; high identity to IrCPS1	15	204130	Isodon	rubescens	MASLSTMHLINHSPASRRRIMSAAAAAAAKLHLPECFTITKSAWMNNTENLTLNYQLNHKKISKVAGINRVATVDAPQVHDQDDSTENQGHDAVNNIEDPIEYIRTLLRTTGDGRISVSPYDTAWVALIKDLNGRDAPEFPSSLEWIVRNQLDDGSWGDDKFFCVYDRLVNTIACVVALRSWNVHDDKLKRGVTYIKENVEKLRDGNVEHMTCGFEVVFTALLQRAKCLGIQDLPYDSPLIQEIYHTREQKLNRIPMEMMHKVPTSLLFSLEGLENLEWERLLKLQSADGSFLTSPSSTAFAFMQTKDEKCYQFIKNTVETFNGGAPHTYPVDVFGRLWAVDRLQRLGISRFFESEIAECLAHIHKFWTEKGVFSGRESEFCDIDDTSMGIRLLRMHGY…
ent-copalyl diphosphate synthase	587669	IrTPS5	ggpp	ecpp	KX831653	class II TPS; high identity to IrCPS4	15	204130	Isodon	rubescens	MSSSSIVTSLLRPTTAADGVLPRQMAQVNSSCNIWRSKAKVGGINYFNPGNIKCVEEVHKSRQVVVAALKSLEYETEKPTNQDVVSEKMRVLSERIETMLQNMDEGEISISPYDTAWVALVEDTDGRPQFPTSLEWISNNQLADGSWGDRKFVIYDRILNTLACVVALTTWNMHPHKCNRGLRFIRDNMEKLENENEELMPIGFEVVFPSLIEAAQKLGIEIPHIDSPCIKKIQAMRDFKLKRIPMELLHKKPTSLLHSLEGMQGLVWEKLLDFRSDGSFLCSPSSTAYALQHTKDELCLQYLLKAVKKFNGGVPNVYPVDMFEHLWCVDRLQRLGICRYFRVQIKEMLDYVYKYWTDKGICWARNTNVQDVDDTAMGFRLLRMHGYDVSTDVFKQFEK…
ent-copalyl diphosphate synthase	587669	IrCPS5	ggpp	ecpp	KU180503	class II TPS; high identity to IrTPS1	11	204130	Isodon	rubescens	MACVVALRSWNIHPHKTDKGIWFMKKNMCRIDEENLEHMPIGFEVALPSLIDIAKKLEIDIPTQTRGLQEIYARREIKLKKIPRDIMHQVPTTLLHSLEGMAGLKWEKLLKLQSEDGSFLFSPSSTAFALQQTRDHNCLKYLTNHIHKFNGGVPNVYPVDLFEHLWAVDRLQRLGLSRYFEPEIEECIAYVHRQWTEKGICWARNSQVEDIDDTAMGFRLLRLHGYEVSADVFRHFKSDGGEFFCFKGQSTQAVTGMYNLYRASQLMFPGENILVDAARFSANFLQLKRAKNDLLDKWIITKDLPGEVGYALDVPWYASLPRVETRFYLDQYGGDDDVWIGKTLYRMPYVNNNKYLELAKLDYNNCQALHQQEWQNILKWYRSCSLGEFGMTERSLLQT…
copalyl diphosphate synthase	226208	SmCPS	ggpp	pcpp	EU003997	class II TPS; Presumably the same gene as 84, but from a different cultivar.	9	21880	Salvia	miltiorrhiza	MASLSSTILSRSPAARRRITPASAKLHRPECFATSAWMGSSSKNLSLSYQLNHKKISVATVDAPQVHDHDGTTVHQGHDAVKNIEDPIEYIRTLLRTTGDGRISVSPYDTAWVAMIKDVEGRDGPQFPSSLEWIVQNQLEDGSWGDQKLFCVYDRLVNTIACVVALRSWNVHAHKVKRGVTYIKENVDKLMEGNEEHMTCGFEVVFPALLQKAKSLGIEDLPYDSPAVQEVYHVREQKLKRIPLEIMHKIPTSLLFSLEGLENLDWDKLLKLQSADGSFLTSPSSTAFAFMQTKDEKCYQFIKNTIDTFNGGAPHTYPVDVFGRLWAIDRLQRLGISRFFEPEIADCLSHIHKFWTDKGVFSGRESEFCDIDDTSMGMRLMRMHGYDVDPNVLRNFKQK…
copalyl diphosphate synthase	662907	IeCPS1	ggpp	ecpp	HQ455833	class II TPS; Stereochemistry of product was not established experimentally, there is a small chance that it is pcpp.	18	204130	Isodon	eriocalyx	MLQSMGDGEISISPYDTAWVALVEDDGGGRRQPQFPSSLEWISSNQLADGSWGDAGTFSIFDRILNTLACVVALRSWNIHPHKTDKGIWFMKKNMCRIDEENLEHMPIGFEVALPSLIDIAKKLEIDIPTQTRGLQEIYARREIKLKKIPRDIMHQVPTTLLHSLEGMAGLKWEKLLKLQSQDGSFLFSPSSTAFALQQTRDHGCLKYLTNHIHKFNGGVPNVYPVDLFEHLWAVDRLQRLGLSRYFQPEIEECIAYVHRQWTEKGICWARNSQVEDIDDTAMGFRLLRLHGYEVSADVFRHFKSDGGEFFCFKGQSTQAVTGMYNLYRASQLMFPGENILVDAARFSANFLQLKRANNDLLDKWIITKDLPGEVGYALDVPWYASLPRVETRFYLDQY…
copalyl diphosphate synthase	396869	SpCDS	ggpp	pcpp	GDKL01054622	class II TPS; The paper gives scant details about the characterized sequence, and does not list a genbank accession. This sequence was taken from the NCBI Transcriptome Shotgun Assembly database GDKL01054622.1	14	21880	Salvia	pomifera	MTSMSSLNLTPAIIRRLQPAAKVHLPEFYAVCAWLNSSSKHAPLTCQTRRKQLSKVTECRVASLDTSQLSEKHTSPIQTPDEVNEKMEDYIEYVKNLLMTSGDGRISVSPYDTSIIALIKDLKGRDAPQFPSCLEWIARNQRADGSWGDQFFCIYDRILNTLACVVALKSWNLHAHMIQKGVTYVNENVHKLKDGNIEHMTSGFEIVVPALVQRAKDLGIQGLPYDHPLIKEIANTKQGRLKKIPKDMIYQTPTTLLFSLEGLEDLDWEKILKLQSGDGSFLTSPSSTAQVFMKTKDEKCLKFIENAVKNCDGGAPHTYPVDVFARLWAVDRLQRLGISRFFQKEIKHFLDHINSVWTENGVFSGRDSDFCDIDDTSMGIRLLKMHGYNVDPNALNHFK…
copalyl diphosphate synthase	587669	IrCPS1	ggpp	pcpp	KU180499	class II TPS;high identity to IrTPS3	11	204130	Isodon	rubescens	MASLSTMHLINHSPASRRRIMSAAAAAKLHMPECFTITKSAWMNNTENLTLNYQLNHKKISKVAGINRVATVDAPQVHDQDDSTENQGHDAVNNIEDPIEYIRTLLRTMGDGRISVSPYDTAWVALIKDLNGRDAPQFPSSLEWIVRNQLDDGSWGDDKFFCVYDRLVNTIACVVALRSWNVHDDKLKRGVTYIKENVEKLRDGNVEHMTCGFEVVFTALLQRAKCLGIEDLPYDSPLIQEIYHSRQQKLNRIPMEMMHKVPTSLLFSLEGLENLEWERLLKLQSADGSFLTSPSSTAFAFMQTKDEKCYQFIKNTVETFNGGAPHTYPVDVFGRLWAVDRLQRLGISRFFESEIAECLAHIHKFWTEKGVFSGRESEFCDIDDTSMGIRLLRMHGYDV…
ent-copalyl diphosphate synthase	587669	IrCPS4	ggpp	ecpp	KU180502	class II TPS;high identity to IrTPS5	11	204130	Isodon	rubescens	MSSSSNVTSLLRPTTAADGVLPRQMVRVNSSCNIWRSKAKVGGINYFNPGNIKCVEEVHKSRQVAVAALKSLEYETEKPTNQDVVSEKMRVLSKRIETMLQNMDEGEISISPYDTAWVALVEDTDGRPQFPTSLEWISNNQLADGSWGDRKFVIYDRILNTLACVVALTTWNMHPHKCNRGLRFIRDNMEKLENEDEELMPIGFEVVFPSLIEAAQKLGIEIPHIDSPCIKKIQAMRDFKLKRIPMELLHKKPTSLLHSLEGMQGLVWEKLLDFRSDGSFLCSPSSTAYALQHTKDELCLQYLLKAVKKFNGGVPNVYPVDMFEHLWCVDRLQRLGICRYFRAQIKEMLDYVYKYWTDKGICWARNTNVQDVDDTAMGFRLLRMHSYDVSTDVFKQFEK…
peregrinol diphosphate synthase	54477	VacTPS1	ggpp	prgnlpp	MG696748	class II TPS	4	54476	Vitex	agnus-castus	MASLSTPNINNTTFVNSKTQLPAVKVHLQKCYVGPWLNRGSKHMFTNYQFGHRQISKVAKYQASPDVVQVCDKVEHSTAQSFELVDKKIEDNIRYVKELLNSIDDGHISVSAYDTAWFALIRDLDGRDCPQFPSTIEWIADNQLADGSWGDEDFYSAYDRLINTLACVLALRTWNVHPEKSEKGISYIKENLHELEDAEAENMTCAFELLFPVLLKRAENLGINEIPYDAPIIKEIYNIRDTKLTRIPLEVLHERSTSILYGMEGLENLDLDWQKLMKLQTPEGSFLTSPAATAFAFMYTKDENCLKYIKYILDKFNGAAVDVYPVDLFARLWAVDRLQRLGISRFFESEIKDCLSYVHRFWTEKGIFSGRHALFHDLDDTSMGFRLLRQHGYDMDPNV…
syn-copalyl diphosphate synthase	54477	VacTPS3	ggpp	scpp	MG696750	class II TPS	4	54476	Vitex	agnus-castus	MCSLSTLSPNFSNAYGSKSVSSTASRFPCWQRSNETWKTQSREVIHWTYVVRCKEVLNEARQGHMNLPHVTLQNDLCEREALKEDMPLLNEYKMEECIRYIKNMLGSMDDGRITVSPYDTAWIALIRDIEGRDIPQFPSSLEWIANNQLSDGSWGDEQFFLAYDRLLNTLACVVALTYWKVHADKSEKGILFIKENISKLGDANVEQMTCGFEVVFPALLTKAKDLGIHGIPYDAPVMQEIFATKDRKMERVPKELLHKVPTCLLHNLEGLGNVDALGKLDWPKLLKLQTPKGSYITSPAASAFAVMETKDKDCLAFINYVVNKFNGGAPTVYPVDIYARLWAVDRLQRLGISRFFEPEIKNCLDYVYRFWTEKGVFSARESEFCDIDDTSMSIRLLRL…
kolavenyl diphosphate synthase	54477	VacTPS5	ggpp	klvnlpp	MG696752	class II TPS	4	54476	Vitex	agnus-castus	MSLAYSQATSLLLSSTTRGGVPSLMHIPATNSPARINTGATPFWKLPFPARPLRQYKSITRARNQVILTAEKSVDVDTEKNTHHQKATAETTRELVERIRWMLQNMDDGELSVSPYDTAWVALVEDIGGSGRPQFPTSLEWISNNQYPDGSWGDRKFLFYDRILNTLACVVALKTWNMHPDKCEKGLKFIKENIHSLENENEEYMPVGFEVAFPSLIETAKKLGIEIPDDSPGMKDIYAKRHLKLKKIPMDLLHKMPTSLLFSLEGMKGLDWQKLLNLRFEGSFLSSPSSTAYALQHTKDELSLQYLLKAIKKFNGGVPNAYPVDMFEHLWSVDRLQRLGISRYFEPEIEECMKYAYRYWTDKGICWARNTNVQDVDDSSMGFRLLRLHSFPVTIDAFK…
class I diterpene synthase	54477	VacTPS2	lbnlpp;prgnlpp;scpp	pmnlo;ntreplfn,ntseplfn,vtgnd; vxflna	MG696749	class I TPS	4	54476	Vitex	agnus-castus	MSLRFNLIVTPFSNHRIRNRRETFPAQEFPVATSKSAVKVKCNLITSTDLVGKVREKINGKVDNSLEVPAIHPVDIPSNLCMIDTLERLGVDRYFQSEIDGVLEETYRLWQQKEKDIFADVTCRAMAFRLLRVKGYEVSSDELAPYADQAHVNLQISDVTAVIELYRASQERIYEEESTLEKLHAWTSTYLKQQLVSGTISDKKLHKQVEYYLKNYHGILDLVGIRRSLDLYDIDHYQILKAADRFRTICKDLLAFSRQDFNNCQAQYQRELQLLQRWYEDCRLDKLNYGRDVLRISYFVSSAIIGDPELSDARLAFAKYCVLTTCIDDFFDHAGSREESYRILELVKEWKEKPAEDYGSKEVEFLFTAVYNTVNELAEMAYVEQGRCVKSLLIKLWVE…
ent-kaurene synthase	54477	VacTPS4	ecpp	ntkrn	MG696751	class I TPS	4	54476	Vitex	agnus-castus	MSLQLSNSLFFARKESHFRCFSHVSASLDTGVRRVTSAKIASTCFEETKERIADLIHKAELSVSTYDTAWVAMVPSPNSSQEPCFPDCLSWLLQNQCCDGSWACPHHHPLLKKDVLCSTLACVLALKKWGVGEEKINRGVHFIEHNFASAMEKCQISPMGFDIIFPAMLDYARDLLLNLRLEPTMLNDLIYKRGLELKRNQNHSAEREAYLAYVAEGMGKLQDLGSVMKHQRRNGSLFNSPSTTAAAFIAFPNSRCLTYLRSALKKFGSAVPAVYPLDIYLQLCTVDNLERLGISRYFQKEIQGVLDETYRCWLQGNEEIFMDAPTCALAFRVLRKNGYNVTSDPITKLLEECFSSSFCGNIKDINTTLGLYRASEFILYPDERDLEKQNLMLKNLLEQ…
class I diterpene synthase	54477	VacTPS6	lbnlpp;prgnlpp;scpp	pmnlo;ntreplfn,ntseplfn,ltsfdnnl; sipsfdn	MG696753	class I TPS	4	54476	Vitex	agnus-castus	MSLRFNLIVTPFSNYEIRNRRETFPVQKFLMTTSKSAIKVKCSLKTSIDLVGKIREKINGKVDNSLEVPTINYLVDIPSNLCMIDSLERLGVARYFQSEIDGVLEKTYRLWQQREKDIFADVTCRAMAFRFLRVKGYEVSSDELAPYADQVHVNPQISDVTTVVELYRASQVRIYEEDSILEKLHAWTSTFLKQQLQSKTISDKKLHEQVEYYLKNYHGIQNQVAVRRSLDLYDIDHYPILKVADRFRIIYNEDFFVFLRQDFNLCQAQHQKELQQLQRWYEDCRLDTLNYGRNVVHVSCFLAAANFGDPELSNARLAFAKTIVLVTRIDDFFDLAGSREESYKILELVKEWKEKPTEDYGSKEVEILFTALYDTVNEFAEIAYIEQGRCVKPLLIKLW…
miltiradiene synthase	38596	ArTPS3	pcpp;prgnlpp;lbnlpp	mltrdn; ntreplfn,ntseplfn,ltsfdnnl; pmnlo	MH626614	class I TPS	this work	38595	Ajuga	reptans	MSLSFTIKVTPFSGQRVHSSTESFPIQQFPTITTKSAMAVKCSSLSTATVSFQDFVGKIRDTINGKVDNSPAATTIHPADIPSNLCVVDTLQRLGVDRYFQSEIDSVLNDTYRFWQQKGEDIFTDVACRAMAFRLLRVKGYEVSSDELASYAEQEHVNLQPSDITTVIELYRASQTRLYEDEGNLEKLHTWTSNFLKQQLQSETISDEKLHKQVEYYLKNYHGILDRAGVRQSLDLYDINQYQNLKSTDRFPTLSNEDLLEFAKQDFNFCQAQHQKELQQLQRWYADCKLDTLTYGRDVVRVASFLTAAIFGEPEFSDARLAFAKHIILVTRIDDFFDHGGSIEESYKILDLVKEWEDKPAEEYPSKEVEILFTAVYNTVNDLAEMAYIEQGRSIKPLL…
sandaracopimaradiene synthase	378904	LlTPS4	pcpp;prgnlpp;lbnlpp	sndac;ntreplfn,ntseplfn,ltsfdnnl;pmnlo	MH626615	class I TPS	this work	378903	Leonotis	leonurus	MSVAFNLIVVRFPGHGIQSSRETFPAKIITRTKSSMRFQSSLNTSTDFVGKIREMIRGKTDNSINPLDIPSTLCVIDTLHSFGIDRYFQSEINSVLHHTYRLWNDRNNIIFKDVICCAIAFRLLRVKGYQVSSDELAPFAQQQVTGLQTSDIATILELYRASQERLHEDDDTLDKLHDWSSNLLKLHLLNENIPDHKLHKRVGYFLKNYHGMLDRVAVRRNIDLHNINHYQIPEVADRFPTEAFLEFSRQDFNICQAQHQKELQQLHRWYADCRLDTLNHGTDVVHFANFLTSAIFGEPEFSEARLAFAKQVILITRMDDFFDHDGSREESHKILHLVQQWKEKPAEEYGSKEVEILFTAVYTTVNSLAEKACMEQGRSVKQLLIKLWVELLTSFKKEL…
class I diterpene synthase	29719	MsTPS1	pcpp;prgnlpp;lbnlpp	sndac;ltsfdnnl;pmnlo	MH626616	class I TPS	this work	21819	Mentha	spicata	MSSIRNLSLHIDLPKAEKKLVEKIRERIRNGRVEMSPSAYDTAWVAMVPSRGYSGRPGFPECVDWIIENQNPDGSWGLDSDQPLLVKDSLSSTLACLLALRKWKTHNQLVQRGMEFIDSRGWAATDDDNQISPIGFNIAFPAMINYAKELNLTLPLHPPSIHSLLHIRDSEIRKRNWEYVAEGVVDDTSNWKQIIGTHQRNNGSLFNSPATTAAAVIHSHDDKCFRYLISTLENSNGGWVPTIYPYDIYAPLCMIDTLERLGIHTYFEVELSGIFDDIYRNWQEREEEIFCNVMCRALAFRLLRMRGYHVSSDELAEFVDKEEFFNSVSMQESGEGTVLELYRASLTKINEEERILDKIHAWTKPFLKHQLLNRSIRDKRLEKQVEYDLKNFYGALVRF…
ent-kaurene synthase	213401	NmTPS2	ecpp	ntkrn	MH626617	class I TPS	this work	39172	Nepeta	mussinii	MSLPLSSCVLFPPNDSRFPVSRFSRASASLEVGLQGATSAKVSSQSSCFEETKRRITKLFHKDELSVSTYDTAWVAMVPSPTSSEEPCFPGCLTWLLENQCRDGSWARPHHHSLLKKDVLSSTLACILALKKWGVGEEQINKGLHFIELNCASATEKCQITPVGFDIIFPAMLDYARDFSLNLRLEPTTFNDLMDKRDLELKRCYQNYTPEREAYLAYIVEGMGRLQDWELVMKYQRKNGSLFNCPSTTAAAFIALRDSACLNYLNLSLKKFGNAVPAVYPLDIYSQLCTVDNLERLGINQYFIAEIQSVLDETYRCWIQGNEDIFLDTSTCALAFRILRMNGYDVTSDSLTKILEECFSSSFRGNMTDINTTLDLYRASELMLYPDEKDLEKHNLRLK…
trans-abienol synthase	268884	OmTPS3	pcpp;prgnlpp;lbnlpp;lbstdnpp	tbfrmn;ntreplfn,ntseplfn;tabnl;lsteftn	MH626618	class I TPS	this work	39174	Origanum	majorana	MASLAFTPGAAAFSGNVVRRRKDNFPVHGFPTTIRSSVSVTVKCYVSTTNLMVKIKEKFKGKNVNSLTVEAADDDMPSNLCIIDTLQRLGIDRYFQPQVDSVLDHAYKLWQGKEKDTVYSDISIHAMAFRLLRVKGYQVSSEELDPYIDVERMKKLKTVDVPTVIELYRAAQERMYEEEGSLERLHVWSTNFLMHQLQANSIPDEKLHKLVEYYLKNYHGILDRVGVRRNLDLFDISHYPTLRARVPNLCTEDFLSFAKEDFNTCQAQHQKEHEQLQRWFEDCRFDTLKFGRETAVGAAHFLSSAILGESELCNVRLALAKHMVLVVFIDDFFDHYGSREDSFKILHLLKEWKEKPAGEYGSEEVEILFTAVYNTVNELAEMAHVEQGRNIKGFLIELW…
manool synthase	268884	OmTPS4	lbnlpp;pcpp;ecpp;prgnlpp	pmnlo;manool;ntmanool;vtgnd,ntreplfn,ntseplfn,ltsfdnnl	MH626619	class I TPS	this work	39174	Origanum	majorana	MSLAFSHVSTFFSGQRVVGSRREIIPVNGVPTTANKPSFAVKCNLTTKDLMVKMKEKLKGQDGNLTVGVADMPSSLCVIDTLERLGVDRYFRSEIHVILHDTYRLWQQKDKDICSNVTTHAMAFRLLRVNGYEVSSEELAPYANLEHFSQQKVDTAMAIELYRAAQERIHEDESGLDKILAWTTTFLEQQLLTNSILDNKLHKLVEYYLNNYHGQTNRVGARRHLDLYEMSHYQNLKPSHSLCNEDLLAFAKQGFRDFQIQQQKEFEQLQRWYEDCRLDKLSYGRDVVKISSFMASILMDDPELADVRLSIAKQMVLVTRIDDFFDHGGSREDSYKIIELVKEWKEKAEYDSEEVKILFTAVYTTVNELAEACVQQGRNSTTVKEFLVQLWIEILSAFK…
palustradiene synthase	268884	OmTPS5	pcpp;prgnlpp;lbnlpp	pltd;ntreplfn,ntseplfn,ltsfdnnl;pmnlo	MH626620	class I TPS	this work	39174	Origanum	majorana	MVSACLKLKNNPFLDHRFRKSSNGFSVNFPATMLTTVKCSRDNSEDLIAKIKERMNEKFVTVPAREYSVIEHRNPKPAWCGGLQSKTVIEEEVCSRLFLVEHLQDLGVDRFFQSEIQHILHHTFRLWQQKDEQVFKDVTCRAMAFRLLRLEGYHVSSGELGEYVDEEKFFRTVRLEWRSTDTILELYKASQVRLPEDDNDNSNILKNLHEWTFIFLKEQLRRKTILDKGLERKVEFYLKNYHGILDAVKHRRSLDHTRFWKTTAYNPAVYDEDLFRLSAQDFMARQAQSQKELEMLLKWYDECRLDKMEYGRNVIHVSHFLNANNFPDPRLSETRLSFAKTMTLVTRLDDFFDHHGSREDSVLIIELIRQWNEPSTITTIFPSEEVEILYSALHSTVTD…
miltiradiene synthase	268885	PaTPS3	pcpp;prgnlpp;lbnlpp	mltrdn; ntreplfn,ntseplfn,ltsfdnnl; pmnlo	MH626621	class I TPS	this work	21880	Perovskia	atriplicifolia	MLLAFNISDVPLSQHRVILSRREHFPRHAFQEFPMIAATKSSVNAICSLATPTDLMGKIKEKFKAKDGDPLAAAAIQLAADIPSSLCIIDTLQRLGVDRYFQSEIDSILEETHKLWKVKDRDIYSEVTTHAMAFRLLRVKGYEVSSEELAPYAEQERFDLQTIDLATVIELYRAAQERTCEENDNSLEKLLAWTTTFLKHQLLTNSIPDTKLHKQVEYYLKNYHGILDRMGVRRSLDLYDISHYRPLRARFPNLCNEDFLSFARQDFSMCQAQHQKELEQLQRWYSDCRLDALLKFGRNVVRVSSFLTSAIIGEPELSEVRLVFAKHIILVTLIDDLFDHGGTREESYKILELVTEWKEKTAAEYGSEEVEILFTAVYNTVNELVERAHVEQGRSVKEF…
miltiradiene synthase	39358	PvTPS1	pcpp;prgnlpp;lbnlpp	mltrdn; ntreplfn,ntseplfn,ltsfdnnl; pmnlo	MH626622	class I TPS	this work	39176	Prunella	vulgaris	MSLTFNAGVVRFSSHRVRSTKDCFTVYGFPMIANKAAFAVKCSLTPTDLMGRVEEKFKGKNGNSLAASTTVESADIPSNLCIIDTLQRLGVDRYFQTEINAILEDTYRLWERKDKDIYSDATTHAMAFRLLRVKGYEVSSEELAPYADQECVNVQTADVATVIELYRAAQVRISEEESSLKKLHAWTTTFLKYQLQSNSIPEKKLHKLVEYYLKNYHGILDRMGVRMDLDLFDISHYRTLQASDRFSSLRNEDFLEFARQDFNICQAKHQKELQQLQRWYADCRLDTLKFGRDVVRVANFLTSAIFGEPELSDARLIFAKHIVLVTCIDEFFDHGGSKEESYKILELVEEWKEKPTGEYGCEEVEILFTAVYSTVNELAEMAHVEQGRSVKEFLVKLWV…
miltiradiene synthase	38868	SoTPS1	pcpp;prgnlpp;lbnlpp	mltrdn; ntreplfn,ntseplfn,ltsfdnnl; pmnlo	MH626623	class I TPS	this work	21880	Salvia	officinalis	MSLAFNAAVATFSGHRIRSRREILPGQGFPMITNKSSFAVKCNLTTTDLMGKITEKFKGRDSNFSAATAVQPAADIPSNLCIIDTLQRLGVDRYFQSEIDTILEDTYRLWQRKEREIFSDITIHAMAFRLLRVKGYVVSSEELAPYADQERINLQRIDVATVIELYRAAQERISEDESSLEKLHAWTATYLKQQLLTNSIPDKKLNKLVECYLKNYHGILDRMGVRQNLDLYDISHYQTLKAADRFSNLRNEDFLAFARQDFNICQEQHQKELQQLQRWYADCRLDTLKYGRDVVRVANFLTSAIIGDPELSEVRLVFAKHIVLVTRIDDFFDHGGSREESYKILELLKEWKEKPAAEYGSKEVEILFTAVYNTVNELAEMAHIEQGRSVKEFLIKLWV…
plus-copalyl diphosphate synthase	38596	ArTPS1	ggpp	pcpp	MH626624	class II TPS	this work	38595	Ajuga	reptans	MASLSTFHLYSSSLLHRKTLQSSPKLNLSSECFSTRTWMNSSKNLSLNYQVNQKIGKLTGTRVATVDAPQQLEHDDSTAKGHDIVDIETQDPIEYIRMLLNTTGDGRISVSPYDTAWIALIKDVEGRDFPQFPSSLEWIANHQLADGSWGDEGFFCVYDRLVNTIACVVALRSWNVHHDKSQRGIQYIKENVHQLKDGNAEHMMCGFEVVFPALLQKAKNMGIDDLPYEAPVIQDIYHTREQKLKRIPLEMMHKVPTSLLFSLEGLENLDWDKLLKLQSADGSFLTSPSSTAFAFMQTKDEKCFQFIKNTVETFNGGAPHTYPVDVFGRLWAVDRLQRLGISRFFEAEIADCLSHIHRYWNDKGLFSGRESDFVDIDDTSMGFRLLRMQGYDVSPNVLR…
neo-cleroda-4(18),13E-dienyl diphosphate synthase	38596	ArTPS2	ggpp	cfetdnlpp	MH626625	class II TPS	this work	38595	Ajuga	reptans	MSFASQATSLLSSPNRLGHVPTPSSPARFAAGGAPFWKILFTARSNGQYKAISRARNQGNVEYIDEIQKGPQVVLEAENSLEDDTQKDTDQIRELVENVRVKLQNIGGGGISISAYDTAWVALVEDINGSGQPQFPTSLDWISNHQFPDGSWGSSKFLYYDRILCTLACIVALKTWNVHPDKYHKGLDFIRENIHKLADEEEVHMPIGFEVAFPSIIETAKKVGIEIPEDFPGKKEIYAKRDLKLKKIPMDILHKMPTPLLFSIEGMEGLDWQKLFKFRDDGSFLTSPSSTAYALQQTKDELCLKYLTDLVKKDNGGVPNAFPVDLFDRNYTVDRLRRLGISRYFQPEIEECMKYVYRFWDKRGISWARNTNVQDLDDTAQGFRNLRMHGYEVTLDVFK…
plus-copalyl diphosphate synthase	41228	CfTPS16	ggpp	pcpp	MH626626	class II TPS	this work	41227	Plectranthus	barbatus	MQASMSSLNLNNAPAVCSSRSQLSAKLHPPEYSTVGAWLNRGNKNQRLGYRIRPKQLSKLTECRVASADVSQEIGKVGQSVRTPEEVNKKIEESIKYVKELLMTSGDGRISVAPYDTAIVALIKDLEGRDAPEFPSCLEWIANNQKDDGSWGDDFFCIYDRIVNTIASVVALKSWNVHPDKIERGVSYIKENAHKLKGGNLEHMTSGFEFVVPGCFDRAKALGIEGLPYDDPIIKEIYATKERRLSKVPKDMIYKVPTTLLFSLEGLGMEDLDWQKILKLQSGDGSFLTSPSSTAYAFMQTGDEKCYKFLQNAVRNCNGGAPHTYPVDVFARLWAVDRLQRLGISRFFQPEIKFCLDHIKNVWTKNGVFSGRDSEFVDIDDTSMGIRLLKMHGYDVDPN…
labda-7,13E-dienyl diphosphate synthase	204129	HsTPS1	ggpp	lbstdnpp	MH626627	class II TPS	this work	204122	Hyptis	suaveolens	MAYMISISNLNCSSLLNTNLSAKIQLHQGLKGTWLKTSKRMCMDQQVHGKQIAKVIESRVTDKDVSTAQDFEVLKVNRVEDLISSIKSSLKTMEDGRISVSPYSTSWIALIPSIDGRQTPQFPSSLEWIVKHQLSDGSWGDALFFCVYDRLVNTIACIIALHTWKVHADKVKKGVSFVKENIWKLEDANEVHMTSGFEVIFPILLRRARDMGIDGLPSDDTPVVRMISAARDHKLKKIPREVMHQVTTTLLYSLEGLEDLDWSRLFKLQSADGSFLTSPSSTAFAFMQTNNHNCLRFITSVVQTFNGGAPDNYPIDIFARLWAVDRLQRLGISRFFEQEINDCLSYVYRFWNANGVFSAGATNFCDLDDTSMAFRLLRLHGYDVDPNVLRKFKEGDRFC…
peregrinol diphosphate synthase	378904	LlTPS1	ggpp	prgnlpp	MH626628	class II TPS	this work	378903	Leonotis	leonurus	MASTASTLNLTINSTPFVSTKTQAKVSLPACLWMQDRSSSRHVSLKHKFCRNQQLKCRASLDVQQVRDEVFSTAQSPESVDKKIEERKKWVKNLLSTMDDGRINWSAYDTAWISLIKEFEGRDAPQFPSTLMRIAENQLADGSWGDPDYDCSYDRIINTLACVVALTTWNAHPEHNKKGIKYIKENMYKLEETPVVLMTSAFEVVFPALLNRAKNLGIQDLPYDMPIVKEICKIGDEKLARIPKKMMEKEPTSLMYAAEGVENLDWEKLLKQRTPENGSFLSSPAATAVAFMHTKDENCLRYIMYLLDKFNGGAPNVYPIDLWSRLWATDRIQRLGISRFFKEEIKEILSYVYSYWTDIGVYCTRDSKYADIDDTSMGFRLLRMHGFKMDPNVFKYFQK…
plus-copalyl diphosphate synthase	213401	NmTPS1	ggpp	pcpp	MH626629	class II TPS	this work	39172	Nepeta	mussinii	MTSISSLNLSNAAAARRRLQLPANVHLPEFHSVCAWLNSSSKHDPFSCRIHRKQKSKVTECRVASVDASPVSDHKMSSPVQTQEEANKNMEESIEYIKNLLMTSGDGRISVSAYDTSIVALIKDIEGRDAPQFPSCLEWIGQNQKADGSWGDDFFCIYDRFVNTLACIVALKSWNLHPHKIQKGVTYIKKNVHKLKDGRPELMTSGFEICVPAILQRAKDLGIQDLPYDDPMIKQITDTKERRLKKIPKDFIYQLPTTLLFSLEGQENLDWEKILKLQSADGSFLTSPSSTAAVFMHTKDEKCLKFIENAVKNCDGGVPHTYPVDVFARLWAVDRLQRLGISRFFQPEIKYFLDHIQSVWTENGVFSGRDSQFCDIDDTSMGIRLLKMHGYKIDPNALE…
plus-copalyl diphosphate synthase	268884	OmTPS1	ggpp	pcpp	MH626630	class II TPS	this work	39174	Origanum	majorana	MTDVSSLRLSNAPAAGGRLPLPGKVHLPEFRTVCAWLNNGCKYEPLTCRISRRKISECRVASLNSSQLIEKVGSPAQSLEEANKKIEDSIEYIKNLLMTSGDGRISVSAYDTSLVALIKDVKGRDAPQFPSCLEWIAQNQMADGSWGDEFFCIYDRIVNTLACLVALKSWNLHPDKIEKGVTYINENVHKLKDGSTEHMTSGFEIVVPATLERAKVLGIQGLPYDHPFIKEIINTKERRLSKIPKDLIYKLPTTLLFSLEGQGELDWEKILKLQSSDGSFLTSPSSTASVFMRTKDEKCLKFIENAVKNCGGGAPHTYPVDVFARLWAVDRLQRLGISRFFQHEIKYFLDHINSVWTENGVFSGRDSQFCDIDDTSMGVRLLKMHGYNVDPNALKHFKQ…
plus-copalyl diphosphate synthase	268885	PaTPS1	ggpp	pcpp	MH626631	class II TPS	this work	21880	Perovskia	atriplicifolia	MTSMSSLNLSRAPATTHRLQLQAKVHVPEFYAVCAWLNSSSKQAPLSCQIRCKQLSRVTECRVASLDASQVSEKDTSHVQTPDEVNKKIEDYIEYVKNLLMTSGDGRISVSPYDTSIVALIKDSKGRNIPQFPSCLEWIAQHQMADGSWGDQFFCIYDRILNTLACVVALKSWNVHGDMIEKGVTYVKENVHKLKDGNIEHMTSGFEIVVPALVQRAKDLGIQGLPYDDPLIKEIADTKERRLKKIPKDMIYQTPTTLLFSLEGQGDLEWEKILKLQSGDGSFLTSPSSTAHVFVQTKDEKCLKFIENAVKNCSGGAPHTYPVDVFARLWAIDRLQRLGISRFFQPEIKYFIDHINSVWTENGVFSGRDSEFCDIDDTSMGIRLLKMHGYKVDPNALNH…
(10R)-labda-8,13E-dienyl diphosphate synthase	28511	PcTPS1	ggpp	trlbetdnpp	MH626632	class II TPS	this work	21861	Pogostemon	cablin	MSFASQSHVAFVLRRPSAVAPPPPTRIPTTAALSPLKPGDFSHGRSSFMPTSIKCNAISTSRVEEYKYTDDHNQSGLLEHDGLISDKINELVTKIQLMLQNMDDGEISISPYDTAWVSLVEDVGGNDRPQFPTSLEWISNNQLPDGSWGDPNAFLVHDRILNTLACVVALKSWKMHPHKCNRGVSFVRENIYRMDDEKEEHMPNGFEVVFPALLQKAKTLNIDIPYEFPGIQKFYAKRDLKFARIPMDILHSVPTTLLFSLEGVRCGLDLDWGKLLELQAADGSFLYSPSSTAFALEQTKDQNCLKYLSKLVRKFDGGVPNVYPVDLFEHNWAVDRLQRLGISRYFTPEINQCLDYSYRYWSNSKGMYSASNSQIQDVDDTAMGFRLLRLNGYDVSTQG…

## Sheet: Compounds
Number in text	Abbreviation	Name	Formula	InChI	InChI AuxInfo	InChI Key	MSI level (for assignments in this work)	Structure image	EI+ mass spectrum	13C NMR	1H NMR	Notes
0	ggpp	geranylgeranyl diphosphate	C20H36O7P2	InChI=1S/C20H36O7P2/c1-17(2)9-6-10-18(3)11-7-12-19(4)13-8-14-20(5)15-16-26-29(24,25)27-28(21,22)23/h9,11,13,15H,6-8,10,12,14,16H2,1-5H3,(H,24,25)(H2,21,22,23)/b18-11+,19-13+,20-15+	AuxInfo=1/1/N:18,20,13,8,3,16,11,6,17,15,12,10,7,5,2,1,19,14,9,4,21,23,24,27,28,29,25,22,26/E:(1,2)(21,22,23)(24,25)/rA:29CCCCCCCCCCCCCCCCCCCCOPOOOPOOO/rB:s1;;d+2s3;s4;s5;s6;;d+7s8;s9;s10;s11;;d+12s13;s14;s15;s16;;d17s18;s19;;s21;s22;d22;s22;s25;s26;d26;s1s26;/rC:-62.0781,25.3103,0;-63.4118,26.0803,0;-65.5264,24.0862,0;-64.7454,25.3103,0;-66.0791,26.0803,0;-67.4128,25.3103,0;-67.413,23.7705,0;-64…	InChIKey=OINNEUNVOZHBOX-QIRCYJPOSA-N	N/A		N/A	N/A	See Nakano et al. 2005 DOI: 10.1039/B415346D (supplemental data page 2)
1	ntreplfn	9,13(R)-epoxy-labd-14-ene	C20H34O	InChI=1S/C20H34O/c1-7-18(5)13-14-20(21-18)15(2)9-10-16-17(3,4)11-8-12-19(16,20)6/h7,15-16H,1,8-14H2,2-6H3/t15-,16+,18+,19+,20-/m1/s1	AuxInfo=1/0/N:21,2,7,8,18,13,20,11,4,5,10,12,17,16,3,6,9,19,14,15,1/E:(3,4)/it:im/rA:22OCC.eCCC.eCCCCCCCC.eC.oCCCC.eCCH/rB:;n2;s3;s4;s5;;;s6s7s8;s9;s10;s11;;s6s12p13;n1s3s14;P15;s16;;s1s17p18;N19;d20;N6;/rC:11.6617,-13.2009,0;12.3949,-13.9563,0;11.1863,-14.5613,0;11.1863,-16.1013,0;9.8525,-16.8713,0;8.5188,-16.1013,0;8.1751,-18.0511,0;6.1954,-18.0511,0;7.1853,-16.8713,0;5.8515,-16.1013,0;5.8515,-…	InChIKey=YFIVBYGSVFHTOP-XIHRTOKZSA-N	2			See Heskes et al. (2018) (DOI: 10.1111/tpj.13822) (Table S6.)	See Heskes et al. (2018) (DOI: 10.1111/tpj.13822) (Table S6.)	GC retention time very close to 1-eicosene (internal standard), co-elutes under some methods.
2	ntseplfn	9,13(S)-epoxy-labd-14-ene	C20H34O	InChI=1S/C20H34O/c1-7-18(5)13-14-20(21-18)15(2)9-10-16-17(3,4)11-8-12-19(16,20)6/h7,15-16H,1,8-14H2,2-6H3/t15-,16+,18-,19+,20-/m1/s1	AuxInfo=1/0/N:21,2,7,8,18,13,20,11,4,5,10,12,17,16,3,6,9,19,14,15,1/E:(3,4)/it:im/rA:22OCC.eCCC.eCCCCCCCC.eC.oCCCC.oCCH/rB:;n2;s3;s4;s5;;;s6s7s8;s9;s10;s11;;s6s12p13;n1s3s14;P15;s16;;s1s17n18;P19;d20;N6;/rC:22.4244,-13.4159,0;23.1576,-14.1714,0;21.949,-14.7764,0;21.949,-16.3164,0;20.6152,-17.0864,0;19.2815,-16.3164,0;18.9378,-18.2661,0;16.9581,-18.2661,0;17.948,-17.0864,0;16.6142,-16.3164,0;16.61…	InChIKey=YFIVBYGSVFHTOP-LWASTNQWSA-N	2			See Zerbe et al. (2014) (DOI: 10.1111/tpj.12589) (legend to figure 7)	See Zerbe et al. (2014) (DOI: 10.1111/tpj.12589) (legend to figure 7)
3	ltsfdnnl	labd-13(16),14-diene-9-ol	C20H34O	InChI=1S/C20H34O/c1-7-15(2)11-14-20(21)16(3)9-10-17-18(4,5)12-8-13-19(17,20)6/h7,16-17,21H,1-2,8-14H2,3-6H3/t16-,17+,19+,20-/m1/s1	AuxInfo=1/0/N:3,2,9,19,21,14,4,17,11,12,6,18,16,7,5,10,13,20,15,8,1/E:(4,5)/it:im/rA:22OCCCCCCC.oCC.eCCC.oCC.eCCCCCCH/rB:;;d3;d2s4;s5;s6;n1p7;;s8n9;s10;s11;s12;;s8s13p14;s15;s16;s17;;s13s18s19;s20;N13;/rC:21.9401,-22.7094,0;23.196,-23.5397,0;25.7756,-22.1348,0;24.5296,-21.2297,0;23.196,-21.9997,0;21.9045,-21.1608,0;20.6064,-21.9394,0;20.6064,-23.4794,0;23.3002,-24.5939,0;21.9401,-24.2494,0;21.940…	InChIKey=PDMYSSCHAFCEEN-LCLWPZTBSA-N	2			See Heskes et al. (2018) (DOI: 10.1111/tpj.13822) (Table S8.)	See Heskes et al. (2018) (DOI: 10.1111/tpj.13822) (Table S8.)
4	vtgnd	viteagnusin D	C20H36O2	InChI=1S/C20H36O2/c1-7-18(5,21)13-14-20(22)15(2)9-10-16-17(3,4)11-8-12-19(16,20)6/h7,15-16,21-22H,1,8-14H2,2-6H3/t15-,16+,18?,19+,20-/m1/s1	AuxInfo=1/0/N:3,9,19,21,2,14,4,17,11,12,18,16,6,7,10,13,20,5,15,8,22,1/E:(3,4)/it:im/rA:23OCCCCCCC.oCC.eCCC.oCC.eCCCCCCOH/rB:;;d3;s2s4;s5;s6;n1p7;;s8n9;s10;s11;s12;;s8s13p14;s15;s16;s17;;s13s18s19;s20;s5;N13;/rC:9.9376,-22.1847,0;11.1935,-23.015,0;13.7731,-21.6102,0;12.5271,-20.705,0;11.1935,-21.475,0;9.902,-20.6362,0;8.6039,-21.4147,0;8.6039,-22.9547,0;11.2977,-24.0693,0;9.9376,-23.7247,0;9.9376…	InChIKey=QNIUYBRZAVVKNV-NJNUCJBSSA-N	2			See Heskes et al. (2018) (DOI: 10.1111/tpj.13822) (Table S7.)	See Heskes et al. (2018) (DOI: 10.1111/tpj.13822) (Table S7.)
5	prgnlpp	peregrinyl diphosphate	C20H38O8P2	InChI=1S/C20H38O8P2/c1-15(10-14-27-30(25,26)28-29(22,23)24)9-13-20(21)16(2)7-8-17-18(3,4)11-6-12-19(17,20)5/h10,16-17,21H,6-9,11-14H2,1-5H3,(H,25,26)(H2,22,23,24)/b15-10+/t16-,17+,19+,20-/m1/s1	AuxInfo=1/1/N:2,10,20,22,15,18,12,13,7,5,19,17,8,4,6,11,14,21,16,9,1,24,26,27,30,31,3,28,25,29/E:(3,4)(22,23,24)(25,26)/it:im/rA:31OCOCCCCCC.oCC.eCCC.oCC.eCCCCCCHOPOOOPOO/rB:;;s3;s4;s2d+5;s6;s7;n1p8;;s9n10;s11;s12;s13;;s9s14p15;s16;s17;s18;;s14s19s20;s21;N14;;s24;s25;d25;s25;s3s28;s29;d29;/rC:-27.351,23.2313,0;-26.0951,22.401,0;-23.5079,22.3663,0;-23.5156,23.8059,0;-24.7616,24.711,0;-26.0951,23.9…	InChIKey=BXBWAHVSCRSIHO-UEHSRLBXSA-N	N/A		N/A	N/A	N/A	9-LPP; absolute stereochemistry has not been rigorously established for this product and its derivatives.
6	ntepmnlo	ent-13-epi-manoyl oxide	C20H34O	InChI=1S/C20H34O/c1-7-18(4)13-9-16-19(5)12-8-11-17(2,3)15(19)10-14-20(16,6)21-18/h7,15-16H,1,8-14H2,2-6H3/t15-,16+,18+,19-,20+/m1/s1	AuxInfo=1/0/N:21,7,8,18,13,2,20,11,16,5,10,12,17,4,6,15,9,19,14,3,1/E:(2,3)/it:im/rA:22OCC.eCCC.oCCCCCCCC.oC.eCCCC.eCCH/rB:;s1n2;s3;s4;s5;;;s6s7s8;s9;s10;s11;;s6s12n13;s3s14;N15;s16;;s1s17p18;N19;d20;P6;/rC:-27.5695,-16.0306,0;-27.5695,-17.5706,0;-28.9032,-16.8006,0;-28.9032,-18.3406,0;-30.237,-19.1106,0;-31.5707,-18.3406,0;-31.9143,-20.2904,0;-33.8941,-20.2904,0;-32.9042,-19.1106,0;-34.238,-18.3…	InChIKey=IGGWKHQYMAJOHK-QVHQYWGISA-N	N/A		See Cui et al. (2015) (DOI: 10.1104/pp.15.00695) (Figure S1)	See Zhou et al. (1995) (DOI: 10.1016/0031-9422(95)00419-8) (Table 1, compound 8) (spectrum is for the enantiomer, normal 13-epi-manoyl oxide)	See Zhou et al. (1995) (DOI: 10.1016/0031-9422(95)00419-8) (Page 1206, compound 8) (spectrum is for the enantiomer, normal 13-epi-manoyl oxide)
7	ntlbnlpp	ent-labda-13-en-8-ol diphosphate	C20H38O8P2	InChI=1S/C20H38O8P2/c1-15(10-14-27-30(25,26)28-29(22,23)24)7-8-17-19(4)12-6-11-18(2,3)16(19)9-13-20(17,5)21/h10,16-17,21H,6-9,11-14H2,1-5H3,(H,25,26)(H2,22,23,24)/b15-10+/t16-,17+,19-,20+/m1/s1	AuxInfo=1/1/N:20,1,2,3,4,5,17,6,7,19,8,9,10,21,18,11,12,13,14,15,16,24,26,27,30,31,22,28,25,29/E:(2,3)(22,23,24)(25,26)/it:im/rA:31CCCCCCCCCCC.oC.oCC.eC.oOCCCCCOHOPOOOPOO/rB:;;;;;;s5;s5;s7;s7;n6;s1s2s8s11;n3s9s11s12;n4s10s12;P15;s6;s17;d+18;s18;s19;s21;P11;;s24;s25;d25;s25;s22s28;s29;d29;/rC:-33.7403,.6469,0;-31.7605,.6469,0;-31.4167,5.6767,0;-27.4172,3.5559,0;-34.0841,4.1367,0;-30.0831,6.4467,0;…	InChIKey=ZDGVATANBJCRHY-BVVYIIRBSA-N	N/A		N/A	N/A	N/A	ent-8-LPP; (5R,8S,9S,10S)-labda-8-ol diphosphate
8	pmnlo	13(R)-manoyl oxide	C20H34O	InChI=1S/C20H34O/c1-7-18(4)13-9-16-19(5)12-8-11-17(2,3)15(19)10-14-20(16,6)21-18/h7,15-16H,1,8-14H2,2-6H3/t15-,16+,18-,19-,20+/m0/s1	AuxInfo=1/0/N:21,7,8,18,13,2,20,11,16,5,10,12,17,4,6,15,9,19,14,3,1/E:(2,3)/it:im/rA:22OCC.oCCC.eCCCCCCCC.eC.oCCCC.eCCH/rB:;s1p2;s3;s4;s5;;;s6s7s8;s9;s10;s11;;s6s12p13;s3s14;P15;s16;;s1s17p18;N19;d20;N6;/rC:-48.3347,-25.5886,0;-48.3347,-27.1286,0;-49.6685,-26.3586,0;-49.6685,-27.8986,0;-51.0022,-28.6686,0;-52.3359,-27.8986,0;-52.6796,-29.8483,0;-54.6594,-29.8483,0;-53.6695,-28.6686,0;-55.0032,-27…	InChIKey=IGGWKHQYMAJOHK-HHUCQEJWSA-N	1			See Gonzalez et al. (1977) (DOI: 10.1016/0031-9422(77)83023-9) (Table 1, compound 1d)	See Gonzalez et al. (1977) (DOI: 10.1016/0031-9422(77)83023-9) (page 109, compound 1d)
9	epmnlo	13(S)-manoyl oxide	C20H34O	InChI=1S/C20H34O/c1-7-18(4)13-9-16-19(5)12-8-11-17(2,3)15(19)10-14-20(16,6)21-18/h7,15-16H,1,8-14H2,2-6H3/t15-,16+,18+,19-,20+/m0/s1	AuxInfo=1/0/N:21,7,8,18,13,2,20,11,16,5,10,12,17,4,6,15,9,19,14,3,1/E:(2,3)/it:im/rA:22OCC.oCCC.eCCCCCCCC.eC.oCCCC.oCCH/rB:;s1p2;s3;s4;s5;;;s6s7s8;s9;s10;s11;;s6s12p13;s3s14;P15;s16;;s1s17n18;P19;d20;N6;/rC:-63.1454,-13.7503,0;-63.1454,-15.2903,0;-64.4791,-14.5203,0;-64.4791,-16.0603,0;-65.8128,-16.8303,0;-67.1464,-16.0603,0;-67.4902,-18.0099,0;-69.47,-18.0099,0;-68.4801,-16.8303,0;-69.8139,-16.0…	InChIKey=IGGWKHQYMAJOHK-GRLGQGAKSA-N	2			See Zhou et al. (1995) (DOI: 10.1016/0031-9422(95)00419-8) (Table 1, compound 8)	See Zhou et al. (1995) (DOI: 10.1016/0031-9422(95)00419-8) (Page 1206, compound 8)	epi-manoyl oxide
10	lbnlpp	labda-13-en-8-ol diphosphate	C20H38O8P2	InChI=1S/C20H38O8P2/c1-15(10-14-27-30(25,26)28-29(22,23)24)7-8-17-19(4)12-6-11-18(2,3)16(19)9-13-20(17,5)21/h10,16-17,21H,6-9,11-14H2,1-5H3,(H,25,26)(H2,22,23,24)/b15-10+/t16-,17+,19-,20+/m0/s1	AuxInfo=1/1/N:2,20,22,15,10,18,7,8,13,5,19,17,12,4,6,14,9,21,16,11,1,24,26,27,30,31,3,28,25,29/E:(2,3)(22,23,24)(25,26)/it:im/rA:31OCOCCCCCC.oCC.oCCC.oCC.eCCCCCCHOPOOOPOO/rB:;;s3;s4;s2d+5;s6;s7;p8;;n1s9p10;s11;s12;s13;;s9s14p15;s16;s17;s18;;s14s19s20;s21;N14;;s24;s25;d25;s25;s3s28;s29;d29;/rC:-53.6418,4.821,0;-53.9026,5.7982,0;-51.3152,5.7634,0;-51.3231,7.203,0;-52.5691,8.1082,0;-53.9026,7.3382,0…	InChIKey=ZDGVATANBJCRHY-NUKBDRAPSA-N	N/A		N/A	N/A	N/A	(+)-8-LPP; (5S,8R,9R,10R)-labda-8-ol diphosphate
11	tabnl	trans-abienol	C20H34O	InChI=1S/C20H34O/c1-7-15(2)9-10-17-19(5)13-8-12-18(3,4)16(19)11-14-20(17,6)21/h7,9,16-17,21H,1,8,10-14H2,2-6H3/b15-9+/t16-,17+,19-,20+/m0/s1	AuxInfo=1/0/N:3,2,19,21,14,9,4,17,6,7,12,18,16,11,5,13,8,20,15,10,1/E:(3,4)/it:im/rA:22OCCCCCCC.oCC.oCCC.oCC.eCCCCCCH/rB:;;d3;s2s4;d+5;s6;p7;;n1s8p9;s10;s11;s12;;s8s13p14;s15;s16;s17;;s13s18s19;s20;N13;/rC:-64.7557,-25.4052,0;-65.0165,-24.428,0;-62.4369,-23.0231,0;-63.6829,-22.118,0;-65.0165,-22.888,0;-66.308,-22.0491,0;-67.6061,-22.8277,0;-67.6061,-24.3677,0;-65.7456,-23.6907,0;-66.2724,-25.1377…	InChIKey=ZAZVCYBIABTSJR-ITALKTEQSA-N	1			13C NMR (126 MHz, CDCl3) δ 12.08 (C-16), 15.66 (C-20), 18.79 (C-2), 20.54 (C-6), 21.78 (C-19), 24.25 (C-11), 24.56 (C-17), 33.51 (C-4), 33.70 (C-18), 39.14 (C-10), 40.26 (C-1), 42.04 (C-3), 44.29 (C-7), 56.32 (C-5), 62.42 (C-9), 74.32 (C-8), 110.62 (C-15), 132.78 (C-13), 136.29 (C-12), 141.79 (C-14).	1H NMR (500 MHz, cdcl3) δ 0.78 (s, 3H, H-19), 0.82 (s, 3H, H-20), 0.85 (s, 3H, H-18), 0.90 (obscured, 1H, H-1a), 0.92 (dd, J = 12.4, 2.6 Hz, 1H, H-5), 1.12 (td, J = 13.3, 4.1 Hz, 1H, H-3a), 1.17 (s, 3H, H-17), 1.24 (m, 1H, H-6a), 1.31 (t, J = 5.4 Hz, 1H, H-9), 1.35 (m, 1H, H-3b), 1.39 (m, 1H, H-2a), 1.41 (m, 1H, H-7a), 1.56 (m, 1H, H-2b), 1.62 (m, 1H, H-1b), 1.63 (m, 1H, H-6b), 1.77 (s, 3H, H-16)…
12	sclrl	sclareol	C20H36O2	InChI=1S/C20H36O2/c1-7-18(4,21)13-9-16-19(5)12-8-11-17(2,3)15(19)10-14-20(16,6)22/h7,15-16,21-22H,1,8-14H2,2-6H3/t15-,16+,18-,19-,20+/m0/s1	AuxInfo=1/0/N:4,20,22,3,15,10,5,18,8,13,19,17,7,12,14,9,21,6,16,11,2,1/E:(2,3)/it:im/rA:23OOCCCC.eCCC.oCC.oCCC.oCC.eCCCCCCH/rB:;;;d4;n2p3s5;s6;s7;p8;;n1s9p10;s11;s12;s13;;s9s14p15;s16;s17;s18;;s14s19s20;s21;N14;/rC:-47.2965,-15.4735,0;-46.1195,-13.887,0;-47.5572,-14.4963,0;-44.9777,-13.0914,0;-46.2237,-12.1863,0;-47.5572,-12.9563,0;-48.8488,-12.1174,0;-50.1469,-12.896,0;-50.1469,-14.436,0;-48.703…	InChIKey=XVULBTBTFGYVRC-HHUCQEJWSA-N	2			See Ulubelen et al. (1994) (DOI: 10.1016/S0031-9422(00)90474-6) (Table 1, compound 1)	See Ulubelen et al. (1994) (DOI: 10.1016/S0031-9422(00)90474-6) (page 973, compound 1)
13	scpp	syn-copalyl diphosphate	C20H36O7P2	InChI=1S/C20H36O7P2/c1-15(11-14-26-29(24,25)27-28(21,22)23)7-9-17-16(2)8-10-18-19(3,4)12-6-13-20(17,18)5/h11,17-18H,2,6-10,12-14H2,1,3-5H3,(H,24,25)(H2,21,22,23)/b15-11+/t17-,18+,20-/m1/s1	AuxInfo=1/1/N:21,15,9,10,4,7,19,14,18,13,3,8,6,2,20,16,17,12,11,5,23,25,26,29,30,1,27,24,28/E:(3,4)(21,22,23)(24,25)/it:im/rA:30OCCCC.oCCCCCCC.oCCCCC.oCCCCHOPOOOPOO/rB:s1;s2;;p4;s5;s6;s7;;;s8s9s10;s5s11;s12;s13;;s14d15;s5s16;N17;s18;d+3s19;s20;N12;;s23;s24;d24;s24;s1s27;s28;d28;/rC:-4.6564,8.2147,0;-4.6564,9.7547,0;-5.9901,10.5247,0;-11.3249,8.9847,0;-11.3249,7.4447,0;-12.6586,8.2147,0;-13.9923,7…	InChIKey=JCAIWDXKLCEQEO-HZEYQZKKSA-N	N/A		N/A	N/A	N/A
14	vxflna	vitexifolin A	C20H34O	InChI=1S/C20H34O/c1-7-19(5,21)14-11-16-15(2)9-10-17-18(3,4)12-8-13-20(16,17)6/h7,16-17,21H,1-2,8-14H2,3-6H3/t16-,17+,19?,20-/m1/s1	AuxInfo=1/0/N:1,14,8,9,20,3,2,6,13,12,17,7,5,18,15,16,11,10,19,4,21/E:(3,4)/it:im/rA:22CCCC.oCCCCCCC.oCCCCC.oCCCCOH/rB:d1;;p3;s4;s5;s6;;;s7s8s9;s4s10;s11;s12;;s13d14;s4s15;N16;s17;s2s18;s19;s19;N11;/rC:-2.8298,-23.3467,0;-4.1635,-22.5767,0;-9.4983,-24.1167,0;-9.4983,-25.6567,0;-10.832,-24.8867,0;-12.1657,-25.6567,0;-12.1657,-27.1967,0;-9.8421,-29.1465,0;-11.8219,-29.1465,0;-10.832,-27.9667,0;-9.4…	InChIKey=CECREIRZLPLYDM-HLTCZBPJSA-N	N/A			See Andersen-Ranberg et al. (DOI: 10.1002/anie.201510650) (Table S5) (2016)	See Andersen-Ranberg et al. (DOI: 10.1002/anie.201510650) (Table S5) (2016)	also called syn-manool
15	sipsfdn	syn-isopimara-7,15-diene	C20H32	InChI=1S/C20H32/c1-6-19(4)13-10-16-15(14-19)8-9-17-18(2,3)11-7-12-20(16,17)5/h6,8,16-17H,1,7,9-14H2,2-5H3/t16-,17+,19+,20-/m1/s1	AuxInfo=1/0/N:2,19,20,4,1,3,17,10,9,5,16,18,6,8,11,12,14,15,7,13/E:(2,3)/it:im/rA:21CCCCCCC.eCCCCC.eC.eC.oCCCCCCH/rB:;d2;;;s5;n3p4s6;s7;;s9;s8d10;n5s11;p1s12;s9s13;s14;s15;s16;s13s17;s15;s15;N14;/rC:-9.5131,-13.7986,0;-3.0696,-12.9646,0;-4.2663,-13.9338,0;-5.5123,-11.4886,0;-8.1796,-13.0286,0;-6.8458,-12.2586,0;-5.5123,-13.0286,0;-5.5123,-14.5686,0;-8.1796,-17.6486,0;-6.8458,-16.8786,0;-6.8458,-1…	InChIKey=VCOVNILQQQZROK-LCLWPZTBSA-N	N/A		See Zhou et al. 2012 (DOI: 10.1016/j.phytochem.2012.08.021) (Figure 3 U)	N/A	N/A
16	ecpp	ent-copalyl diphosphate	C20H36O7P2	InChI=1S/C20H36O7P2/c1-15(11-14-26-29(24,25)27-28(21,22)23)7-9-17-16(2)8-10-18-19(3,4)12-6-13-20(17,18)5/h11,17-18H,2,6-10,12-14H2,1,3-5H3,(H,24,25)(H2,21,22,23)/b15-11+/t17-,18-,20+/m1/s1	AuxInfo=1/1/N:21,15,9,10,4,7,19,14,18,13,3,8,6,2,20,16,17,12,11,5,23,25,26,29,30,1,27,24,28/E:(3,4)(21,22,23)(24,25)/it:im/rA:30OCCCC.eCCCCCCC.eCCCCC.oCCCCHOPOOOPOO/rB:s1;s2;;n4;s5;s6;s7;;;s8s9s10;s5s11;s12;s13;;s14d15;s5s16;N17;s18;d+3s19;s20;P12;;s23;s24;d24;s24;s1s27;s28;d28;/rC:-151.1274,10.3729,0;-151.1274,11.9129,0;-152.4612,12.6829,0;-157.7959,11.1429,0;-157.7959,9.6029,0;-159.1294,10.3729…	InChIKey=JCAIWDXKLCEQEO-PGHZQYBFSA-N	N/A		N/A	N/A	N/A
17	ntatsrn	ent-atiserene	C20H32	InChI=1S/C20H32/c1-14-13-20-10-6-15(14)12-17(20)19(4)9-5-8-18(2,3)16(19)7-11-20/h15-17H,1,5-13H2,2-4H3/t15-,16+,17-,19+,20+/m0/s1	AuxInfo=1/0/N:2,19,20,1,9,7,13,10,17,8,18,5,3,4,6,12,15,11,16,14/E:(2,3)/it:im/rA:21CCCCCC.eCCCCCC.eCC.oC.eC.eCCCCH/rB:;;d2s3;;p4s5;s6;s7;;s9;s10;s11;s12;p3s8;n5s14;n1s12s15;s9s16;s13s14;s11;s11;P12;/rC:-155.297,-9.5995,0;-149.2994,-7.0967,0;-150.5454,-10.9512,0;-150.5454,-8.2661,0;-153.9633,-8.8295,0;-152.6296,-8.0593,0;-151.2958,-8.8295,0;-151.2958,-10.3695,0;-157.9643,-11.1395,0;-157.9643,-12.…	InChIKey=LFRRHLVVLXYROS-YQXATGRUSA-N	N/A		See Jin et al. (2017) (DOI: 10.1104/pp.17.00202) (Figure 4b)	N/A	N/A
18	ntpmeffd	ent-pimara-8(14),15-diene	C20H32	InChI=1S/C20H32/c1-6-19(4)13-10-16-15(14-19)8-9-17-18(2,3)11-7-12-20(16,17)5/h6,14,16-17H,1,7-13H2,2-5H3/t16-,17-,19+,20+/m1/s1	AuxInfo=1/0/N:4,1,2,6,3,5,19,12,11,7,18,20,8,10,13,14,16,17,9,15/E:(2,3)/it:im/rA:21CCCCCCCCC.eCCCCC.eC.oC.eCCCCH/rB:;;;d4;;;s7;n5p6s8;s9;;s11;d10s12;n7s13;n3s14;s11s15;s1s2s16;s17;s18;s15s19;P16;/rC:-168.1266,-15.0526,0;-169.8704,-15.0071,0;-167.6315,-9.9111,0;-160.9836,-7.5277,0;-161.9949,-9.0276,0;-163.6725,-7.3965,0;-166.298,-9.1411,0;-164.9642,-8.3711,0;-163.6307,-9.1411,0;-163.6307,-10.6811…	InChIKey=XDSYKASBVOZOAG-JYBIWHBTSA-N	N/A		See Cyr et al. (2007) (DOI: 10.1021/ja071158n) (Figure S5, compound 7)	N/A	N/A	also called ent-pimaradiene
19	ntkrn	ent-kaurene	C20H32	InChI=1S/C20H32/c1-14-12-20-11-8-16-18(2,3)9-5-10-19(16,4)17(20)7-6-15(14)13-20/h15-17H,1,5-13H2,2-4H3/t15-,16-,17+,19-,20-/m1/s1	AuxInfo=1/0/N:2,19,20,1,9,6,5,13,10,17,18,3,8,4,7,12,15,11,16,14/E:(2,3)/it:im/rA:21CCCCCCC.eCCCCC.eCC.oC.eC.eCCCCH/rB:;;d2s3;;s5;p4s6;s7;;s9;s10;s11;s12;p3s8;n5s14;n1s12s15;s9s16;s13s14;s11;s11;P12;/rC:-167.9696,-23.3838,0;-161.0969,-23.3838,0;-163.9684,-25.6938,0;-162.6347,-23.3838,0;-166.6359,-22.6138,0;-165.3022,-21.8437,0;-163.9684,-22.6138,0;-163.9684,-24.1538,0;-170.6369,-24.9238,0;-170.63…	InChIKey=ONVABDHFQKWOSV-HPUSYDDDSA-N	2			See Pacheco et al. (2009) (DOI: 10.3390/molecules14031245) (Page 1255, compound 19)	N/A	also called kaur-16-ene
20	ntmanool	ent-manool	C20H34O	InChI=1S/C20H34O/c1-7-19(5,21)14-11-16-15(2)9-10-17-18(3,4)12-8-13-20(16,17)6/h7,16-17,21H,1-2,8-14H2,3-6H3/t16-,17-,19?,20+/m1/s1	AuxInfo=1/0/N:2,8,18,20,21,13,3,16,10,11,6,17,15,5,9,7,12,19,4,14,1/E:(3,4)/it:im/rA:22OCCCCCC.eCCCCC.eCC.oCCCCCCCH/rB:;d2;s1s3;s4;s5;n6;;s7d8;s9;s10;s11;;s7s12n13;s14;s15;s16;;s12s17s18;s19;s4;P12;/rC:-149.4462,-23.7994,0;-148.3236,-22.6634,0;-149.5696,-21.7582,0;-150.9032,-22.5282,0;-152.1947,-21.6893,0;-153.4928,-22.4679,0;-153.4928,-24.0079,0;-151.5059,-23.5203,0;-152.1591,-24.7779,0;-152.159…	InChIKey=CECREIRZLPLYDM-VMARMIPLSA-N	2			See Ansell et al. (1993) (DOI: 10.1016/0031-9422(93)85234-I) (Table 1, compound 1)	See Andersen-Ranberg et al. (2016) (DOI: 10.1002/anie.201510650) (Table S5) (spectrum is for manool, which presumably will be identical to ent-manool, though relative stereochemistry at the 13 position may be different)
21	lbstdnpp	labda-7,13E-dienyl diphosphate	C20H36O7P2	InChI=1S/C20H36O7P2/c1-15(11-14-26-29(24,25)27-28(21,22)23)7-9-17-16(2)8-10-18-19(3,4)12-6-13-20(17,18)5/h8,11,17-18H,6-7,9-10,12-14H2,1-5H3,(H,24,25)(H2,21,22,23)/b15-11+/t17-,18-,20+/m0/s1	AuxInfo=1/1/N:21,15,9,10,4,7,19,14,18,13,3,8,6,2,20,16,17,12,11,5,23,25,26,29,30,1,27,24,28/E:(3,4)(21,22,23)(24,25)/it:im/rA:30OCCCC.oCCCCCCC.oCCCCC.eCCCCHOPOOOPOO/rB:s1;s2;;p4;s5;s6;s7;;;s8s9s10;s5s11;s12;s13;;d14s15;s5s16;P17;s18;d+3s19;s20;N12;;s23;s24;d24;s24;s1s27;s28;d28;/rC:71.7239,8.8001,0;71.7239,10.3401,0;70.3902,11.1101,0;65.0554,9.5701,0;65.0554,8.0301,0;63.7217,8.8001,0;62.3879,8.03…	InChIKey=CYXMSAANDYUEKO-ATPOGHATSA-N	N/A		N/A	N/A	N/A	Also called endo-copalyl diphosphate
22	lstsftn	labda-7,13(16),14-triene	C20H32	InChI=1S/C20H32/c1-7-15(2)9-11-17-16(3)10-12-18-19(4,5)13-8-14-20(17,18)6/h7,10,17-18H,1-2,8-9,11-14H2,3-6H3/t17-,18-,20+/m0/s1	AuxInfo=1/0/N:1,20,7,17,19,12,2,15,4,9,5,10,16,14,3,8,6,11,18,13/E:(4,5)/it:im/rA:21CCCCCC.oCCCCC.oCC.eCCCCCCCH/rB:d1;s2;s3;s4;p5;;s6s7;d8;s9;s10;;s6s11p12;s13;s14;s15;;s11s16s17;s18;d3;N11;/rC:64.9239,-9.4361,0;63.6779,-8.531,0;62.3443,-9.301,0;61.0528,-8.4621,0;59.7547,-9.2407,0;59.7547,-10.7807,0;61.7416,-10.2929,0;61.0884,-11.5507,0;61.0884,-13.0907,0;59.7547,-13.8607,0;58.4211,-13.0907,0;58.…	InChIKey=KRSHQVOXPYIJQR-CMKODMSKSA-N	1			See Jia et al. (2016) (DOI: 10.1016/j.ymben.2016.04.001) (Table S3, Compound 32)	See Jia et al. (2016) (DOI: 10.1016/j.ymben.2016.04.001) (Table S3, Compound 32)
23	lbsfdntl	labda-7,14-dien-13-ol	C20H34O	InChI=1S/C20H34O/c1-7-19(5,21)14-11-16-15(2)9-10-17-18(3,4)12-8-13-20(16,17)6/h7,9,16-17,21H,1,8,10-14H2,2-6H3/t16-,17-,19?,20+/m0/s1	AuxInfo=1/0/N:2,8,18,20,21,13,3,16,10,11,6,17,15,5,9,7,12,19,4,14,1/E:(3,4)/it:im/rA:22OCCCCCC.oCCCCC.oCC.eCCCCCCCH/rB:;d2;s1s3;s4;s5;p6;;s7s8;d9;s10;s11;;s7s12p13;s14;s15;s16;;s12s17s18;s19;s4;N12;/rC:63.7862,-21.0067,0;64.8457,-19.3658,0;63.5997,-18.4607,0;62.2661,-19.2307,0;60.9746,-18.3918,0;59.6765,-19.1704,0;59.6765,-20.7104,0;61.6634,-20.2226,0;61.0102,-21.4804,0;61.0102,-23.0204,0;59.6765…	InChIKey=YHUUQRPBUXILLV-OQLBXJDTSA-N	2			See Jia et al. (2016) (DOI: 10.1016/j.ymben.2016.04.001) (Table S2, Compound 31)	See Jia et al. (2016) (DOI: 10.1016/j.ymben.2016.04.001) (Table S2, Compound 31)
24	lsteftn	labda-7,12E,14-triene	C20H32	InChI=1S/C20H32/c1-7-15(2)9-11-17-16(3)10-12-18-19(4,5)13-8-14-20(17,18)6/h7,9-10,17-18H,1,8,11-14H2,2-6H3/b15-9+/t17-,18-,20+/m0/s1	AuxInfo=1/0/N:1,20,7,17,19,12,2,15,4,9,5,10,16,14,3,8,6,11,18,13/E:(4,5)/it:im/rA:21CCCCCC.oCCCCC.oCC.eCCCCCCCH/rB:d1;s2;d+3;s4;p5;;s6s7;d8;s9;s10;;s6s11p12;s13;s14;s15;;s11s16s17;s18;s3;N11;/rC:78.885,-8.9507,0;77.639,-8.0456,0;76.3054,-8.8156,0;75.0139,-7.9767,0;73.7158,-8.7553,0;73.7158,-10.2953,0;75.7027,-9.8077,0;75.0495,-11.0653,0;75.0495,-12.6053,0;73.7158,-13.3753,0;72.3823,-12.6053,0;72.…	InChIKey=AAWKCAAKYFTATH-DIUMXTPXSA-N	1			1H NMR (500 MHz, CDCl3) δ 0.77 (s, 3H, H-20), 0.84 (s, 3H, H-18), 0.86 (s, 3H, H-19), 0.98 (td, J = 13.1, 3.8 Hz, 1H, H-1a), 1.14 (m, 1H, H-3a), 1.17 (dd, J = 11.8, 4.7 Hz, 1H, H-5), 1.39 (m, 1H, H-3b), 1.42 (m, 1H, H-2a), 1.50 (m, 1H, H-2b), 1.58 (s, 3H, H-17), 1.72 (s, 3H, H-16), 1.84 (m, 1H, H-6a), 1.85 (m, 1H, H-1b), 1.87 (obscured, 1H, H-9), 1.96 (d, J = 17.2 Hz, 1H, H-6b), 2.09 (m, 1H, H-11…	13C NMR (126 MHz, CDCl3) δ 12.10 (C-16), 14.24 (C-20), 19.09 (C-2), 22.20 (C-19), 22.72 (C-17), 23.94 (C-6), 26.50 (C-11), 33.20 (C-4), 33.51 (C-18), 37.00 (C-10), 39.92 (C-1), 42.44 (C-3), 50.37 (C-5), 55.38 (C-9), 110.04 (C-15), 122.83 (C-7), 132.63 (C-13), 135.28 (C-8), 136.23 (C-12), 141.96 (C-14).	See also, Yamada et al. (2016) (DOI: 10.1038/ja.2015.147) (figure S6-S10, compound 3) and Roengsumran et al. (1999) (DOI: 10.1016/S0031-9422(98)00604-9) (Table 1 and 3, compound 1)
25	trlbetdnpp	(10R)-labda-8,13E-dienyl diphosphate	C20H36O7P2	InChI=1S/C20H36O7P2/c1-15(11-14-26-29(24,25)27-28(21,22)23)7-9-17-16(2)8-10-18-19(3,4)12-6-13-20(17,18)5/h11,18H,6-10,12-14H2,1-5H3,(H,24,25)(H2,21,22,23)/b15-11+/t18-,20+/m1/s1	AuxInfo=1/1/N:21,15,9,10,4,7,19,14,18,13,3,8,6,2,20,16,17,12,11,5,23,25,26,29,30,1,27,24,28/E:(3,4)(21,22,23)(24,25)/it:im/rA:30OCCCC.eCCCCCCC.eCCCCCCCCCHOPOOOPOO/rB:s1;s2;;n4;s5;s6;s7;;;s8s9s10;s5s11;s12;s13;;s14s15;s5d16;s17;s18;d+3s19;s20;P12;;s23;s24;d24;s24;s1s27;s28;d28;/rC:96.3968,7.6724,0;96.3968,9.2124,0;95.063,9.9824,0;89.7283,8.4424,0;89.7283,6.9024,0;88.3945,7.6724,0;87.0608,6.9024,0;…	InChIKey=HIIOWXZWTATTBN-JAGYYFLNSA-N	N/A		N/A	N/A	N/A
26	trlbefdntl	(10R)-labda-8,14-dien-13-ol	C20H34O	InChI=1S/C20H34O/c1-7-19(5,21)14-11-16-15(2)9-10-17-18(3,4)12-8-13-20(16,17)6/h7,17,21H,1,8-14H2,2-6H3/t17-,19?,20+/m1/s1	AuxInfo=1/0/N:2,8,18,20,21,13,3,16,10,11,6,17,15,5,9,7,12,19,4,14,1/E:(3,4)/it:im/rA:22OCCCCCCCCCCC.eCC.oCCCCCCCH/rB:;d2;s1s3;s4;s5;s6;;d7s8;s9;s10;s11;;s7s12n13;s14;s15;s16;;s12s17s18;s19;s4;P12;/rC:97.336,-11.8918,0;98.3955,-10.4401,0;97.1495,-9.535,0;95.8159,-10.305,0;94.5244,-9.4661,0;93.2263,-10.2447,0;93.2263,-11.7847,0;94.9606,-11.4233,0;94.56,-12.5547,0;94.56,-14.0947,0;93.2263,-14.8647,0…	InChIKey=UHEFGGUIARHISN-BPYOIECJSA-N	1			1H NMR (500 MHz, cdcl3) δ 0.80 (s, 3H, H-19), 0.85 (s, 3H, H-18), 0.91 (s, 3H, H-20), 1.08 (dd, J = 12.6, 1.9 Hz, 1H, H-5), 1.10 (m, 1H, H-1a), 1.11 (m, 1H, H-3a), 1.28 (m, 3H, H-16), 1.36 (m, 1H, H-11a), 1.37 (m, 1H, H-3b), 1.46 (m, 1H, H-2a), 1.52 (s, 3H, H-17), 1.55 (m, 2H, H-12), 1.60 (m, 2H, 2b, H-11b), 1.78 (m, 1H, H-1b), 1.89 (m, 1H, H-6a), 1.90 (dd, J = 14.3, 5.4 Hz, 1H, H-7a), 1.99 (m, 1…	13C NMR (126 MHz, cdcl3) δ 19.27 (C-2, C-11), 19.69 (C-17), 20.32 , (C-20), 21.92 (C-19), 22.26 (C-6), 27.89 (C-16), 33.54 (C-4), 33.55 (C-18), 33.87 (C-7), 37.30 (C-1), 39.35 (C-10), 42.02 (C-3), 42.66 (C-12), 52.14 (C-5), 73.84 (C-13), 111.99 (C-15), 126.07 (C-8), 140.20 (C-9), 145.08 (C-14).	For NMR, see also Wu and Lin (1996) (DOI: 10.1016/S0031-9422(96)00519-5) (Table 1 and 2, compound 1)
27	sndac	sandaracopimaradiene	C20H32	InChI=1S/C20H32/c1-6-19(4)13-10-16-15(14-19)8-9-17-18(2,3)11-7-12-20(16,17)5/h6,14,16-17H,1,7-13H2,2-5H3/t16-,17-,19-,20+/m0/s1	AuxInfo=1/0/N:18,19,20,17,1,16,10,12,9,7,14,5,13,11,6,3,4,8,15,2/E:(2,3)/it:im/rA:21CC.eC.eC.oCCCCCCCCCCC.oCCCCCH/rB:p1;s2;s2;s2;s3;P3;s4;s4;s5;d6;s6s9;s7;s8s10;s11s13;N15;P15;d16;s8;s8;N4;/rC:-103.7087,-23.7889,0;-103.7087,-25.3504,0;-102.3037,-24.5697,0;-103.7087,-26.912,0;-105.0363,-24.5697,0;-100.9763,-25.2725,0;-102.3037,-23.0083,0;-105.0363,-27.6927,0;-102.3037,-27.6927,0;-106.3631,-25.3504…	InChIKey=XDSYKASBVOZOAG-QGZVKYPTSA-N	2			N/A	N/A
28	ipsfdn	isopimara-7,15-diene	C20H32	InChI=1S/C20H32/c1-6-19(4)13-10-16-15(14-19)8-9-17-18(2,3)11-7-12-20(16,17)5/h6,8,16-17H,1,7,9-14H2,2-5H3/t16-,17-,19-,20+/m0/s1	AuxInfo=1/0/N:2,19,20,4,1,3,17,10,9,5,16,18,6,8,11,12,14,15,7,13/E:(2,3)/it:im/rA:21CCCCCCC.eCCCCC.oC.eC.oCCCCCCH/rB:;d2;;;s5;n3p4s6;s7;;s9;s8d10;p5s11;p1s12;s9s13;s14;s15;s16;s13s17;s15;s15;N14;/rC:-104.6406,-10.8599,0;-98.197,-10.0259,0;-99.3937,-10.9951,0;-100.6397,-8.5499,0;-103.307,-10.0899,0;-101.9733,-9.3199,0;-100.6397,-10.0899,0;-100.6397,-11.6299,0;-103.307,-14.7099,0;-101.9733,-13.9399…	InChIKey=VCOVNILQQQZROK-QGZVKYPTSA-N	N/A		See Jin et al. (2017) (DOI: 10.1104/pp.17.00202) (Figure 4b)	See Wenkert and Buckwalter (1972) (DOI: 10.1021/ja00767a070) (Table I, compound 2a)	N/A
29	pltd	palustradiene	C20H32	InChI=1S/C20H32/c1-14(2)15-7-9-17-16(13-15)8-10-18-19(3,4)11-6-12-20(17,18)5/h13-14,18H,6-12H2,1-5H3/t18-,20+/m0/s1	AuxInfo=1/0/N:17,18,19,20,15,2,11,9,12,8,3,1,13,16,14,10,7,5,4,6/E:(1,2)(3,4)/it:im/rA:21CCCCC.eC.eCCCCCCCCCCCCCCH/rB:s1;s2;s3;s4;s1s5;s6;s5;s8;d7s9;;s7s11;s10;s11d13;P6;s14;s16;s16;s4;s4;N5;/rC:-130.5678,-10.9726,0;-131.9014,-11.7426,0;-131.9014,-13.2826,0;-130.5678,-14.0526,0;-129.2341,-13.2826,0;-129.2341,-11.7426,0;-127.9003,-10.9726,0;-127.9003,-14.0526,0;-126.5668,-13.2826,0;-126.5668,-11.7…	InChIKey=KEQXEEMBFONZBL-AZUAARDMSA-N	2			See Lee et al. (2001) (DOI: 10.1016/S0040-4020(01)00605-6) (Table 1. Compound 3b)	See Lee et al. (2001) (DOI: 10.1016/S0040-4020(01)00605-6) (Table 2. Compound 3b)
30	nzkl	nezukol	C20H34O	InChI=1S/C20H34O/c1-6-18(4)12-8-16-19(5)11-7-10-17(2,3)15(19)9-13-20(16,21)14-18/h6,15-16,21H,1,7-14H2,2-5H3/t15-,16+,18-,19-,20+/m0/s1	AuxInfo=1/0/N:3,20,21,5,1,4,18,6,10,17,19,7,11,9,15,13,16,8,14,12,2/E:(2,3)/it:im/rA:22COCCCCCC.eCCCC.eC.oC.eC.oCCCCCCH/rB:;;d3;;;s6;n4p5s7;s8;;s10;p2s9s11;p6s12;p1s13;s10s14;s15;s16;s17;s14s18;s16;s16;N15;/rC:-116.2911,-24.3774,0;-112.3323,-26.7561,0;-109.5976,-24.0016,0;-110.7526,-22.8458,0;-112.2903,-22.0674,0;-114.9576,-23.6074,0;-113.6239,-22.8374,0;-112.2903,-23.6074,0;-112.2903,-25.1474,0;…	InChIKey=IYDAPILQPCDHTO-HHUCQEJWSA-N	N/A		See Pelot et al. (2017) (DOI: 10.1371/journal.pone.0176507) (Figure 4C)	See Pelot et al. (2017) (DOI: 10.1371/journal.pone.0176507) (Figure S1)	See Pelot et al. (2017) (DOI: 10.1371/journal.pone.0176507) (Figure S1)
31	pcpp	copalyl diphosphate	C20H36O7P2	InChI=1S/C20H36O7P2/c1-15(11-14-26-29(24,25)27-28(21,22)23)7-9-17-16(2)8-10-18-19(3,4)12-6-13-20(17,18)5/h11,17-18H,2,6-10,12-14H2,1,3-5H3,(H,24,25)(H2,21,22,23)/b15-11+/t17-,18-,20+/m0/s1	AuxInfo=1/1/N:21,15,9,10,4,7,19,14,18,13,3,8,6,2,20,16,17,12,11,5,23,25,26,29,30,1,27,24,28/E:(3,4)(21,22,23)(24,25)/it:im/rA:30OCCCC.oCCCCCCC.oCCCCC.eCCCCHOPOOOPOO/rB:s1;s2;;p4;s5;s6;s7;;;s8s9s10;s5s11;s12;s13;;s14d15;s5s16;P17;s18;d+3s19;s20;N12;;s23;s24;d24;s24;s1s27;s28;d28;/rC:-103.9619,9.7299,0;-103.9619,11.2699,0;-105.2957,12.0399,0;-110.6304,10.4999,0;-110.6304,8.9599,0;-111.9642,9.7299,0…	InChIKey=NERNKRPBSOBEHC-ATPOGHATSA-N	N/A		N/A	N/A	N/A
32	mltrdn	miltiradiene	C20H32	InChI=1S/C20H32/c1-14(2)15-7-9-17-16(13-15)8-10-18-19(3,4)11-6-12-20(17,18)5/h7,14,18H,6,8-13H2,1-5H3/t18-,20+/m0/s1	AuxInfo=1/0/N:2,3,18,20,13,16,6,10,7,11,17,15,1,4,5,9,8,12,19,14/E:(1,2)(3,4)/it:im/rA:21CCCCCCCCCCCC.oCC.eCCCCCCH/rB:;;s2s3;s1s4;d5;s6;s7;s1d8;s9;s10;s11;;s8s12p13;s14;s15;s16;;s12s17s18;s19;N12;/rC:-87.0556,-12.2539,0;-84.3624,-10.6671,0;-85.7221,-8.4039,0;-85.7221,-9.9439,0;-87.0556,-10.7139,0;-88.3894,-9.9439,0;-89.7231,-10.7139,0;-89.7231,-12.2539,0;-88.3894,-13.0239,0;-88.3894,-14.5639,0;-8…	InChIKey=BGVUIJDZTQIJIO-AZUAARDMSA-N	1			See Gao et al. (2009) (DOI: 10.1021/ol902051v) (Table S1)	See Gao et al. (2009) (DOI: 10.1021/ol902051v) (Table S1)
33	manool	manool	C20H34O	InChI=1S/C20H34O/c1-7-19(5,21)14-11-16-15(2)9-10-17-18(3,4)12-8-13-20(16,17)6/h7,16-17,21H,1-2,8-14H2,3-6H3/t16-,17-,19?,20+/m0/s1	AuxInfo=1/0/N:2,8,18,20,21,13,3,16,10,11,6,17,15,5,9,7,12,19,4,14,1/E:(3,4)/it:im/rA:22OCCCCCC.oCCCCC.oCC.eCCCCCCCH/rB:;d2;s1s3;s4;s5;p6;;s7d8;s9;s10;s11;;s7s12p13;s14;s15;s16;;s12s17s18;s19;s4;N12;/rC:-111.6483,-11.2135,0;-110.5256,-10.0775,0;-111.7716,-9.1723,0;-113.1052,-9.9423,0;-114.3967,-9.1034,0;-115.6948,-9.882,0;-115.6948,-11.422,0;-113.7079,-10.9345,0;-114.3611,-12.192,0;-114.3611,-13.7…	InChIKey=CECREIRZLPLYDM-OQLBXJDTSA-N	1			See Andersen-Ranberg et al. (2016) (DOI: 10.1002/anie.201510650) (Table S5)	See Andersen-Ranberg et al. (2016) (DOI: 10.1002/anie.201510650) (Table S5)
34	tbfrmn	trans-biformene	C20H32	InChI=1S/C20H32/c1-7-15(2)9-11-17-16(3)10-12-18-19(4,5)13-8-14-20(17,18)6/h7,9,17-18H,1,3,8,10-14H2,2,4-6H3/b15-9+/t17-,18-,20+/m0/s1	AuxInfo=1/0/N:1,20,14,8,9,3,2,6,18,13,17,12,7,5,19,15,16,11,10,4/E:(4,5)/it:im/rA:21CCCC.oCCCCCCC.oCCCCC.eCCCCH/rB:d1;;p3;s4;s5;s6;;;s7s8s9;s4s10;s11;s12;;s13d14;s4s15;P16;s17;s2d+18;s19;N11;/rC:-123.5974,-23.4805,0;-124.9311,-22.7105,0;-130.2659,-24.2505,0;-130.2659,-25.7905,0;-131.5996,-25.0205,0;-132.9333,-25.7905,0;-132.9333,-27.3305,0;-130.6097,-29.2802,0;-132.5895,-29.2802,0;-131.5996,-28.1…	InChIKey=VJVMMXUPZGOBSN-DIUMXTPXSA-N	1			13C NMR (226 MHz, CDCl3) δ 12.05 (C-16), 14.65 (C-20), 19.62 (C-2), 22.00 (C-19), 23.34 (C-11), 24.43 (C-6), 33.79 (C-4), 33.86 (C-18), 38.30 (C-7), 39.41 (C-1), 39.77 (C-10), 42.35 (C-3), 55.62 (C-5), 57.30 (C-9), 107.64 (C-17), 109.98 (C-15), 133.51 (C-13), 134.47 (C-12), 141.89 (C-14), 148.87 (C-8).	1H NMR (899 MHz, CDCl3) δ 0.71 (s, 3H, H-20), 0.80 (s, 3H, H-19), 0.86 (s, 3H, H-18), 1.06 (td, J = 13.1, 4.1 Hz, 1H, H-1a), 1.10 (dd, J = 12.6, 2.8 Hz, 1H, H-5), 1.17 (td, J = 13.4, 3.9 Hz, 1H, H-3a), 1.31 (m, 1H, H-6a), 1.38 (m, 1H, H-3b), 1.47 (m, 1H, H-2a), 1.57 (m, 1H, H-2b), 1.70 (m, 1H, H-6b), 1.73 (d, J = 1.0 Hz, 3H, H-16), 1.74 (s, 1H, H-9), 1.76 (m, 1H, H-1b), 1.98 (td, J = 13.1, 5.2 Hz…	For NMR, see also Bohlmann and Czerson (1979) (DOI: 10.1016/S0031-9422(00)90926-9)
35	klvll	kolavelool	C20H34O	InChI=1S/C20H34O/c1-7-18(4,21)13-14-20(6)16(3)11-12-19(5)15(2)9-8-10-17(19)20/h7,9,16-17,21H,1,8,10-14H2,2-6H3/t16-,17+,18?,19+,20+/m1/s1	AuxInfo=1/0/N:1,5,14,20,4,3,2,8,9,7,13,12,18,17,10,15,6,19,11,16,21/it:im/rA:22CCCCCC.eCCCCC.eCCCC.oC.eCCCCOH/rB:d1;;;;;s6;s7;s8;s5d9;n4s6s10;s11;s12;;s13n14;n3s6s15;P16;s17;s2s18;s19;s19;P6;/rC:45.8364,-10.885,0;44.5029,-10.115,0;41.575,-11.1872,0;39.1679,-16.275,0;37.8342,-17.045,0;39.1679,-13.195,0;37.8342,-12.425,0;36.5005,-13.195,0;36.5005,-14.735,0;37.8342,-15.505,0;39.1679,-14.735,0;40.501…	InChIKey=YBDUXZKWDIUNSG-BSGIDTONSA-N	N/A		See Andersen-Ranberg et al. (2016) (DOI: 10.1002/anie.201510650) (Figure S3. Compound 26)	See Andersen-Ranberg et al. (2016) (DOI: 10.1002/anie.201510650) (Table S6)	See Andersen-Ranberg et al. (2016) (DOI: 10.1002/anie.201510650) (Table S6)
36	klvnlpp	kolavenyl diphosphate	C20H36O7P2	InChI=1S/C20H36O7P2/c1-15(11-14-26-29(24,25)27-28(21,22)23)9-12-19(4)17(3)10-13-20(5)16(2)7-6-8-18(19)20/h7,11,17-18H,6,8-10,12-14H2,1-5H3,(H,24,25)(H2,21,22,23)/b15-11+/t17-,18-,19+,20+/m1/s1	AuxInfo=1/1/N:21,6,15,4,5,9,10,8,19,14,3,18,13,2,20,11,16,7,17,12,23,25,26,29,30,1,27,24,28/E:(21,22,23)(24,25)/it:im/rA:30OCCCCCC.eCCCCC.eCCCC.oC.eCCCCHOPOOOPOO/rB:s1;s2;;;;;s7;s8;s9;s6d10;n5s7s11;s12;s13;;s14n15;n4s7s16;P17;s18;d+3s19;s20;P7;;s23;s24;d24;s24;s1s27;s28;d28;/rC:44.4776,7.6645,0;44.4776,9.2045,0;43.1441,9.9745,0;40.216,8.9023,0;37.8091,3.8145,0;36.4754,3.0445,0;37.8091,6.8945,0;36…	InChIKey=LKJRXYMJDDAXEN-UUMJGGROSA-N	N/A		N/A	N/A	N/A	(-)-kolavenyl diphosphate; absolute stereochemistry has not been rigorously established for this product and its derivatives from Lamiaceae enzymes.
37	cfefdntl	neo-cleroda-4(18),14-dien-13-ol	C20H34O	InChI=1S/C20H34O/c1-7-18(4,21)13-14-20(6)16(3)11-12-19(5)15(2)9-8-10-17(19)20/h7,16-17,21H,1-2,8-14H2,3-6H3/t16-,17+,18?,19+,20+/m1/s1	AuxInfo=1/0/N:1,5,14,20,4,3,2,8,9,7,13,12,18,17,10,15,6,19,11,16,21/it:im/rA:22CCCCCC.eCCCCC.eCCCC.oC.eCCCCOH/rB:d1;;;;;s6;s7;s8;d5s9;n4s6s10;s11;s12;;s13n14;n3s6s15;P16;s17;s2s18;s19;s19;P6;/rC:112.521,-41.6645,0;111.1874,-40.8945,0;108.2596,-41.9667,0;105.8525,-47.0545,0;104.5188,-47.8245,0;105.8525,-43.9745,0;104.5188,-43.2045,0;103.185,-43.9745,0;103.185,-45.5145,0;104.5188,-46.2845,0;105.852…	InChIKey=VRKPTRXBPBHQJB-BSGIDTONSA-N	1			13C NMR (126 MHz, cdcl3) δ 16.20 (C-17), 18.52 (C-20), 21.04 (C-19), 21.83 (C-1), 27.69 (C-7), 28.08 (C-16), 28.87 (C-2), 31.93 (C-11), 33.31 (C-3), 35.36 (C-12), 36.75 (C-8), 37.55 (C-6), 39.16 (C-9), 40.23 (C-5), 48.80 (C-10), 73.69 (C-13), 102.60 (C-18), 111.98 (C-15), 145.37 (C-14), 160.99 (C-4).	1H NMR (500 MHz, cdcl3) δ 0.71 (s, 3H, H-20), 0.75 (d, J = 6.5 Hz, 3H, H-17), 1.01 (s, 3H, H-19), 1.02 (dd, J = 12.2, 2.8 Hz, 1H, H-10), 1.18 (m, 1H, H-11a), 1.22 (m, 1H, H-12a), 1.24 (s, 3H, H-16), 1.24 (m, 1H, H-2a), 1.27 (m, 1H, H-11b), 1.30 (m, 1H, H-12b), 1.36 (m, 1H, H-8), 1.37 (m, 1H, H-1a), 1.42 (m, 2H, H-7), 1.48 (d, J = 4.8 Hz, 1H, H-6a), 1.49 (m, 1H, H-1b), 1.56 (dd, J = 9.4, 3.1 Hz, 1…	Stereochemistry at 13 position uncertain. Related, and possibly identical, to the compound Chelodane (Rudi and Kashman, 1992, DOI: 10.1021/np50088a004), differences in 13C shifts suggest there may be different stereochemistry at C-13.
38	cfetdnlpp	neo-cleroda-4(18),13E-dienyl diphosphate	C20H36O7P2	InChI=1S/C20H36O7P2/c1-15(11-14-26-29(24,25)27-28(21,22)23)9-12-19(4)17(3)10-13-20(5)16(2)7-6-8-18(19)20/h11,17-18H,2,6-10,12-14H2,1,3-5H3,(H,24,25)(H2,21,22,23)/b15-11+/t17-,18-,19+,20+/m1/s1	AuxInfo=1/1/N:21,6,15,4,5,9,10,8,19,14,3,18,13,2,20,11,16,7,17,12,23,25,26,29,30,1,27,24,28/E:(21,22,23)(24,25)/it:im/rA:30OCCCCCC.eCCCCC.eCCCC.oC.eCCCCHOPOOOPOO/rB:s1;s2;;;;;s7;s8;s9;d6s10;n5s7s11;s12;s13;;s14n15;n4s7s16;P17;s18;d+3s19;s20;P7;;s23;s24;d24;s24;s1s27;s28;d28;/rC:112.6884,-25.7887,0;112.6884,-24.2487,0;111.3548,-23.4787,0;108.4268,-24.551,0;106.0199,-29.6387,0;104.6861,-30.4087,0;1…	InChIKey=WNLSVLWICVPILI-UUMJGGROSA-N	N/A		N/A	N/A	N/A	absolute stereochemistry uncertain.
0a	tggol	(E,E,E)-geranylgeraniol	C20H34O	InChI=1S/C20H34O/c1-17(2)9-6-10-18(3)11-7-12-19(4)13-8-14-20(5)15-16-21/h9,11,13,15,21H,6-8,10,12,14,16H2,1-5H3/b18-11+,19-13+,20-15+	AuxInfo=1/0/N:19,21,14,9,4,17,12,7,18,16,13,11,8,6,3,2,20,15,10,5,1/E:(1,2)/rA:21OCCCCCCCCCCCCCCCCCCCC/rB:s1;s2;;d+3s4;s5;s6;s7;;d+8s9;s10;s11;s12;;d+13s14;s15;s16;s17;;d18s19;s20;/rC:-11.1943,13.4168,0;-11.1943,14.9568,0;-12.528,15.7268,0;-14.6425,13.7326,0;-13.8615,14.9568,0;-15.1953,15.7268,0;-16.529,14.9568,0;-16.5292,13.417,0;-13.6724,12.47,0;-15.1955,12.647,0;-15.1955,11.107,0;-16.487,10.26…	InChIKey=OJISWRZIEWCUBN-QIRCYJPOSA-N	2			See SDBS (http://sdbs.db.aist.go.jp) SDBS No.: 10569	See SDBS (http://sdbs.db.aist.go.jp) SDBS No.: 10569	Mass spectrum from a commercial standard
5a		peregrinol	C20H36O2	InChI=1S/C20H36O2/c1-15(10-14-21)9-13-20(22)16(2)7-8-17-18(3,4)11-6-12-19(17,20)5/h10,16-17,21-22H,6-9,11-14H2,1-5H3/b15-10+/t16-,17+,19+,20-/m1/s1	AuxInfo=1/0/N:2,10,20,22,15,18,12,13,7,5,19,17,8,4,6,11,14,21,16,9,3,1/E:(3,4)/it:im/rA:23OCOCCCCCC.oCC.eCCC.oCC.eCCCCCCH/rB:;;s3;s4;s2d+5;s6;s7;n1p8;;s9n10;s11;s12;s13;;s9s14p15;s16;s17;s18;;s14s19s20;s21;N14;/rC:-38.7778,30.4283,0;-37.5219,29.598,0;-34.9347,29.5632,0;-34.9423,31.0028,0;-36.1883,31.908,0;-37.5219,31.138,0;-38.8134,31.9768,0;-40.1115,31.1983,0;-40.1115,29.6583,0;-37.4177,28.5437,…	InChIKey=XFADQGUJWIMYJI-UEHSRLBXSA-N	2		See Heskes et al. (2018) (DOI: 10.1111/tpj.13822) (Figure 3b, compound 2)	See Heskes et al. (2018) (DOI: 10.1111/tpj.13822) (Table S3.)	See Heskes et al. (2018) (DOI: 10.1111/tpj.13822) (Table S3.)
7a		ent-labda-13-en-8,15-diol	C20H36O2	InChI=1S/C20H36O2/c1-15(10-14-21)7-8-17-19(4)12-6-11-18(2,3)16(19)9-13-20(17,5)22/h10,16-17,21-22H,6-9,11-14H2,1-5H3/b15-10+/t16-,17+,19-,20+/m1/s1	AuxInfo=1/0/N:20,1,2,3,4,5,17,6,7,19,8,9,10,21,18,11,12,13,14,15,22,16/E:(2,3)/it:im/rA:23CCCCCCCCCCC.oC.oCC.eC.oOCCCCCOH/rB:;;;;;;s5;s5;s7;s7;n6;s1s2s8s11;n3s9s11s12;n4s10s12;P15;s6;s17;d+18;s18;s19;s21;P11;/rC:-34.9398,10.2429,0;-32.96,10.2429,0;-32.6162,15.2726,0;-28.6166,13.1519,0;-35.2836,13.7326,0;-31.2826,16.0426,0;-31.2826,11.4226,0;-35.2836,12.1926,0;-33.9499,14.5026,0;-29.9489,12.1926,0…	InChIKey=LEOHDQKUMQKLMP-BVVYIIRBSA-N	N/A		See Cui et al. (2015) (DOI: 10.1104/pp.15.00695) (Figure S1)	N/A	N/A	NMR presumably identical to that of labda-13-en-8,15-diol (compound 10a)
10a		labda-13-en-8,15-diol	C20H36O2	InChI=1S/C20H36O2/c1-15(10-14-21)7-8-17-19(4)12-6-11-18(2,3)16(19)9-13-20(17,5)22/h10,16-17,21-22H,6-9,11-14H2,1-5H3/b15-10+/t16-,17+,19-,20+/m0/s1	AuxInfo=1/0/N:2,20,22,15,10,18,7,8,13,5,19,17,12,4,6,14,9,21,16,11,3,1/E:(2,3)/it:im/rA:23OCOCCCCCC.oCC.oCCC.oCC.eCCCCCCH/rB:;;s3;s4;s2d+5;s6;s7;p8;;n1s9p10;s11;s12;s13;;s9s14p15;s16;s17;s18;;s14s19s20;s21;N14;/rC:-55.4727,14.3538,0;-55.7334,15.331,0;-53.146,15.2963,0;-53.1539,16.7358,0;-54.3999,17.641,0;-55.7334,16.871,0;-57.025,17.7099,0;-58.3231,16.9313,0;-58.3231,15.3913,0;-56.4626,16.0683,0;…	InChIKey=LEOHDQKUMQKLMP-NUKBDRAPSA-N	2			N/A	N/A
13a		syn-copalol	C20H34O	InChI=1S/C20H34O/c1-15(11-14-21)7-9-17-16(2)8-10-18-19(3,4)12-6-13-20(17,18)5/h11,17-18,21H,2,6-10,12-14H2,1,3-5H3/b15-11+/t17-,18+,20-/m1/s1	AuxInfo=1/0/N:21,15,9,10,4,7,19,14,18,13,3,8,6,2,20,16,17,12,11,5,1/E:(3,4)/it:im/rA:22OCCCC.oCCCCCCC.oCCCCC.oCCCCH/rB:s1;s2;;p4;s5;s6;s7;;;s8s9s10;s5s11;s12;s13;;s14d15;s5s16;N17;s18;d+3s19;s20;N12;/rC:-5.7928,17.937,0;-5.7928,19.477,0;-7.1265,20.247,0;-12.4612,18.707,0;-12.4612,17.167,0;-13.795,17.937,0;-15.1287,17.167,0;-15.1287,15.627,0;-12.8051,13.6772,0;-14.7849,13.6772,0;-13.795,14.857,0;-…	InChIKey=NERNKRPBSOBEHC-HZEYQZKKSA-N	N/A			See Heskes et al. (2018) (DOI: 10.1111/tpj.13822) (Table S4.)	See Heskes et al. (2018) (DOI: 10.1111/tpj.13822) (Table S4.)
16a		ent-copalol	C20H34O	InChI=1S/C20H34O/c1-15(11-14-21)7-9-17-16(2)8-10-18-19(3,4)12-6-13-20(17,18)5/h11,17-18,21H,2,6-10,12-14H2,1,3-5H3/b15-11+/t17-,18-,20+/m1/s1	AuxInfo=1/0/N:21,15,9,10,4,7,19,14,18,13,3,8,6,2,20,16,17,12,11,5,1/E:(3,4)/it:im/rA:22OCCCC.eCCCCCCC.eCCCCC.oCCCCH/rB:s1;s2;;n4;s5;s6;s7;;;s8s9s10;s5s11;s12;s13;;s14d15;s5s16;N17;s18;d+3s19;s20;P12;/rC:-151.6956,18.7694,0;-151.6956,20.3094,0;-153.0293,21.0794,0;-158.3641,19.5394,0;-158.3641,17.9994,0;-159.6976,18.7694,0;-161.0313,17.9994,0;-161.0313,16.4594,0;-158.7077,14.5096,0;-160.6875,14.509…	InChIKey=NERNKRPBSOBEHC-PGHZQYBFSA-N	2			Toshima et al. (2000) (DOI: 10.1016/S0040-4020(00)00791-2) (Pg. 8449, compound 6)	Toshima et al. (2000) (DOI: 10.1016/S0040-4020(00)00791-2) (Pg. 8449, compound 6)
21a		labda-7,13E-diene-15-ol	C20H34O	InChI=1S/C20H34O/c1-15(11-14-21)7-9-17-16(2)8-10-18-19(3,4)12-6-13-20(17,18)5/h8,11,17-18,21H,6-7,9-10,12-14H2,1-5H3/b15-11+/t17-,18-,20+/m0/s1	AuxInfo=1/0/N:21,15,9,10,4,7,19,14,18,13,3,8,6,2,20,16,17,12,11,5,1/E:(3,4)/it:im/rA:22OCCCC.oCCCCCCC.oCCCCC.eCCCCH/rB:s1;s2;;p4;s5;s6;s7;;;s8s9s10;s5s11;s12;s13;;d14s15;s5s16;P17;s18;d+3s19;s20;N12;/rC:70.2875,19.3151,0;70.2875,20.8551,0;68.9537,21.6251,0;63.619,20.0851,0;63.619,18.5451,0;62.2853,19.3151,0;60.9515,18.5451,0;60.9515,17.0051,0;63.2751,15.0554,0;61.2954,15.0554,0;62.2853,16.2351,0;…	InChIKey=KPOGKOXAZMFZNM-ATPOGHATSA-N	1			13C NMR (126 MHz, CDCl3) δ 13.76 (C-20), 16.61 (C-16), 19.01 (C-2), 22.08 (C-19), 22.43 (C-17), 24.02 (C-6), 25.80 (C-11), 33.18 (C-4), 33.38 (C-18), 37.00 (C-10), 39.35 (C-1), 42.29 (C-12), 42.51 (C-3), 50.34 (C-5), 54.64 (C-9), 59.68 (C-15), 122.54 (C-7), 123.55 (C-14), 135.49 (C-8), 140.66 (C-13).	1H NMR (500 MHz, CDCl3) δ 0.73 (s, 3H, H-20), 0.83 (s, 3H, H-18), 0.85 (s, 3H, H-19), 0.92 (td, J = 13.2, 13.2, 4.3 Hz, 1H, H-1a), 1.13 (m, 1H, H-3a), 1.16 (dd, J = 12.2, 4.9 Hz, 1H, H-5), 1.25 (m, 1H, H-11a), 1.38 (m, 1H, H-3b), 1.40 (m, 1H, H-2a), 1.50 (m, 1H, H-2b), 1.53 (m, 1H, H-11b), 1.58 (s, 1H, H-9), 1.67 (s, 6H, 16, H-17), 1.81 (m, 1H, H-1b), 1.83 (m, 1H, H-6a), 1.93 (m, 1H, H-12a), 1.95…	For NMR, see also Suzuki et al (1983) (DOI: 10.1016/0031-9422(83)80249-0) (page 1295, compound 1)
25a		(10R)-labda-8,13E-diene-15-ol	C20H34O	InChI=1S/C20H34O/c1-15(11-14-21)7-9-17-16(2)8-10-18-19(3,4)12-6-13-20(17,18)5/h11,18,21H,6-10,12-14H2,1-5H3/b15-11+/t18-,20+/m1/s1	AuxInfo=1/0/N:21,15,9,10,4,7,19,14,18,13,3,8,6,2,20,16,17,12,11,5,1/E:(3,4)/it:im/rA:22OCCCC.eCCCCCCC.eCCCCCCCCCH/rB:s1;s2;;n4;s5;s6;s7;;;s8s9s10;s5s11;s12;s13;;s14s15;s5d16;s17;s18;d+3s19;s20;P12;/rC:95.3422,17.8062,0;95.3422,19.3462,0;94.0085,20.1162,0;88.6737,18.5762,0;88.6737,17.0362,0;87.34,17.8062,0;86.0062,17.0362,0;86.0062,15.4962,0;88.3299,13.5465,0;86.3501,13.5465,0;87.34,14.7262,0;88.6…	InChIKey=IOHVFDUBRDGOCE-JAGYYFLNSA-N	1			1H NMR (500 MHz, cdcl3) δ 0.81 (s, 3H, H-19), 0.86 (s, 3H, H-18), 0.92 (s, 3H, H-20), 1.09 (dd, J = 12.6, 2.1 Hz, 1H, H-5), 1.13 (m, 1H, H-3a), 1.14 (m, 1H, H-1a), 1.37 (m, 1H, H-11a), 1.38 (m, 1H, H-3b), 1.46 (m, 1H, H-2a), 1.55 (s, 3H, H-17), 1.61 (m, 2H, 2b, H-11b), 1.69 (s, 3H, H-16), 1.80 (m, 1H, H-1b), 1.94 (td, J = 18.2, 5.8 Hz, 1H, H-7a), 1.97 (m, 1H, H-6a), 2.02 (m, 1H, H-7b), 2.04 (m, 2…	13C NMR (126 MHz, cdcl3) δ 16.59 (C-16), 19.28 (C-2, C-11), 19.74 (C-17), 20.31 (C-20), 21.93 (C-19), 26.99 (C-6), 33.54 (C-18), 33.56 (C-4, 33.86 (C-7, 37.17 (C-1, 39.27 (C-10, 40.38 (C-12), 42.01 (C-3), 52.12 (C-5), 59.67 (C-15), 122.81 (C-14), 126.27 (C-8), 140.35 (C-9), 141.03 (C-13).	For NMR, see also Suzuki et al (1983) (DOI: 10.1016/0031-9422(83)80249-0) (page 1295, compound 2, in their assignment they mistakenly switch 12 and 1)
31a		copalol	C20H34O	InChI=1S/C20H34O/c1-15(11-14-21)7-9-17-16(2)8-10-18-19(3,4)12-6-13-20(17,18)5/h11,17-18,21H,2,6-10,12-14H2,1,3-5H3/b15-11+/t17-,18-,20+/m0/s1	AuxInfo=1/0/N:21,15,9,10,4,7,19,14,18,13,3,8,6,2,20,16,17,12,11,5,1/E:(3,4)/it:im/rA:22OCCCC.oCCCCCCC.oCCCCC.eCCCCH/rB:s1;s2;;p4;s5;s6;s7;;;s8s9s10;s5s11;s12;s13;;s14d15;s5s16;P17;s18;d+3s19;s20;N12;/rC:-104.972,22.1668,0;-104.972,23.7068,0;-106.3058,24.4768,0;-111.6405,22.9368,0;-111.6405,21.3968,0;-112.9743,22.1668,0;-114.308,21.3968,0;-114.308,19.8568,0;-111.9844,17.907,0;-113.9642,17.907,0;-1…	InChIKey=NERNKRPBSOBEHC-ATPOGHATSA-N	2			Toshima et al. (2000) (DOI: 10.1016/S0040-4020(00)00791-2) (Pg. 8449, compound 6)	Toshima et al. (2000) (DOI: 10.1016/S0040-4020(00)00791-2) (Pg. 8449, compound 6)
36a		kolavenol	C20H34O	InChI=1S/C20H34O/c1-15(11-14-21)9-12-19(4)17(3)10-13-20(5)16(2)7-6-8-18(19)20/h7,11,17-18,21H,6,8-10,12-14H2,1-5H3/b15-11+/t17-,18-,19+,20+/m1/s1	AuxInfo=1/0/N:21,6,15,4,5,9,10,8,19,14,3,18,13,2,20,11,16,7,17,12,1/it:im/rA:22OCCCCCC.eCCCCC.eCCCC.oC.eCCCCH/rB:s1;s2;;;;;s7;s8;s9;s6d10;n5s7s11;s12;s13;;s14n15;n4s7s16;P17;s18;d+3s19;s20;P7;/rC:43.274,18.0572,0;43.274,19.5972,0;41.9405,20.3672,0;39.0124,19.295,0;36.6056,14.2072,0;35.2718,13.4372,0;36.6056,17.2872,0;35.2718,18.0572,0;33.9381,17.2872,0;33.9381,15.7472,0;35.2718,14.9772,0;36.6056,…	InChIKey=PQTMZYKTDFKGKV-UUMJGGROSA-N	N/A		See Pelot et al. (2017) (DOI: 10.1111/tpj.13427) (Figure 6a)	See Pelot et al. (2017) (DOI: 10.1111/tpj.13427) (Figure 6 legend)	See Pelot et al. (2017) (DOI: 10.1111/tpj.13427) (Figure 6 legend)
38a		neo-cleroda-4(18),13E-diene-15-ol	C20H34O	InChI=1S/C20H34O/c1-15(11-14-21)9-12-19(4)17(3)10-13-20(5)16(2)7-6-8-18(19)20/h11,17-18,21H,2,6-10,12-14H2,1,3-5H3/b15-11+/t17-,18-,19+,20+/m1/s1	AuxInfo=1/0/N:20,5,14,3,4,8,9,7,18,13,2,17,12,1,19,10,15,6,16,11,21/it:im/rA:22CCCCCC.eCCCCC.eCCCC.oC.eCCCCOH/rB:s1;;;;;s6;s7;s8;d5s9;n4s6s10;s11;s12;;s13n14;n3s6s15;P16;s17;d+2s18;s19;s1;P6;/rC:112.9793,-32.6228,0;111.6458,-31.8528,0;108.7179,-32.925,0;106.3108,-38.0128,0;104.9771,-38.7828,0;106.3108,-34.9328,0;104.9771,-34.1628,0;103.6434,-34.9328,0;103.6434,-36.4728,0;104.9771,-37.2428,0;106.3…	InChIKey=YMTCQCWFYXOJRY-UUMJGGROSA-N	1			13C NMR (126 MHz, cdcl3) δ 16.24 (C-17), 16.79, (C-16), 18.41 (C-20), 21.10 (C-19), 21.90 (C-1), 27.72 (C-7), 28.90 (C-2), 32.91 (C-12), 33.32 (C-3), 36.80 (C-11), 36.87 (C-8), 37.56 (C-6), 39.42 (C-9), 40.26 (C-5), 48.85 (C-10), 59.70 (C-15), 102.66 (C-18), 122.97 (C-14), 141.09 (C-13), 160.96 (C-4).	1H NMR (500 MHz, cdcl3) δ 0.71 (s, 3H, H-20), 0.78 (d, J = 6.2 Hz, 3H, H-17), 1.02 (s, 3H, H-19), 1.08 (dd, J = 12.2, 2.8 Hz, 1H, H-10), 1.26 (m, 1H, H-2a), 1.29 (m, 1H, H-11a), 1.37 (dd, J = 12.7, 4.9 Hz, 1H, H-11b), 1.41 (d, J = 12.6 Hz, 1H, H-1a), 1.43 (m, 1H, 8), 1.45 (m, 2H, H-7), 1.49 (d, J = 10.8 Hz, 1H, H-6a), 1.53 (m, 1H, 1b), 1.58 (m, 1H, H-6b), 1.64 (d, J = 1.3 Hz, 3H, H-16), 1.71 (td,…	dephosphorylation product of 38. For NMR, see also Ohsaki et al., 1994 (DOI: 10.1016/S0960-894X(01)80834-9) (compound 4)

## Sheet: Notes and Methods
InChI AuxInfo will allow you to regenerate the rendering displayed in the compound image.
MSI level 1 indicates that structure was determined by comparison of both GC-MS and NMR (13C and/or 1H) to spectra from the literature.
MSI level 1 could also indicate that the structure was determined by detailed NMR (including 1H, 13C, COSY, {1H,13C}HSQC, {1H,13C}HMBC, and NOESY), in cases where literature spectra were unavailable.
MSI level 2 indicates that a compound was identified by GC-MS retention time and spectrum to extracts of N. benthamiana expressing genes previously reported to produce the compound, or of a commercial standard.
EI+ mass spectrum is 70 eV, from a GC-MS run. Spectra were backround subtracted using the deconvolution function in AMDIS. An AMDIS MSL library containing all of the spectra we measured is available at https://bitbucket.org/seanrjohnson/diterpenoid_databases
N/A indicates that we have not collected this data, and we don't know where it can be found.

## Sheet: References
ID	Name	DOI
1	Toward a Biosynthetic Route to Sclareol and Amber Odorants	DOI: 10.1021/ja307404u
2	Discovery and functional characterization of two diterpene synthases for sclareol biosynthesis in Salvia sclarea(L.) and their relevance for perfume manufacture	DOI: 10.1186/1471-2229-12-119
3	Extreme promiscuity of a bacterial and a plant diterpene synthase enables combinatorial biosynthesis	DOI: 10.1016/j.ymben.2016.04.001
4	Biosynthesis of bioactive diterpenoids in the medicinal plant Vitex agnus-castus	DOI: 10.1111/tpj.13822
5	Gene Discovery of Modular Diterpene Metabolism in Nonmodel Systems	DOI: 10.1104/pp.113.218347
6	Functional divergence of diterpene syntheses in the medicinal plant Salvia miltiorrhiza Bunge	DOI: 10.1104/pp.15.00695
7	Diterpene synthases of the biosynthetic system of medicinally active diterpenoids in Marrubium vulgare	DOI: 10.1111/tpj.12589
8	Towards Elucidating Carnosic Acid Biosynthesis in Lamiaceae: Functional Characterization of the Three First Steps of the Pathway in Salvia fruticosa and Rosmarinus officinalis	DOI: 10.1371/journal.pone.0124106
9	A Functional Genomics Approach to Tanshinone Biosynthesis Provides Stereochemical Insights	DOI: 10.1021/ol902051v
10	Characterization of two genes for the biosynthesis of abietane-type diterpenes in rosemary (Rosmarinus officinalis) glandular trichomes	DOI: 10.1016/j.phytochem.2014.01.021
11	Functional diversification of kaurene synthase-like genes	DOI: 10.1104/pp.17.00202
12	Biosynthesis of the psychotropic plant diterpene salvinorin A: Discovery and characterization of the Salvia divinorum clerodienyl diphosphate synthase	DOI: 10.1111/tpj.13427
13	Manoyl Oxide (13R), the Biosynthetic Precursor of Forskolin, Is Synthesized in Specialized Root Cork Cells in Coleus forskohlii	DOI: 10.1104/pp.113.228429
14	Combined metabolome and transcriptome profiling provides new insights into diterpene biosynthesis in S. pomifera glandular trichomes	DOI: 10.1186/s12864-015-2147-3
15	Biosynthesis of the oxygenated diterpene nezukol in the medicinal plant Isodon rubescens is catalyzed by a pair of diterpene synthases	DOI: 10.1371/journal.pone.0176507
16	A Copal-8-ol Diphosphate Synthase from the Angiosperm Cistus creticus subsp. creticus Is a Putative Key Enzyme for the Formation of Pharmacologically Active, Oxygen-Containing Labdane-Type Diterpenes	DOI: 10.1104/pp.110.159566
17	A (–)-kolavenyl diphosphate synthase catalyzes the first step of salvinorin A biosynthesis in Salvia divinorum	DOI: 10.1093/jxb/erw493
18	IeCPS2 is potentially involved in the biosynthesis of pharmacologically active Isodon diterpenoids rather than gibberellin	DOI: 10.1016/j.phytochem.2011.12.021
19	Mycobacterium tuberculosis H37Rv3377c encodes the diterpene cyclase for producing the halimane skeleton	DOI: 10.1039/B415346D
20	Diterpenoids from Grindelia tarapacana	DOI: 10.1016/0031-9422(95)00419-8
21	Five new labdane diterpene oxides from Eupatorium jhanii	DOI: 10.1016/0031-9422(77)83023-9
22	Terpenoids from Salvia sclarea	DOI: 10.1016/S0031-9422(00)90474-6
23	Expanding the Landscape of Diterpene Structural Diversity through Stereochemically Controlled Combinatorial Biosynthesis	DOI: 10.1002/anie.201510650
24	13C-NMR Data of Diterpenes Isolated from Aristolochia Species	DOI: 10.3390/molecules14031245
25	Chemical diversity of labdane-type bicyclic diterpene biosynthesis in Actinomycetales microorganisms	DOI: 10.1038/ja.2015.147
26	Labdanoids and bis(bibenzyls) from Jungermannia species	DOI: 10.1016/S0031-9422(96)00519-5
27	Synthesis and characterization of abietadiene, levopimaradiene, palustradiene, and neoabietadiene: hydrocarbon precursors of the abietane diterpene resin acids	DOI: 10.1016/S0040-4020(01)00605-6
28	A Functional Genomics Approach to Tanshinone Biosynthesis Provides Stereochemical Insights	DOI: 10.1021/ol902051v
29	Neue labdan- und pimaren-derivate aus Palafoxia rosea	DOI: 10.1016/S0031-9422(00)90926-9
30	Chelodane, Barekoxide, and Zaatirin--Three New Diterpenoids from the Marine Sponge Chelonaplysilla erecta	DOI: 10.1021/np50088a004
31	Total Synthesis of Both Enantiomers of Copalol via Optical Resolution of a General Synthetic Intermediate for Drimane Sesquiterpenes and Labdane Diterpenes	DOI: 10.1016/S0040-4020(00)00791-2
32	Two labdane diterpenoids from Nicotiana setchellii	DOI: 10.1016/0031-9422(83)80249-0
33	The isolation and in vivo Potent Antitumor activity of clerodane diterpenoid from the oleoresin of the brazilian medicinal plant, copaifera langsdorfi desfon.	DOI: 10.1016/S0960-894X(01)80834-9
