# Supplementary material for: A database-driven approach identifies additional diterpene synthase activities in the mint family (Lamiaceae)
Source: J Biol Chem. 2018 Nov 29;294(4):1349–62. doi: 10.1074/jbc.RA118.006025 (PMC6349103; doi:10.1074/jbc.RA118.006025)
Supplement: Supporting Information [file supp_RA118.006025_Dataset_S2.xlsx]

## Sheet: all_diTPS_hits
transcriptome sequence	Species abbreviation	Species name	Species TaxID	Genus TaxID	reference sequence	percent_identity	percent coverage of reference sequence	alignment_length	mismatches	gap_opens	reference_start	reference_end	transcriptome_start	transcriptome_end	e-value	bit_score	target_aligning_region	full_CDS_seq	full_peptide_seq
ROOF_c44360_g1_i1_len_1554	ROOF	Rosmarinus officinalis	39367	21880	VacTPS6	35.1	71.21	433	266	3	157	580	1	427	6.19707e-79	263.077	MTDVNTTLELYRASELILYPDERDLEKQNLRLKFLLEQELSSGLIQSCQLGRSINAEVNQAIEYPFYANLDRIATRKSIEHFNFDNTRILKTSYCSPNFGNKDFLFLSVEDFNRCQATHRGELRELERWVMDNRLDELKFARSKSAYCYFSGAATFFAPELSDARMSWAKNGVLTTVVDDFFDVGGSVEELKNLIHLVEKWDVDASTECCSCNVQIIFSALKRTICEIGDEGFKLQGRCITNHVIGIWLDTLNSMMKETEWARDNYFPTIDEYMSNAHVSFALGPIILPALYLVGPKLSQEMVNHSEYHNLFKLTGTCGRLLNDIRGYERELKAGKLNALSLYMINHGGETSKETAISEIKSWIETQRRELLRLVLKGKNSVLPKPCKELFWHMCSVVH…	ATGACAGACGTTAACACAACTCTTGAATTATATAGGGCATCTGAACTCATACTGTATCCAGATGAAAGAGATCTCGAGAAACAAAATTTAAGGCTTAAATTTTTACTTGAGCAAGAATTATCCAGTGGTTTGATTCAATCATGTCAACTTGGAAGAAGTATTAATGCGGAGGTGAACCAGGCTATCGAGTATCCCTTTTATGCAAATTTGGACAGGATTGCAACGCGGAAAAGTATAGAGCACTTCAACTTTGATAATACAAGAATTCTGAAAACTTCATATTGTTCACCAAATTTTGGCAACAAGGATTTTCTTTTTCTCTCTGTAGAAGACTTCAATCGATGTCAAGCCACACATCGTGGAGAACTCAGAGAACTTGAAAGATGGGTCATGGATAAT…	MTDVNTTLELYRASELILYPDERDLEKQNLRLKFLLEQELSSGLIQSCQLGRSINAEVNQAIEYPFYANLDRIATRKSIEHFNFDNTRILKTSYCSPNFGNKDFLFLSVEDFNRCQATHRGELRELERWVMDNRLDELKFARSKSAYCYFSGAATFFAPELSDARMSWAKNGVLTTVVDDFFDVGGSVEELKNLIHLVEKWDVDASTECCSCNVQIIFSALKRTICEIGDEGFKLQGRCITNHVIGIWLDTLNSMMKETEWARDNYFPTIDEYMSNAHVSFALGPIILPALYLVGPKLSQEMVNHSEYHNLFKLTGTCGRLLNDIRGYERELKAGKLNALSLYMINHGGETSKETAISEIKSWIETQRRELLRLVLKGKNSVLPKPCKELFWHMCSVVH…
ROMY_c72568_g1_i1_len_1551	ROMY	Rotheca myricoides	54240	228416	VacTPS6	35.12	71.21	430	270	2	157	580	1	427	7.53806e-76	254.988	MEDKNTALELYKASEFTVFQDETDLEKQNIRLKHILEEELSSGSIHSSQLGRNIDAEVNHALKHPFYAILDRIAKRRNIEHYIFDNTRIMKTSYCSSNFGNKDFLSLSVEDFNQCQAIHREELGELERWILEYRLDELAFARSKLAYCYFSAAATSFAPELSDARLSWAKNGVLSTVVDDFFDVGGSVNELKNLIQLVEKWDVDVSTECSSHNVQIIFLALKHTICEIGDKGFKLQGRTITNHIIEIWLDLLYSMMKEAEWARDNYIPTMDEYISNAYVSFALGPIVLPALYLVGPKLSEEMVRHSEYHHLFKTMSTCGRLLNDIRSCERELKDGKLNALPLYMINSGGEMTKEAALSEMKSLIDSQRRDLLRLTLEGKNSVIPRPCKELFWHMSTVLH…	ATGGAAGACAAAAACACAGCTCTTGAACTTTATAAGGCGTCAGAGTTCACTGTATTTCAAGATGAAACAGATCTGGAGAAACAAAACATAAGACTGAAACACATACTTGAGGAGGAACTATCCAGTGGTTCTATACATTCAAGTCAACTTGGCAGAAACATTGACGCAGAGGTGAACCATGCGCTCAAGCATCCTTTTTATGCAATTTTGGATCGGATTGCAAAGCGAAGAAACATAGAGCATTACATTTTTGATAATACCAGAATTATGAAAACTTCATATTGTTCATCCAACTTTGGAAACAAGGATTTCCTTTCCCTGTCCGTAGAAGACTTCAACCAATGTCAAGCCATACATCGCGAAGAACTCGGAGAGCTTGAAAGATGGATCCTAGAGTAT…	MEDKNTALELYKASEFTVFQDETDLEKQNIRLKHILEEELSSGSIHSSQLGRNIDAEVNHALKHPFYAILDRIAKRRNIEHYIFDNTRIMKTSYCSSNFGNKDFLSLSVEDFNQCQAIHREELGELERWILEYRLDELAFARSKLAYCYFSAAATSFAPELSDARLSWAKNGVLSTVVDDFFDVGGSVNELKNLIQLVEKWDVDVSTECSSHNVQIIFLALKHTICEIGDKGFKLQGRTITNHIIEIWLDLLYSMMKEAEWARDNYIPTMDEYISNAYVSFALGPIVLPALYLVGPKLSEEMVRHSEYHHLFKTMSTCGRLLNDIRSCERELKDGKLNALPLYMINSGGEMTKEAALSEMKSLIDSQRRDLLRLTLEGKNSVIPRPCKELFWHMSTVLH…
LELE_c29933_g1_i4_len_1316	LELE	Leonotis leonurus	378904	378903	IrCPS2	37.5	78.52	336	190	6	90	419	78	399	5.13698e-67	225.713	LNERRYRLEMPVYASLPRLEARFLMEHYSVDEIWVGKSVYRMPELMGHTDLELAKLDYNRCQAQHQIDWNHMQQWYEDHNIEEFGISKKDVLVAYFLAGASIFVAERLAWAKSQIVASILSAYYGIKEAHQRVEFSTPFGLKVHLDQQTTGYKSVQRIITILFETLHHVKKDAKERIGSDDGDDLLHETWGGWLKKQGERVEERGDVEVVIRTINICAGKIVSKEILTHHEYIALSSLTNKICSQLREIENEKAHFHRKNFEQVDKEMEMLMQLVQQGSSNGISKDMKQTFLAVAKTFYYRAYCPTEQIENHIAKLLFEQLV	GTTGTATCAGCTCAACCGCTGAATTTCTCTTATAGATTTGGGTATTCATCTGAAGGACGATGTCGTGTCCACTGGGGAAGTTTCAACAGCCGGATATGCAAGAGAGGGAGACACGAAGACGTATCCTACATGACTAATTATCATCGTATTTGCTGGAAAGATCAAACAAATGCTGCAAGAAAAGTTAACTCGGTCATGTTGCCAAAAGTATGTAGCGGAAACGCCGCTGATCTTAACGAGAGAAGGTATCGGCTAGAAATGCCGGTGTATGCTAGCCTACCTCGGTTGGAGGCTCGATTCTTGATGGAGCATTATAGCGTGGATGAAATATGGGTTGGCAAGTCAGTGTACAGGATGCCTGAGCTCATGGGGCATACTGATCTTGAGCTGGCCAAATTA…	VVSAQPLNFSYRFGYSSEGRCRVHWGSFNSRICKRGRHEDVSYMTNYHRICWKDQTNAARKVNSVMLPKVCSGNAADLNERRYRLEMPVYASLPRLEARFLMEHYSVDEIWVGKSVYRMPELMGHTDLELAKLDYNRCQAQHQIDWNHMQQWYEDHNIEEFGISKKDVLVAYFLAGASIFVAERLAWAKSQIVASILSAYYGIKEAHQRVEFSTPFGLKVHLDQQTTGYKSVQRIITILFETLHHVKKDAKERIGSDDGDDLLHETWGGWLKKQGERVEERGDVEVVIRTINICAGKIVSKEILTHHEYIALSSLTNKICSQLREIENEKAHFHRKNFEQVDKEMEMLMQLVQQGSSNGISKDMKQTFLAVAKTFYYRAYCPTEQIENHIAKLLFEQLV*
MEOF_c10891_g1_i1_len_1225	MEOF	Melissa officinalis	39338	39170	IrCPS2	37.79	79	344	188	4	88	419	63	392	1.21306e-77	253.062	HPFNEIKYGLETPWYAKLPRLDARFFIDHYSVDQVWIDNSLYRFPDVKKDTYREHAKLDYNRCQEQHQMEWNHLQQWYEDCNLEEFGISKKNVLEAYFFAVASIFDVERSGERVAWVKSQIVAEILSTYYFIKQCDQPSHHKTQFSTAFNTKIHVADQCGKGLKNVQRIITVLFEALTQLKKNARERSDGELSDDLLHEAWGGWLKKLGEGTGEEMQEVEVIVRTINICGGNILSKEVLSHHEYKTISQLTNRICHQLLKLENQKMMMGMEIDKEMQSLVQLVVQDSSNGISKEIKQTFLVVAKTFYHRAYFSAHQIEKHVSMILFEQVV	CAATCTCAAGTTGTAGGAACAATGTACAATATTATTTCAACTCAATCGATCAATTTCCCTTATGGATTTGGCAACGGATCGACCTCGTCTGCAGAAGGCCGTCGTCTGTCGTCCAAAAATTGCATTACTGCAGGTAAGTCGCACTTACCGCAAGTATGTTCCGCAAATATTGGTGGCTCCCAGGTGCACCCATTTAATGAGATAAAATATGGGTTAGAAACGCCATGGTATGCCAAACTTCCTCGCTTGGATGCTCGATTCTTTATCGACCATTACAGCGTCGATCAAGTATGGATCGACAATTCATTGTACAGGTTTCCTGACGTGAAAAAGGATACGTATCGTGAGCACGCAAAATTAGATTACAATAGATGTCAAGAACAACATCAGATGGAATGG…	QSQVVGTMYNIISTQSINFPYGFGNGSTSSAEGRRLSSKNCITAGKSHLPQVCSANIGGSQVHPFNEIKYGLETPWYAKLPRLDARFFIDHYSVDQVWIDNSLYRFPDVKKDTYREHAKLDYNRCQEQHQMEWNHLQQWYEDCNLEEFGISKKNVLEAYFFAVASIFDVERSGERVAWVKSQIVAEILSTYYFIKQCDQPSHHKTQFSTAFNTKIHVADQCGKGLKNVQRIITVLFEALTQLKKNARERSDGELSDDLLHEAWGGWLKKLGEGTGEEMQEVEVIVRTINICGGNILSKEVLSHHEYKTISQLTNRICHQLLKLENQKMMMGMEIDKEMQSLVQLVVQDSSNGISKEIKQTFLVVAKTFYHRAYFSAHQIEKHVSMILFEQVV*
GLHE_c53069_g1_i7_len_1370	GLHE	Glechoma hederacea	28509	21766	IrCPS2	37.87	78.28	338	171	5	91	419	94	401	1.86465e-62	213.772	NEIKYGLETPWYAGLPRVDARFFIEHCSDHEAWMSKSLYWRPYIKKDMNIELEKLDYNKCQEQHQMEWNHLQQHMHGLIRWYEDCNLEGFGISKKNILEAHFLAAASIYEVERLGERVAWVKSQILADILSTYYLIKQSSSTTFKSVERIIDVLFEALTQLKKNAQERSGDGDISDDLLHEAWGGWLKKLGEGTEEEGQETELIVRNINICGGHIFSKEVLSHHEYKTLSQLTNRICHHLENQKMITTEIEKEMQLLAQLVLQDSSNGISRAIKQTFFMVAKTFYHMAYFSSHQIEKHISMTLFDQVV	CCATCTTACGTTGTAGAAATAATGTACATTCTTTCAACTCGACCTATCAATTTCCCTTTTGAATTTGGCTATGGATCGATCTCATCTGCAAGAGGGCGTCGTTTGTTGTCGCATAGTTGCAGCAACGGGGTACGGAAGAATGGGAGACAAGAAGTTGTACCCCTTATGAATAACTATCGTAGTTGCTCTAAAGATTTTTCAAATGCTACAAGAAGAGGTAAGTCGAACTTGTCACAAGTATGTTCCGGAAATAATAGTGGCTTCGAGGCGCAACCCTTTAATGAGATAAAATATGGGCTAGAAACGCCGTGGTATGCCGGCCTTCCTCGCGTGGATGCTCGATTCTTTATCGAGCATTGCAGCGACCACGAAGCATGGATGAGCAAGTCATTGTACTGG…	PSYVVEIMYILSTRPINFPFEFGYGSISSARGRRLLSHSCSNGVRKNGRQEVVPLMNNYRSCSKDFSNATRRGKSNLSQVCSGNNSGFEAQPFNEIKYGLETPWYAGLPRVDARFFIEHCSDHEAWMSKSLYWRPYIKKDMNIELEKLDYNKCQEQHQMEWNHLQQHMHGLIRWYEDCNLEGFGISKKNILEAHFLAAASIYEVERLGERVAWVKSQILADILSTYYLIKQSSSTTFKSVERIIDVLFEALTQLKKNAQERSGDGDISDDLLHEAWGGWLKKLGEGTEEEGQETELIVRNINICGGHIFSKEVLSHHEYKTLSQLTNRICHHLENQKMITTEIEKEMQLLAQLVLQDSSNGISRAIKQTFFMVAKTFYHMAYFSSHQIEKHISMTLFDQ…
TECA_c29692_g2_i3_len_1717	TECA	Teucrium canadense	201512	21896	IrCPS2	39	76.37	341	173	5	99	419	41	366	5.67247e-57	198.364	VPLYAGLPLVEARFSLEHPSRRIGRNYDINDTTNLEVAKSDYNICQTQHQMEWDQMQQWHEEYNLDEEFGIGKKEVLHAYFVAASSISEPERSGERRAWVKSQIISSILSTYYFIKEYSQSSEQPIEFSTVFGVKVRADPDMKGYKDVERIITILFEILNEEKKDARERIGRDTADDLLHEAWGGWLKKQGEIAEDREEIEVLVRVINICGGHMASKEILSLHDYKALSSLTNKICRHLRELQHKKMVDMEGKETEKSGRSKMYEEIDKDMQSLLQLVLQDSSINGISKEIKQTFLMVAKTFYYRAYFPTQQIEHHIAKVIFEQVV	ATGACCTATGCGCCTGTAAAAGATCGACAATTGCAAGATGGACCCAAACGAGGGAACCTTCACGTGACACAAGTATGTAGTGGAGATAATCGTTTTGAAGTCGTCGAAACCGTTAATACGGTACCATTATATGCCGGCCTACCTCTGGTGGAGGCTCGATTCTCTCTGGAGCATCCTAGCAGGAGGATTGGCAGGAACTATGATATCAATGACACTACCAATCTTGAAGTTGCCAAATCAGATTACAATATATGTCAAACGCAACATCAGATGGAATGGGACCAAATGCAACAATGGCATGAAGAATACAATCTTGATGAAGAATTCGGAATAGGCAAAAAGGAGGTCCTTCATGCCTATTTTGTGGCAGCCTCAAGTATATCTGAACCAGAGAGATCA…	MTYAPVKDRQLQDGPKRGNLHVTQVCSGDNRFEVVETVNTVPLYAGLPLVEARFSLEHPSRRIGRNYDINDTTNLEVAKSDYNICQTQHQMEWDQMQQWHEEYNLDEEFGIGKKEVLHAYFVAASSISEPERSGERRAWVKSQIISSILSTYYFIKEYSQSSEQPIEFSTVFGVKVRADPDMKGYKDVERIITILFEILNEEKKDARERIGRDTADDLLHEAWGGWLKKQGEIAEDREEIEVLVRVINICGGHMASKEILSLHDYKALSSLTNKICRHLRELQHKKMVDMEGKETEKSGRSKMYEEIDKDMQSLLQLVLQDSSINGISKEIKQTFLMVAKTFYYRAYFPTQQIEHHIAKVIFEQVV*
LECA_c10585_g1_i1_len_988	LECA	Leonurus cardiaca	587664	4137	IrCPS2	39.01	72.79	323	173	3	114	419	1	316	7.22425e-57	196.438	LEQYGGEDDVWIGKTLYRMPFVNNNKYLELAKLDYNNCQVLHQQEWKNIQKWYRNCGLGEWGLSERRALLAYFAAAASVYEPEKSEERLAWAKTAILVETITSHFDRQQLSREQKRAFLNEFEHGSILKYVNGGRYKTRSIMGTLLRTINQVSLDILLAYGRDIHQPLLNSWHKWLKIWEEGGDIGECNAELLVQTLNLSGSGRRKHCELEKLQMSNPKYELLLKATMAVCSKLLQFQQLKDGNGCMNKTRGITTLEIEKEMQEIVRLVLTKSSDDLDYETKQNFLKIARSFYYVAYCNTGTINFHIAKVLFEKVL	TTGGAACAGTACGGCGGAGAAGATGATGTCTGGATTGGCAAGACCTTGTACAGGATGCCATTTGTTAACAATAATAAATATCTGGAGTTGGCAAAATTAGATTATAACAATTGCCAGGTGTTGCATCAACAAGAGTGGAAAAACATCCAAAAATGGTACAGAAATTGCGGTCTAGGAGAGTGGGGTTTAAGTGAGAGAAGAGCTTTACTAGCCTACTTCGCAGCTGCTGCGAGTGTATATGAGCCTGAAAAATCGGAAGAGCGACTTGCTTGGGCCAAAACAGCAATTTTAGTGGAGACTATTACGTCGCATTTTGATCGCCAGCAACTTTCCAGGGAGCAGAAACGCGCCTTTCTCAACGAATTTGAACATGGAAGTATCCTCAAATATGTGAATGGT…	LEQYGGEDDVWIGKTLYRMPFVNNNKYLELAKLDYNNCQVLHQQEWKNIQKWYRNCGLGEWGLSERRALLAYFAAAASVYEPEKSEERLAWAKTAILVETITSHFDRQQLSREQKRAFLNEFEHGSILKYVNGGRYKTRSIMGTLLRTINQVSLDILLAYGRDIHQPLLNSWHKWLKIWEEGGDIGECNAELLVQTLNLSGSGRRKHCELEKLQMSNPKYELLLKATMAVCSKLLQFQQLKDGNGCMNKTRGITTLEIEKEMQEIVRLVLTKSSDDLDYETKQNFLKIARSFYYVAYCNTGTINFHIAKVLFEKVL*
MAVU_c17503_g1_i1_len_979	MAVU	Marrubium vulgare	41230	41229	IrCPS2	39.02	73.51	328	179	2	102	410	1	326	2.7068e-57	197.978	YASLPRVETRFYLEQYGGEDDVWIGKTLYRMPLVNNNNYLKLAKLDYNNCQAMHQREWKNIQKWYKSCGLGEFCLSEKRALLAYYLAAACLCEPEKSKERLAWVKTAILVETITSHFDRQQLSKEQKRAFLNEFEHGSILKYVNGGRYKTRSMVGILVRTINQVSLDILLAHGRDIHQPLQNSWHKWLKIWEEGGDIGECNAELLVQTLNLSGSGRSNHFELEKLQISNLIYERLLKATMRVCSKLRLFQQQKIYVNIVQDGNGCISKTGGITTSEIELEMQEVVSLVLTKSSDDLDDKTKQNFLTIARSFYYVAYCNPGTINFHI	TACGCCAGTTTACCTCGGGTGGAAACAAGATTCTACTTGGAACAATACGGCGGTGAAGATGATGTTTGGATTGGCAAGACATTGTACAGGATGCCACTTGTTAACAACAATAATTATTTGAAATTGGCGAAACTAGACTACAATAATTGCCAGGCGATGCATCAACGAGAGTGGAAAAACATTCAAAAATGGTACAAAAGTTGTGGTCTTGGAGAGTTTTGTTTAAGTGAGAAAAGAGCTCTACTAGCCTACTACTTGGCTGCAGCGTGTCTATGTGAGCCTGAAAAATCGAAAGAGCGGCTTGCGTGGGTCAAAACCGCAATTTTAGTGGAGACTATTACATCGCATTTTGATCGCCAGCAACTTTCCAAGGAGCAGAAGCGCGCCTTTCTCAACGAA…	YASLPRVETRFYLEQYGGEDDVWIGKTLYRMPLVNNNNYLKLAKLDYNNCQAMHQREWKNIQKWYKSCGLGEFCLSEKRALLAYYLAAACLCEPEKSKERLAWVKTAILVETITSHFDRQQLSKEQKRAFLNEFEHGSILKYVNGGRYKTRSMVGILVRTINQVSLDILLAHGRDIHQPLQNSWHKWLKIWEEGGDIGECNAELLVQTLNLSGSGRSNHFELEKLQISNLIYERLLKATMRVCSKLRLFQQQKIYVNIVQDGNGCISKTGGITTSEIELEMQEVVSLVLTKSSDDLDDKTKQNFLTIARSFYYVAYCNPGTINFHI
STOF_c3038_g1_i1_len_1374	STOF	Stachys officinalis	53173	694344	IrCPS2	41.11	99.76	433	232	3	1	419	20	443	1.8451e-105	327.02	MGFRLLRLHGYEVSADVFKHFEKGGEFFCFRGQSTQAVTGMYNLYRASQLMFPGEEILADAAIFSSNFLQQKRVDNELLDKWIITKDLPGEVGYALDVPWYASLPRVETRFYLEQYGGEDDVWIGKTLYRMSNVNNNKYLKLAKLDYNNCQALHQQEWRNIQKWYKNCGLGELGLSERRVLVCYFVAAACVYEPEKWGERLAWAKTAILVETITSHFDQLIREQKRAFLNEFEHGSTILKYVNGASRYKTRSIVGALLRTINQVSLDVLLAHGRDIHQPLQNSWHKWVKTWEEGGDIGECNAELLVQTLNLLCGSGRRCALEKLQSPNPKYEHLLKATTTLCSKLHLFHQQKDGSKTAEGNTTLEIELEMQELVRLVLSKSSDDLDYETKQNFLTIARS…	GATAAAGGGATATGTTGGGCAAGAAATTCAGTTGTTGAAGATATTGATGACACGGCCATGGGATTCAGGCTTCTAAGGTTGCACGGATACGAGGTTTCCGCAGATGTGTTCAAACATTTTGAGAAGGGCGGCGAATTCTTCTGCTTTAGAGGGCAATCGACGCAGGCCGTCACCGGAATGTACAACCTCTATAGAGCTTCTCAATTGATGTTTCCCGGAGAAGAAATACTTGCCGATGCAGCTATATTTTCTTCCAACTTTTTGCAACAAAAGAGAGTTGATAATGAGCTTTTGGATAAGTGGATTATCACTAAAGACCTTCCGGGAGAGGTTGGATATGCACTAGATGTACCTTGGTACGCTAGCTTACCTCGAGTTGAAACAAGATTTTACTTGGAA…	DKGICWARNSVVEDIDDTAMGFRLLRLHGYEVSADVFKHFEKGGEFFCFRGQSTQAVTGMYNLYRASQLMFPGEEILADAAIFSSNFLQQKRVDNELLDKWIITKDLPGEVGYALDVPWYASLPRVETRFYLEQYGGEDDVWIGKTLYRMSNVNNNKYLKLAKLDYNNCQALHQQEWRNIQKWYKNCGLGELGLSERRVLVCYFVAAACVYEPEKWGERLAWAKTAILVETITSHFDQLIREQKRAFLNEFEHGSTILKYVNGASRYKTRSIVGALLRTINQVSLDVLLAHGRDIHQPLQNSWHKWVKTWEEGGDIGECNAELLVQTLNLLCGSGRRCALEKLQSPNPKYEHLLKATTTLCSKLHLFHQQKDGSKTAEGNTTLEIELEMQELVRLVLSK…
BAPS_c38975_g1_i1_len_1429	BAPS	Ballota pseudodictamnus	457125	155228	IrCPS2	41.53	99.76	431	237	3	1	419	4	431	4.25162e-109	335.88	MGFRLLRLHGYEVSADVFKHFEKGGEFFCFRGQSTQAVTGMYNLYRASQLTFPGEAILVDAANFSSKFLQQKRASNELLDKWIITKDLPGEVGYALDVPWYASLPRVETRFYLEQYGGEDDVWIGKTLYRMTLVNNNKYLKLAKLDYNNCQAMHQQEWKNIQKWYRSCGLGEFDLSEKRALLAYHVAAACLYEPEKSKERLAWAKTAILVEIMTSHFDRQQLSMEQKRAFLNEFEHESILKYVNSGRYKTRSMVGILVRTINQVSLDILLAYGRDIHQPLQNSWHKWLKIWEEGGDIGECNAELLVQTLNLSGSGRSNHFELEKLKISNPKYERLLKATMRVCSKLRLFQQQKDGNGCMIKTEGITTSEIELEMQEVVSLVLTKSSDDLDDKTKQNFLT…	GACACGGCCATGGGATTTAGGCTTCTAAGGTTGCATGGATACGAGGTTTCCGCAGATGTGTTCAAACATTTTGAGAAGGGTGGAGAGTTCTTCTGCTTTCGAGGGCAGTCCACGCAGGCGGTCACCGGAATGTACAACCTCTACAGAGCTTCTCAGTTGACGTTTCCCGGAGAGGCCATTCTAGTGGACGCAGCTAACTTCTCTTCCAAGTTTTTGCAACAAAAGAGAGCTAGTAATGAGCTCTTGGATAAGTGGATTATTACCAAAGACCTTCCCGGAGAGGTGGGATATGCACTAGATGTACCCTGGTACGCCAGTTTACCTCGAGTGGAAACAAGATTCTACTTGGAACAATACGGCGGTGAAGATGACGTTTGGATTGGCAAGACATTGTACAGG…	DTAMGFRLLRLHGYEVSADVFKHFEKGGEFFCFRGQSTQAVTGMYNLYRASQLTFPGEAILVDAANFSSKFLQQKRASNELLDKWIITKDLPGEVGYALDVPWYASLPRVETRFYLEQYGGEDDVWIGKTLYRMTLVNNNKYLKLAKLDYNNCQAMHQQEWKNIQKWYRSCGLGEFDLSEKRALLAYHVAAACLYEPEKSKERLAWAKTAILVEIMTSHFDRQQLSMEQKRAFLNEFEHESILKYVNSGRYKTRSMVGILVRTINQVSLDILLAYGRDIHQPLQNSWHKWLKIWEEGGDIGECNAELLVQTLNLSGSGRSNHFELEKLKISNPKYERLLKATMRVCSKLRLFQQQKDGNGCMIKTEGITTSEIELEMQEVVSLVLTKSSDDLDDKTKQN…
LAAL_c35372_g1_i6_len_1290	LAAL	Lamium album	53159	53158	IrCPS2	42.48	78.52	339	175	7	90	419	69	396	5.72013e-78	254.218	LNEIKYGLEMPRFATLPRVETRFLMEHYGVDEAWIGKSLYRMPDLNGDTNLVLAKSNYNRCQAQHQIEWNHMQRWYDDHNLEEFGISKKDLLLTYFLAAASIFVPERSPERLGWVKSQIVSSILSAYYCIKEAKPSDQRVEFCTPFGVKVNVDQYTTGYKNIQRIITILFEILHQLKKDAKERIGSDNGDDLLHEAWGGWLKKQGERVDEREEVEVVIRTINICAGNIVSKEILSHNEYTTLSALTNKICNQLRQIENEKVHIRSKNFKEIDKEMEVLVQLVQGSSNGISKEIKQTFLGFAKTFYYRAYCPTEQIENHIAKVLFEQVV	ATGTATGTATTATCAGCTCAACCGCTAAATTTCTCTTATGGATTTAACTATTCATCGGTCACATCTGAAGTACGTCGTCGTATTGACTGGGGAAGTTGCAGCAAAAGGATATGCAAGATTAATGGTGGACAAGAAGATCAAAGAAATGCTCCAAGAAAAGTTAACTCGATCAACTTGCCAAAAGTATGTAGCGGAAACGCTGACCTTAACGAGATAAAATATGGGCTAGAAATGCCACGGTTTGCTACCCTTCCTAGGGTGGAGACTCGATTCCTTATGGAGCATTATGGCGTAGATGAAGCATGGATTGGCAAGTCATTGTATAGGATGCCTGACCTAAATGGGGACACTAATCTAGTGCTTGCCAAATCAAATTACAACCGATGCCAAGCACAACAT…	MYVLSAQPLNFSYGFNYSSVTSEVRRRIDWGSCSKRICKINGGQEDQRNAPRKVNSINLPKVCSGNADLNEIKYGLEMPRFATLPRVETRFLMEHYGVDEAWIGKSLYRMPDLNGDTNLVLAKSNYNRCQAQHQIEWNHMQRWYDDHNLEEFGISKKDLLLTYFLAAASIFVPERSPERLGWVKSQIVSSILSAYYCIKEAKPSDQRVEFCTPFGVKVNVDQYTTGYKNIQRIITILFEILHQLKKDAKERIGSDNGDDLLHEAWGGWLKKQGERVDEREEVEVVIRTINICAGNIVSKEILSHNEYTTLSALTNKICNQLRQIENEKVHIRSKNFKEIDKEMEVLVQLVQGSSNGISKEIKQTFLGFAKTFYYRAYCPTEQIENHIAKVLFEQVV*
GMPH_c28201_g1_i1_len_1294	GMPH	Gmelina philippensis	548838	41387	IrCPS2	43.66	97.14	426	216	3	12	419	1	420	7.42488e-111	340.117	EVCADVFKHFENGGEFFCFKGQSTQAVTGMYNLYRASQLKFPGENVLVDAAKFSAKFLQEKRANNELLDKWIITKDLPGEVGYALDVPWYASLPRVETRFYLEQYGGEDDVWIGKTLYRMPYVNNNKYLELAKLDYNNCQALHQLEWNNIQKWYRGCSLAEFGLSERSLLQAYYVAAACMFEPEKSQQRLAWAKTAILVETITSHFDRQQLSSEQKRAFATEFEHGSVLKYANGGRYKTRTSLVGTLLRTLNQLSLDMLLAKGRDIHQPLKNAWHKWLKVWEEGGDVGEGDAELLVRMLNLSGGGRGGRRVPEETLLSHPKYEQLLKATMGVCHKLRLFQHRKVTDGNGCMANAGGITTLEIEAEMQELVKLVLTESSGDLDSETKQNFLTIARSFYYA…	GAGGTTTGTGCAGACGTGTTCAAGCATTTTGAGAACGGGGGAGAGTTTTTCTGCTTCAAGGGGCAGTCGACGCAGGCTGTTACCGGAATGTACAATTTGTACAGGGCATCTCAGTTGAAATTTCCTGGTGAAAACGTACTTGTAGATGCAGCCAAGTTCTCAGCCAAGTTTTTACAAGAAAAACGAGCAAATAATGAGCTATTGGACAAGTGGATTATTACCAAAGACCTTCCTGGAGAGGTGGGATATGCACTAGATGTGCCCTGGTACGCCAGCCTACCGCGAGTTGAAACAAGATTCTACTTGGAACAATACGGCGGTGAAGACGATGTCTGGATTGGCAAAACCTTGTACAGGATGCCATATGTTAACAACAATAAATATCTTGAGCTGGCAAAA…	EVCADVFKHFENGGEFFCFKGQSTQAVTGMYNLYRASQLKFPGENVLVDAAKFSAKFLQEKRANNELLDKWIITKDLPGEVGYALDVPWYASLPRVETRFYLEQYGGEDDVWIGKTLYRMPYVNNNKYLELAKLDYNNCQALHQLEWNNIQKWYRGCSLAEFGLSERSLLQAYYVAAACMFEPEKSQQRLAWAKTAILVETITSHFDRQQLSSEQKRAFATEFEHGSVLKYANGGRYKTRTSLVGTLLRTLNQLSLDMLLAKGRDIHQPLKNAWHKWLKVWEEGGDVGEGDAELLVRMLNLSGGGRGGRRVPEETLLSHPKYEQLLKATMGVCHKLRLFQHRKVTDGNGCMANAGGITTLEIEAEMQELVKLVLTESSGDLDSETKQNFLTIARSFYYA…
PRMI_c42137_g1_i2_len_1091	PRMI	Premna microphylla	54469	41393	IrCPS2	44.64	76.37	336	162	4	99	419	1	327	1.1643e-84	269.24	MPWYANLPRLEARFVIEHYSVDEVWIGKSLYRTPDINNSTNFELAKLDYNRCQAEHQIEWNHMQQWYEDSSLEEFGISKKDLLMAYFLAAASIFEPERSGERLAWVKSQIMSDILLTYYFIKEAESSDQRIKISTAFGKRFQRGEEGKGYKNIQRIIAVLFEALRQLKQDAQERFGRDSSDLLHEAWGGWLKKLGEGEEERQESELLVRIINICAGNIVSKDILSHNEYKTISALTNKICNQLLEFENDKMIGVEWKKTRRNSKMYVEIEKEMQLLVQLVIQDSSNGISKDIKQAFLLVAKTFYYRAYFPTEQIENHISKVLFEQVV	ATGCCATGGTATGCCAACCTTCCTCGCCTGGAGGCTCGATTCGTTATCGAGCATTATAGCGTAGATGAAGTGTGGATTGGCAAGTCATTGTACAGGACGCCGGATATCAACAACAGTACCAATTTTGAACTCGCGAAATTAGATTACAACAGATGTCAAGCAGAACACCAGATTGAATGGAATCATATGCAGCAATGGTATGAAGATTCCAGTCTTGAAGAATTTGGGATAAGCAAAAAGGATCTTCTCATGGCCTATTTTTTGGCTGCTGCAAGCATATTTGAACCAGAGAGATCAGGAGAAAGACTAGCTTGGGTTAAATCTCAAATTATGTCTGATATTCTTTTAACTTATTATTTCATTAAGGAAGCTGAGTCCTCAGACCAAAGGATTAAGATT…	MPWYANLPRLEARFVIEHYSVDEVWIGKSLYRTPDINNSTNFELAKLDYNRCQAEHQIEWNHMQQWYEDSSLEEFGISKKDLLMAYFLAAASIFEPERSGERLAWVKSQIMSDILLTYYFIKEAESSDQRIKISTAFGKRFQRGEEGKGYKNIQRIIAVLFEALRQLKQDAQERFGRDSSDLLHEAWGGWLKKLGEGEEERQESELLVRIINICAGNIVSKDILSHNEYKTISALTNKICNQLLEFENDKMIGVEWKKTRRNSKMYVEIEKEMQLLVQLVIQDSSNGISKDIKQAFLLVAKTFYYRAYFPTEQIENHISKVLFEQVV*
OCBA_c47569_g1_i1_len_2099	OCBA	Ocimum basilicum	39350	39173	VacTPS3	44.86	97.42	798	292	11	21	814	25	678	0	631.713	SATRPRFPSTWTWKKRRQDNHLISCKDVITNAARRGIPQLCAGSFEPQIFSEKSNKEECIDCVRKALQSIGDAEISVSAYDTACIALIKDVTNNDLPQFPSSLDWITGNQLSDGSWGDQKNFVACDRLLCTLACVVALRTWNVHPNESERGILFVKENISKVEEGDDPKMSFGFEILFPAFLERATNLGIEGLPYHHPTTQKICAARHRKLQRISKELKEEFPASLLVILEGLLMENIKWENVMKLQLADGSFLGSPATTAFVFMETKDERCLSYLKKITEKFGGGAPSLYPVDILARLLAVDRLQQLGISRFFHSEIEDCLTYTYRFWRGNGVFGDVNVTSMAFRLLRLHGYNVGSAETLLEEANHNILDNCLKSKHLYTEQKYDLETPWFASLPRIV…	ATGAATCCAATCCACCATCGAACAATGCACATTCTTCCTTCTCCACCAATCACTTTTTCTTTTGCCATATCGTCTGCAACACGGCCTCGTTTCCCATCCACCTGGACATGGAAGAAAAGGAGACAAGATAATCATCTTATTTCCTGTAAAGATGTAATAACAAATGCTGCGAGAAGGGGTATCCCTCAACTATGTGCTGGAAGCTTCGAGCCGCAAATCTTCAGCGAGAAGAGCAACAAAGAAGAGTGTATCGACTGTGTCAGGAAGGCGTTGCAGTCAATTGGCGATGCCGAGATAAGTGTGTCTGCTTATGATACGGCATGTATTGCTCTTATAAAAGATGTTACGAACAATGATCTTCCTCAGTTTCCGTCAAGCCTCGATTGGATTACAGGCAAT…	MNPIHHRTMHILPSPPITFSFAISSATRPRFPSTWTWKKRRQDNHLISCKDVITNAARRGIPQLCAGSFEPQIFSEKSNKEECIDCVRKALQSIGDAEISVSAYDTACIALIKDVTNNDLPQFPSSLDWITGNQLSDGSWGDQKNFVACDRLLCTLACVVALRTWNVHPNESERGILFVKENISKVEEGDDPKMSFGFEILFPAFLERATNLGIEGLPYHHPTTQKICAARHRKLQRISKELKEEFPASLLVILEGLLMENIKWENVMKLQLADGSFLGSPATTAFVFMETKDERCLSYLKKITEKFGGGAPSLYPVDILARLLAVDRLQQLGISRFFHSEIEDCLTYTYRFWRGNGVFGDVNVTSMAFRLLRLHGYNVGSAETLLEEANHNILDNCLK…
GMPH_c33245_g1_i3_len_970	GMPH	Gmelina philippensis	548838	41387	IrCPS2	45.93	70.41	307	148	4	124	419	1	300	2.23637e-81	259.996	WVGKSLYRMPDISNNTNLELAKLDYNRCQAEHQIEWNHMQQWYEESSLEEFVISKKDILLAYFLAAASIFEPERSEERLAWAKSQIVSDILSTYYFIKEAESSDQRTEFSTALGEKINVGRDGKGYKNIQKIITVLFEILRQMKQGAQERIGRDSSDLLHEAWGGWLKKLGEGAEEKQEAELIIRTINICAGHIASKDILSRNEYMTLSALTNKICSQLRTFENDKMMIGMKSENGDMCMEIEKEMQSLVQLVLQDSYNGVSKDIKQTFLVVAKTFYYRAYFPTEQIENHISKVIFEQVV	TGGGTTGGAAAGTCACTTTACAGGATGCCCGATATCAGCAACAATACCAATCTTGAACTCGCGAAGTTAGATTACAACAGATGTCAAGCAGAGCACCAGATTGAATGGAACCATATGCAACAATGGTATGAAGAATCGAGTCTTGAAGAATTTGTTATAAGCAAAAAGGACATCCTCCTCGCCTATTTTTTGGCGGCTGCAAGCATATTTGAACCAGAGAGATCAGAAGAAAGACTAGCTTGGGCTAAATCTCAAATTGTGTCTGATATTCTTTCAACTTATTATTTCATCAAGGAAGCTGAGTCCTCAGACCAAAGAACAGAATTTTCTACAGCACTCGGAGAAAAAATCAATGTAGGCCGAGATGGGAAAGGTTACAAGAATATACAAAAAATTATC…	WVGKSLYRMPDISNNTNLELAKLDYNRCQAEHQIEWNHMQQWYEESSLEEFVISKKDILLAYFLAAASIFEPERSEERLAWAKSQIVSDILSTYYFIKEAESSDQRTEFSTALGEKINVGRDGKGYKNIQKIITVLFEILRQMKQGAQERIGRDSSDLLHEAWGGWLKKLGEGAEEKQEAELIIRTINICAGHIASKDILSRNEYMTLSALTNKICSQLRTFENDKMMIGMKSENGDMCMEIEKEMQSLVQLVLQDSYNGVSKDIKQTFLVVAKTFYYRAYFPTEQIENHISKVIFEQVV*
OCBA_c47569_g1_i4_len_2198	OCBA	Ocimum basilicum	39350	39173	VacTPS3	46.87	97.42	798	309	10	21	814	25	711	0	688.723	SATRPRFPSTWTWKKRRQDNHLISCKDVITNAARRGIPQLCAGSFEPQIFSEKSNKEECIDCVRKALQSIGDAEISVSAYDTACIALIKDVTNNDLPQFPSSLDWITGNQLSDGSWGDQKNFVACDRLLCTLACVVALRTWNVHPNESERGILFVKENISKVEEGDDPKMSFGFEILFPAFLERATNLGIEGLPYHHPTTQKICAARHRKLQRISKELKEEFPASLLVILEGLLMENIKWENVMKLQLADGSFLGSPATTAFVFMETKDERCLSYLKKITEKFGGGAPSLYPVDILARLLAVDRLQQLGISRFFHSEIEDCLTYTYRFWRGNGVFGDVNVTSMAFRLLRLHGYNVGSAETLLEEANHNILDNCLKSKHLYTEQKYDLETPWFASLPRIV…	ATGAATCCAATCCACCATCGAACAATGCACATTCTTCCTTCTCCACCAATCACTTTTTCTTTTGCCATATCGTCTGCAACACGGCCTCGTTTCCCATCCACCTGGACATGGAAGAAAAGGAGACAAGATAATCATCTTATTTCCTGTAAAGATGTAATAACAAATGCTGCGAGAAGGGGTATCCCTCAACTATGTGCTGGAAGCTTCGAGCCGCAAATCTTCAGCGAGAAGAGCAACAAAGAAGAGTGTATCGACTGTGTCAGGAAGGCGTTGCAGTCAATTGGCGATGCCGAGATAAGTGTGTCTGCTTATGATACGGCATGTATTGCTCTTATAAAAGATGTTACGAACAATGATCTTCCTCAGTTTCCGTCAAGCCTCGATTGGATTACAGGCAAT…	MNPIHHRTMHILPSPPITFSFAISSATRPRFPSTWTWKKRRQDNHLISCKDVITNAARRGIPQLCAGSFEPQIFSEKSNKEECIDCVRKALQSIGDAEISVSAYDTACIALIKDVTNNDLPQFPSSLDWITGNQLSDGSWGDQKNFVACDRLLCTLACVVALRTWNVHPNESERGILFVKENISKVEEGDDPKMSFGFEILFPAFLERATNLGIEGLPYHHPTTQKICAARHRKLQRISKELKEEFPASLLVILEGLLMENIKWENVMKLQLADGSFLGSPATTAFVFMETKDERCLSYLKKITEKFGGGAPSLYPVDILARLLAVDRLQQLGISRFFHSEIEDCLTYTYRFWRGNGVFGDVNVTSMAFRLLRLHGYNVGSAETLLEEANHNILDNCLK…
VIAG_c36645_g1_i4_len_1665	VIAG	Vitex agnus-castus	54477	54476	VacTPS5	49.84	74.38	620	210	8	3	598	1	543	0	568.155	MSFASRTSFLQSSPTRGGRPALYIPATSCLARSAAGDSRVSHEHTYTSKSLPCFPPWKSPVTPSFLLQCTAVFAARPNEYTDDFQNALPENIVEVDGTERDAYKVEPISDSIRELVMLIRSMLQNMDEGEISLSPYDTAWVAMVEDIGGSGQPQFPSSLEWISNNQLADGSWGDRNTFLIHDRIINTLACVVALRSWKMHPDKCNRGISFIRENIYKLDDDNGDHMPIGFEVIFPLLIQKAKKLNIDIPDDFTGLQNIYDRRDLKFARIPRDMMHTVPTTLLFSLEGIAEGIDWQKLLKLQFPDGSFLYSPSSTAYALQQTKDESCLKYLLKYVEKYNGGDAFKQFENGGEFFCFAGQSSQAVTGMYNLFRASQVMFPQEKILADAKKFTAKFLQEKRA…	ATGTCATTTGCTTCCCGCACCTCCTTCCTCCAATCATCCCCAACCAGAGGCGGTCGGCCAGCGTTGTATATTCCAGCAACAAGCTGTCTTGCTCGTTCCGCTGCGGGTGACTCCAGAGTCTCACACGAACACACATACACATCCAAAAGCTTGCCGTGTTTTCCCCCCTGGAAATCGCCAGTTACGCCCAGCTTCCTTCTGCAATGTACTGCAGTTTTTGCAGCTCGTCCAAACGAATACACGGATGATTTTCAGAATGCTTTGCCAGAGAATATTGTGGAGGTCGATGGCACAGAAAGAGATGCTTATAAAGTGGAGCCAATATCAGACAGCATAAGAGAACTGGTGATGTTGATCCGGTCGATGTTGCAAAACATGGATGAAGGAGAGATAAGCCTA…	MSFASRTSFLQSSPTRGGRPALYIPATSCLARSAAGDSRVSHEHTYTSKSLPCFPPWKSPVTPSFLLQCTAVFAARPNEYTDDFQNALPENIVEVDGTERDAYKVEPISDSIRELVMLIRSMLQNMDEGEISLSPYDTAWVAMVEDIGGSGQPQFPSSLEWISNNQLADGSWGDRNTFLIHDRIINTLACVVALRSWKMHPDKCNRGISFIRENIYKLDDDNGDHMPIGFEVIFPLLIQKAKKLNIDIPDDFTGLQNIYDRRDLKFARIPRDMMHTVPTTLLFSLEGIAEGIDWQKLLKLQFPDGSFLYSPSSTAYALQQTKDESCLKYLLKYVEKYNGGDAFKQFENGGEFFCFAGQSSQAVTGMYNLFRASQVMFPQEKILADAKKFTAKFLQEKRA…
WEFR_c48613_g1_i10_len_2048	WEFR	Westringia fruticosa	664412	39178	VacTPS2	50.88	84.89	511	237	1	82	582	1	507	6.81225e-173	508.449	MVDRLEKLGIDRYFRTELSSVLDEIYRCWQEKEEEIFSDVTCRAMAFRLLRKNGYDVSSDELAEFIEQELFTNSASMQYSGLTTVLELYRASQLRMYEEEDIVLQEIQAWTNAYLKHQLLNQSILDRQLQKQVKYDLENFHGTLDRIENRRSIEQYHARDFQIVKTAYRCPTIHNEDFILLSVQDFRISQSLYQKELQQMQRWYAECRLDRLNQGRNVLELSYTFAAAVIVDPELSKARICYAQAAILATCLDDLFDLYGSKEEALCIIELVSKWNVKPATTYCSQEVEILFNALYNTVNEVAAEAYAEQGHCVKHELVSMWHEQLTNCVRQKNPWNDNKVSSLDEYLSFASKSVAAKVISFSVIHFMGIKLSEEQLTCGELTSLCKHAGLVSRLLNDL…	ATGGTTGATAGACTGGAAAAGTTAGGCATAGATCGATATTTTAGAACTGAGCTTAGCAGTGTCCTTGACGAAATATACAGGTGTTGGCAAGAGAAGGAAGAAGAGATTTTTTCTGATGTTACTTGTCGGGCCATGGCATTTCGACTTTTAAGGAAGAATGGATATGATGTCTCATCAGATGAACTGGCAGAATTTATCGAACAAGAACTTTTCACCAATTCTGCGAGCATGCAATACAGTGGCTTAACCACAGTGCTTGAGCTTTACAGAGCTTCACAATTAAGAATGTATGAAGAAGAAGATATCGTACTTCAGGAAATTCAAGCTTGGACTAATGCATATCTAAAGCATCAGTTGCTGAACCAAAGTATTCTTGACAGGCAATTGCAGAAGCAGGTG…	MVDRLEKLGIDRYFRTELSSVLDEIYRCWQEKEEEIFSDVTCRAMAFRLLRKNGYDVSSDELAEFIEQELFTNSASMQYSGLTTVLELYRASQLRMYEEEDIVLQEIQAWTNAYLKHQLLNQSILDRQLQKQVKYDLENFHGTLDRIENRRSIEQYHARDFQIVKTAYRCPTIHNEDFILLSVQDFRISQSLYQKELQQMQRWYAECRLDRLNQGRNVLELSYTFAAAVIVDPELSKARICYAQAAILATCLDDLFDLYGSKEEALCIIELVSKWNVKPATTYCSQEVEILFNALYNTVNEVAAEAYAEQGHCVKHELVSMWHEQLTNCVRQKNPWNDNKVSSLDEYLSFASKSVAAKVISFSVIHFMGIKLSEEQLTCGELTSLCKHAGLVSRLLNDL…
SCBA_c35286_g1_i4_len_1913	SCBA	Scutellaria baicalensis	65409	4139	VacTPS2	51.07	85.74	515	237	2	74	579	1	509	3.20663e-173	509.605	MNLYARLWMVDTLERLGVERYFGFELSTILDDIYRCWQEKEEDIFSDITCHAMAFRLLRIKGYDVSSDELAEFVDQEHFFNIVHMHYSGVTTVLELYRASQIKIYEDEIILDKIHAWTKAFLKHQLINQSILDKQLQKQVEYDLKNFHGTPDRIGNRRSIDQYSAQDFQIAKTAYRCLTIHNEDFILFSVHDFRISQTLYQREFQEMQRWYTETRLDSLNQGRNVLLVSYALSAAVYVDPELSYSRIFDAKHYVVTTCFDDFIDNYGSREEVFSLVELVRRWQPETTYCSQQVEILFTALYNTVNEVSAKAFSEQGYSVKHELISMWLECLTCSVREKNSWSDNNVSTLDEYLSIAWKNINGNMIFLMSIQFLGIKVSKETFSSAEFISLCQHASLVCR…	ATGAATTTATATGCTCGCCTGTGGATGGTTGATACACTGGAAAGGTTAGGCGTAGAACGATATTTTGGATTTGAGCTCAGCACTATTCTTGATGACATATACAGGTGTTGGCAGGAGAAAGAAGAAGATATTTTTTCTGATATTACTTGTCATGCTATGGCATTTCGACTTTTACGAATAAAAGGATATGATGTCTCATCAGATGAACTGGCTGAGTTTGTCGACCAAGAACATTTCTTCAATATTGTTCACATGCATTACAGTGGTGTAACAACCGTGCTTGAGCTTTATAGAGCTTCACAGATTAAAATATACGAAGATGAAATCATTCTTGACAAGATTCATGCTTGGACTAAAGCATTTCTCAAGCACCAGTTGATAAACCAAAGTATTCTTGAC…	MNLYARLWMVDTLERLGVERYFGFELSTILDDIYRCWQEKEEDIFSDITCHAMAFRLLRIKGYDVSSDELAEFVDQEHFFNIVHMHYSGVTTVLELYRASQIKIYEDEIILDKIHAWTKAFLKHQLINQSILDKQLQKQVEYDLKNFHGTPDRIGNRRSIDQYSAQDFQIAKTAYRCLTIHNEDFILFSVHDFRISQTLYQREFQEMQRWYTETRLDSLNQGRNVLLVSYALSAAVYVDPELSYSRIFDAKHYVVTTCFDDFIDNYGSREEVFSLVELVRRWQPETTYCSQQVEILFTALYNTVNEVSAKAFSEQGYSVKHELISMWLECLTCSVREKNSWSDNNVSTLDEYLSIAWKNINGNMIFLMSIQFLGIKVSKETFSSAEFISLCQHASLVCR…
OCBA_c41727_g1_i4_len_1501	OCBA	Ocimum basilicum	39350	39173	IrCPS2	51.27	74.94	316	147	3	1	315	59	368	9.54668e-111	337.806	MGLRLLRLQGFDVDPNVLKNFKEGDRFCCHIGEVTKSTSPTYALYRASQIQFPGEEILEEAYHFSRNFLRDWLASDQPLDKWIVPKDFPNEIKVGLEVPWYASLPRVEAAYYMQHHYGGSTDAWIAKTVYRMPDVNNDEYLELARSDFQRCQDQHQIELSYMQGWYEDHKIEEFGISRKDLLVAYFLATATVFEPERAKERIVWVKTELICGMIKAFFVEESMCSLEKKTAFLQEFRSSISGSHTFMKSEHREVNILLEAIDELLGGFDESIVPQLKNAWYTWLIKFDRGDWATAELLVTMLNMCTSHIS	CCCGTGGACATGTTTGCGAGGCTGTGGGCAGTTGATAGGTTACAACGATTAGGGATTTCTTGTTTCTTCGAGCCCGAGATCAACGATTGCTTAAGCTACATATACAGATATTGGGACGCAAATGGAATTTTCAGTGCAAGAGACATAAATTTTTGTGATCTTGATGACACATCCATGGGTTTAAGACTTCTACGGTTGCAAGGATTTGATGTCGATCCAAACGTACTAAAGAATTTCAAGGAGGGAGACAGATTTTGTTGTCACATTGGTGAAGTTACAAAGTCTACATCACCAACATATGCTCTCTACAGGGCTTCTCAAATCCAATTTCCAGGAGAGGAGATTCTTGAAGAAGCTTATCACTTCTCTCGCAACTTTTTACGAGACTGGTTAGCGAGC…	PVDMFARLWAVDRLQRLGISCFFEPEINDCLSYIYRYWDANGIFSARDINFCDLDDTSMGLRLLRLQGFDVDPNVLKNFKEGDRFCCHIGEVTKSTSPTYALYRASQIQFPGEEILEEAYHFSRNFLRDWLASDQPLDKWIVPKDFPNEIKVGLEVPWYASLPRVEAAYYMQHHYGGSTDAWIAKTVYRMPDVNNDEYLELARSDFQRCQDQHQIELSYMQGWYEDHKIEEFGISRKDLLVAYFLATATVFEPERAKERIVWVKTELICGMIKAFFVEESMCSLEKKTAFLQEFRSSISGSHTFMKSEHREVNILLEAIDELLGGFDESIVPQLKNAWYTWLIKFDRGDWATAELLVTMLNMCTSHISQ*
VIAG_c45016_g1_i1_len_2531	VIAG	Vitex agnus-castus	54477	54476	VacTPS6	54.51	80.81	488	208	2	103	583	28	508	2.38827e-180	527.709	VLYTTNRHWQEKEEEIFSNITCQALAFRLLRMKGYDVSSDELAEFIDQEHFFNTVSMQHRGVTTVLGLYRASQIRIYEEESTLEKIHDWTRAFLMHQLRSQSIIDKRLQKQVEYDLKNFHGTPDRIGNRRSIELYDAQDFQILKTAYRCPTIHNEDFVLFSVQDFRISQAQYQKELQQMQRWYTECRLDRLNQGRETWQISYILTAAIIVDPQLSMARISYAQVIALVTCLDDFFDLYGSREEAFSIIELVSEWNMHPATTYRSEEVEILFTALYNTVNEVAAKAYTEQGLCVKHEIVSMWLDLLTNFLREKYSNNVSTLDEYLSFAWKSIGCDLCVLTSIQFYGIKLSEEMLTCTEFTSLRKHASLVCRLLNDLKTYKREQKENTLNSVCVQTAEGAI…	ATGAAATATACAGGTGATATGGAAATAGATATCCAAACTGTGTATATATGTTTAATGCTTCACTTATCATGCAATGAGTTTGTACTTTATACAACCAACAGGCATTGGCAGGAGAAAGAAGAAGAGATTTTTTCTAACATAACTTGCCAAGCCCTGGCATTTCGACTTCTACGAATGAAAGGATATGATGTCTCATCAGATGAGTTGGCAGAATTTATCGACCAAGAACATTTCTTCAATACCGTTAGCATGCAACACAGGGGTGTAACCACAGTGCTTGGGCTTTATAGAGCTTCACAGATAAGAATATATGAAGAAGAAAGCACTCTTGAGAAAATTCACGATTGGACTCGTGCATTTCTCATGCATCAGTTGCGAAGCCAAAGTATTATTGACAAG…	MKYTGDMEIDIQTVYICLMLHLSCNEFVLYTTNRHWQEKEEEIFSNITCQALAFRLLRMKGYDVSSDELAEFIDQEHFFNTVSMQHRGVTTVLGLYRASQIRIYEEESTLEKIHDWTRAFLMHQLRSQSIIDKRLQKQVEYDLKNFHGTPDRIGNRRSIELYDAQDFQILKTAYRCPTIHNEDFVLFSVQDFRISQAQYQKELQQMQRWYTECRLDRLNQGRETWQISYILTAAIIVDPQLSMARISYAQVIALVTCLDDFFDLYGSREEAFSIIELVSEWNMHPATTYRSEEVEILFTALYNTVNEVAAKAYTEQGLCVKHEIVSMWLDLLTNFLREKYSNNVSTLDEYLSFAWKSIGCDLCVLTSIQFYGIKLSEEMLTCTEFTSLRKHASLVCRLL…
HYSU_c34362_g1_i2_len_2759	HYSU	Hyptis suaveolens	204129	204122	IrCPS1	54.79	98.99	803	320	5	8	796	3	776	0	903.664	YMISISNLNCSSLLNTNLSAKIQLHQGLKGTWLKTSKRMCMDQQVHGKQVAKVIESRVTDKDVSTAQDFEVLKVNRVEDLISSIKSSLKTMEDGRISVSPYSTSWIALIPSIDGRQTPQFPSSLEWIVKHQLSDGSWGDALFFCVYDRLVNTIACIIALHTWKVHADKVKKGVSFVKENIWKLEDANEVHMTSGFEVIFPILLRRARDMGIDGLPSDDTPVVRMISAARDHKLKKIPREVMHQVTTTLLYSLEGLEDLDWSRLFKLQSADGSFLTSPSSTAFAFMQTNNHNCLRFITSVVQTFNGGAPDNYPIDIFARLWAVDRLQRLGISRFFEQEINDCLSYVYRFWNANGVFSAGATNFCDLDDTSMAFRLLRLHGYDVDPNVLRKFKEGDRFCCH…	ATGGCGTATATGATATCTATTTCAAATCTCAACTGTTCCTCGCTACTAAACACCAATCTTTCAGCAAAGATTCAGCTGCACCAAGGTCTCAAAGGAACATGGCTAAAAACCAGCAAACGCATGTGCATGGATCAACAGGTTCATGGCAAGCAGGTAGCAAAAGTGATCGAGAGCCGAGTTACTGATAAGGATGTTTCCACTGCTCAGGACTTTGAAGTGTTAAAGGTCAATAGAGTGGAGGATCTGATATCAAGCATTAAGAGTTCATTGAAGACAATGGAAGATGGAAGAATAAGCGTGTCGCCCTACAGCACATCATGGATCGCACTCATTCCAAGTATTGATGGGCGCCAGACGCCCCAGTTTCCATCTTCACTGGAGTGGATCGTGAAGCATCAG…	MAYMISISNLNCSSLLNTNLSAKIQLHQGLKGTWLKTSKRMCMDQQVHGKQVAKVIESRVTDKDVSTAQDFEVLKVNRVEDLISSIKSSLKTMEDGRISVSPYSTSWIALIPSIDGRQTPQFPSSLEWIVKHQLSDGSWGDALFFCVYDRLVNTIACIIALHTWKVHADKVKKGVSFVKENIWKLEDANEVHMTSGFEVIFPILLRRARDMGIDGLPSDDTPVVRMISAARDHKLKKIPREVMHQVTTTLLYSLEGLEDLDWSRLFKLQSADGSFLTSPSSTAFAFMQTNNHNCLRFITSVVQTFNGGAPDNYPIDIFARLWAVDRLQRLGISRFFEQEINDCLSYVYRFWNANGVFSAGATNFCDLDDTSMAFRLLRLHGYDVDPNVLRKFKEGDRFC…
AJRE_c45070_g1_i1_len_2433	AJRE	Ajuga reptans	38596	38595	VacTPS3	55.08	98.77	826	311	10	10	814	5	791	0	824.698	NFSYGFGPTSLSSATSRRMITCNANTCQGILKNARQGHHLPFITYRISWKFVARRVIAGKICRQDGRHYELEAINKNSKMEESIEYVKKMLQSIGEEGRISVSPYDTAWVALISNGDDVPQFPSTLEWIANNQHSDGSWGDESLFLACDRLICTLACVVALRSWNLHPSNCEQGILFVKENINKVDRAFAGNENKTFGFEILFTTLLQRAKKLGIEGLPYDAPVTHKIRAERDDKLQRISEDKVASSLLILEGLEKLQWKKLLKLQSPDGSILNSPSATAFAFMETKDDNCFKFLNKIVEKFNGGAPPAYPVDFFARTWAVDRLQRLGISRFFDAEIDDCLSYIYRFWTGQGGVSGEDSGFCDYTSMCFRLLRLQGYNVNPNVFKNFKKGNKFSLYSDE…	GCCCAACCGCTGAATTTCTCTTATGGATTTGGCCCTACATCACTGTCGTCTGCAACAAGTCGTCGTATGATCACGTGCAACGCAAATACTTGTCAAGGGATATTGAAGAATGCAAGGCAAGGCCATCATCTACCCTTCATAACATATCGTATTTCCTGGAAATTTGTCGCCCGACGAGTTATTGCAGGTAAAATATGTAGGCAAGACGGTCGACATTATGAACTCGAGGCCATTAATAAGAATAGCAAGATGGAGGAGTCGATTGAGTACGTTAAGAAGATGTTGCAATCGATAGGTGAGGAAGGGCGAATAAGCGTGTCGCCTTATGATACTGCATGGGTTGCTCTTATTAGCAATGGTGATGATGTTCCTCAGTTTCCTTCTACACTTGAGTGGATA…	AQPLNFSYGFGPTSLSSATSRRMITCNANTCQGILKNARQGHHLPFITYRISWKFVARRVIAGKICRQDGRHYELEAINKNSKMEESIEYVKKMLQSIGEEGRISVSPYDTAWVALISNGDDVPQFPSTLEWIANNQHSDGSWGDESLFLACDRLICTLACVVALRSWNLHPSNCEQGILFVKENINKVDRAFAGNENKTFGFEILFTTLLQRAKKLGIEGLPYDAPVTHKIRAERDDKLQRISEDKVASSLLILEGLEKLQWKKLLKLQSPDGSILNSPSATAFAFMETKDDNCFKFLNKIVEKFNGGAPPAYPVDFFARTWAVDRLQRLGISRFFDAEIDDCLSYIYRFWTGQGGVSGEDSGFCDYTSMCFRLLRLQGYNVNPNVFKNFKKGNKFSL…
LAAN_c34939_g1_i2_len_1800	LAAN	Lavandula angustifolia	39329	39169	IrCPS1	56.23	76.51	610	245	5	14	623	12	599	0	733.021	PANRSILLSAKIQLQQRLTWTWLKSRNKKSSNNQFPQIRPLISNAIPTPVAYGDSTGQAVQVVDKIEDLISCIKTQLSTIGDGRISVSAYDTAWIAVIKNVEGENIPQFPSSLDWVVRHQLPDGSWGDEHFLSVYDRLVSTMACVIALKTWNVDGDKIKQGISYVKNNIGRLEDASDAHMTCGFEVIFPTLLRRARDLGVDDIPYDIPILTKIYTARDRKMKKIPREVMHQTTTTLLYSLEGLEDLDWPRLLKLQSVDGSFFTSPSATAFAFIHTQDPNCLKFITNIVHKFNGGAPHTYPVDFFSRLWAVDRLQRLGISRFFESEIKDCLSYVYRFWNENGIYSARDVNLSEIDDTSMAFRLLRLHGFDVDPNAISKFKEGDKFYCHSRELTESTTPMF…	TTAATATTTACTCCAAATTTTAACTATCCCTGTCCAGCAAACCGCAGCATATTGCTTTCAGCAAAGATTCAGCTGCAGCAGCGTTTAACTTGGACATGGCTGAAAAGCAGAAATAAAAAAAGCTCCAATAACCAATTTCCTCAAATTCGCCCGCTGATATCCAATGCAATTCCCACTCCAGTTGCTTATGGGGATTCCACTGGTCAGGCCGTTCAAGTGGTTGATAAGATTGAGGATCTTATCTCATGCATTAAGACCCAATTGAGTACGATAGGGGATGGACGGATAAGTGTGTCGGCTTACGACACAGCATGGATTGCAGTTATAAAAAATGTGGAGGGAGAAAATATTCCTCAATTTCCTTCTTCGCTCGACTGGGTCGTGCGTCATCAGCTCCCG…	LIFTPNFNYPCPANRSILLSAKIQLQQRLTWTWLKSRNKKSSNNQFPQIRPLISNAIPTPVAYGDSTGQAVQVVDKIEDLISCIKTQLSTIGDGRISVSAYDTAWIAVIKNVEGENIPQFPSSLDWVVRHQLPDGSWGDEHFLSVYDRLVSTMACVIALKTWNVDGDKIKQGISYVKNNIGRLEDASDAHMTCGFEVIFPTLLRRARDLGVDDIPYDIPILTKIYTARDRKMKKIPREVMHQTTTTLLYSLEGLEDLDWPRLLKLQSVDGSFFTSPSATAFAFIHTQDPNCLKFITNIVHKFNGGAPHTYPVDFFSRLWAVDRLQRLGISRFFESEIKDCLSYVYRFWNENGIYSARDVNLSEIDDTSMAFRLLRLHGFDVDPNAISKFKEGDKFYCHS…
HYOF_c31998_g1_i1_len_1666	HYOF	Hyssopus officinalis	39324	39168	IrCPS5	57.11	70.67	457	175	5	188	641	1	439	2.88898e-171	503.827	MKHVNRYWTNMGIGWARNINVQDIDDTSMGFRLLRLHGYDVSVDAFKQFEKGGGFCCIRGETSHGITAMYNLYRASQLMFPQEHILADAKNYTANFLHQQRLNNGLRDKWIITKDLPGEVGYALDVPFYASLPRLEARFFLKQYGGDDDVWIGKSLNRMYNVSSDTYLELAKLDYENCQSLHQLEWKSMQKWYTDCNLGEFGLSERSLLLAYYIAASTAFEPEKSGERLAWATTAILVQTIASQQLSDEEKGEFVNEFEYGSILNNQNGGRYTPRNRLVEILINAVNFVAESRDINQQLSNAWQKWLETWKEGGDLGEAEARLLLHTLHLSSGLDESSFSHPQYHQLLDATSKVCHQLRIFQNLKVQAQGCTTHLVIGTTSQIEAGMQELVKLVFTKSS…	ATGAAGCATGTTAACAGATACTGGACAAATATGGGAATTGGCTGGGCAAGAAATATCAATGTCCAAGATATCGATGACACCTCAATGGGATTCAGGCTTTTAAGGTTGCACGGTTACGATGTCTCTGTAGATGCTTTCAAACAATTCGAGAAAGGTGGAGGTTTCTGCTGTATAAGGGGGGAGACGAGCCACGGCATTACAGCAATGTACAACCTGTACAGAGCTTCTCAACTTATGTTCCCTCAAGAACACATACTTGCTGATGCCAAAAACTATACAGCCAACTTCTTGCATCAACAAAGACTTAATAATGGATTAAGAGACAAGTGGATCATTACCAAAGACCTTCCGGGCGAGGTGGGATACGCATTGGATGTGCCATTCTACGCCAGTCTGCCT…	MKHVNRYWTNMGIGWARNINVQDIDDTSMGFRLLRLHGYDVSVDAFKQFEKGGGFCCIRGETSHGITAMYNLYRASQLMFPQEHILADAKNYTANFLHQQRLNNGLRDKWIITKDLPGEVGYALDVPFYASLPRLEARFFLKQYGGDDDVWIGKSLNRMYNVSSDTYLELAKLDYENCQSLHQLEWKSMQKWYTDCNLGEFGLSERSLLLAYYIAASTAFEPEKSGERLAWATTAILVQTIASQQLSDEEKGEFVNEFEYGSILNNQNGGRYTPRNRLVEILINAVNFVAESRDINQQLSNAWQKWLETWKEGGDLGEAEARLLLHTLHLSSGLDESSFSHPQYHQLLDATSKVCHQLRIFQNLKVQAQGCTTHLVIGTTSQIEAGMQELVKLVFTKSS…
STOF_c59939_g1_i3_len_2315	STOF	Stachys officinalis	53173	694344	VacTPS5	57.95	90.12	730	285	3	79	800	24	739	0	836.254	ENDTRSYNKVSDKTRELVTLIRSIFIKMGDGEISMSPYDTAWVAMVENIGSGGGPQFPLTLDWISNNQLADGSWGDPHTFLVYDRLINTLACAVALTSWKMHPNKCERGISFIRDNINQLDDGKVLHTTVAFEVIFLPLVEKAKKLDINIPVDSQGMRKLFASRDEKFKRMPWDKLHTVPTTLLFCLEGMAPVANKLDWQKLLKLQFSNGSIFFSPSSTAFALQQTGDKNCLEYLRKLVHKFDGGVPDLYPVDTFEHNWIVDRLQRLGISRYFEPEIEECMKYVYGYWSNIDGMYVASNSKIQDIDDTSMAFRLLRLHGFNVYADAFTQFKDGEEFVCCPGTTTTPYTGLYNLCRASQVMFPGEQILADAKIYSTKILQEKIAENELFDKWIITKDLPG…	ATGTCAAAGTCATTCTCTTCTATGGCATTGCGTTTTCCCGAGACAGGATACAGTGGGAAAGATGGCATAGAAAATGATACTCGTAGTTATAATAAGGTATCAGACAAGACAAGGGAACTAGTGACCTTGATTCGGTCGATATTTATAAAAATGGGCGACGGAGAGATAAGCATGTCACCATACGACACCGCATGGGTGGCGATGGTGGAGAACATCGGAAGCGGCGGCGGCCCTCAGTTTCCGTTGACCCTCGACTGGATTTCAAATAACCAGCTGGCCGATGGTTCATGGGGAGACCCTCATACCTTTTTGGTCTATGATCGACTAATCAATACATTAGCATGTGCTGTTGCATTGACTTCCTGGAAAATGCACCCCAACAAATGCGAAAGAGGAATC…	MSKSFSSMALRFPETGYSGKDGIENDTRSYNKVSDKTRELVTLIRSIFIKMGDGEISMSPYDTAWVAMVENIGSGGGPQFPLTLDWISNNQLADGSWGDPHTFLVYDRLINTLACAVALTSWKMHPNKCERGISFIRDNINQLDDGKVLHTTVAFEVIFLPLVEKAKKLDINIPVDSQGMRKLFASRDEKFKRMPWDKLHTVPTTLLFCLEGMAPVANKLDWQKLLKLQFSNGSIFFSPSSTAFALQQTGDKNCLEYLRKLVHKFDGGVPDLYPVDTFEHNWIVDRLQRLGISRYFEPEIEECMKYVYGYWSNIDGMYVASNSKIQDIDDTSMAFRLLRLHGFNVYADAFTQFKDGEEFVCCPGTTTTPYTGLYNLCRASQVMFPGEQILADAKIYSTK…
POCA_c36632_g1_i1_len_2524	POCA	Pogostemon cablin	28511	21861	VacTPS5	58.05	89.5	727	275	5	84	800	80	786	0	878.241	HDGLISDKINELVTKIQLMLQNMDDGEISISPYDTAWVSLVEDVGGNDRPQFPMSLEWISNNQLPDGSWGDPNAFLVHDRILNTLACVVALKSWKMLPHKCNRGVSFVRENIYRMDDEKEEHMPNGFEVVFPALLQKAKTLNIDIPYEFPGIQKFYAKRDLKFARIPMDILHSVPTTLLFSLEGVGCGLDLDWGKLLELQAADGSFLYSPSSTAFALQQTKDQKCLKYLSKLVRKFDGGVPNVYPVDLFEHNWAVDRLQRLGISRYFTPEINQCLDYSYRYWSNSKGMYSASNSQIQDVDDTAMGFRLLRLNGYDVCTQGFRQFEAGGDFFCFAGQSSQAVTGMYNLYRASQVMFPGEKLLEDAKKFSTNFLQQKRANNHLTDKWVIAKDVPAEVGYAL…	ATGTCATTTGCTTCTCAATCACATGTCGCCTTTCTACTCCGATGGCCATCTGCCGTTGCTCCGCCACCACCGACTAGAATTCCGACAACAGCCGCTATTTCTCCTCTCAAACCAGGTGATTTTTCCCATGGCAGATCATCATTTATGCCCACTTCCATTAAATGTAATGCAATTTCCACATCTCACATCGAAGAATGCAAGTACACGGATGATCATAATCAGAGTGCTTTATTGGAGCATGATGGTTTGATATCAGACAAGATAAATGAACTAGTGACCAAGATACAATTGATGCTACAAAACATGGATGACGGAGAGATAAGCATCTCCCCGTATGACACCGCATGGGTGTCGTTGGTGGAGGATGTGGGCGGCAACGACCGCCCACAGTTTCCTATG…	MSFASQSHVAFLLRWPSAVAPPPPTRIPTTAAISPLKPGDFSHGRSSFMPTSIKCNAISTSHIEECKYTDDHNQSALLEHDGLISDKINELVTKIQLMLQNMDDGEISISPYDTAWVSLVEDVGGNDRPQFPMSLEWISNNQLPDGSWGDPNAFLVHDRILNTLACVVALKSWKMLPHKCNRGVSFVRENIYRMDDEKEEHMPNGFEVVFPALLQKAKTLNIDIPYEFPGIQKFYAKRDLKFARIPMDILHSVPTTLLFSLEGVGCGLDLDWGKLLELQAADGSFLYSPSSTAFALQQTKDQKCLKYLSKLVRKFDGGVPNVYPVDLFEHNWAVDRLQRLGISRYFTPEINQCLDYSYRYWSNSKGMYSASNSQIQDVDDTAMGFRLLRLNGYDVCTQG…
ORMA_c52272_g2_i10_len_2153	ORMA	Origanum majorana	268884	39174	IrKSL6	58.68	71.1	559	211	3	219	770	63	608	0	677.937	IKERMNEKFVTVPAREYSVIEHRNPKPAWCGGLQSKTVIEEEVCSRLFLVEHLQDLGVDRFFQSEIQHILHHTFRLWQQKDEQVFKDVTCRAMAFRLLRLEGYHVSSGELGEYVDEEKFFRTVRLEWRSTDTILELYKASQVRLPEDDNDNSNILKNLHEWTFIFLKEQLRRKTILDKGLERKVEFYLKNYHGILDAVKHRRSLDHTRFWKTTAYNPAVYDEDLFRLSAQDFMARQAQSQKELEMLLKWYDECRLDKMEYGRNVIHVSHFLNANNFPDPRLSETRLSFAKTMTLVTRLDDFFDHHGSREDSVLIIELIRQWNEPSTITTIFPSEEVEILYSALHSTVTDIAEKAYPIQGRCIKSLIIHLWVEILSSFMSEMDSCTAETQPDFHEYLGFA…	ATGGTATCTGCATGTCTAAAACTCAAAAATAATCCTTTCTTGGACCATCGATTCAGGAAAAGCAGCAATGGATTTTCAGTTAATTTTCCGGCGACCATGCTCACCACTGTCAAGTGCAGCCGCGATAATTCAGAACTCATGCCTGCATGCGTGCAAACTTACGGCTCTCAGGACTTGATAGCAAAGATAAAAGAAAGGATGAATGAAAAATTTGTTACGGTGCCGGCGAGGGAATATTCCGTCATTGAGCATCGGAATCCGAAGCCGGCGTGGTGCGGTGGTTTGCAATCCAAAACAGTAATAGAAGAAGAAGTGTGCAGCCGTCTGTTTCTGGTCGAACACCTTCAAGATTTAGGAGTAGACCGCTTCTTTCAATCAGAAATCCAACATATTCTACAT…	MVSACLKLKNNPFLDHRFRKSSNGFSVNFPATMLTTVKCSRDNSELMPACVQTYGSQDLIAKIKERMNEKFVTVPAREYSVIEHRNPKPAWCGGLQSKTVIEEEVCSRLFLVEHLQDLGVDRFFQSEIQHILHHTFRLWQQKDEQVFKDVTCRAMAFRLLRLEGYHVSSGELGEYVDEEKFFRTVRLEWRSTDTILELYKASQVRLPEDDNDNSNILKNLHEWTFIFLKEQLRRKTILDKGLERKVEFYLKNYHGILDAVKHRRSLDHTRFWKTTAYNPAVYDEDLFRLSAQDFMARQAQSQKELEMLLKWYDECRLDKMEYGRNVIHVSHFLNANNFPDPRLSETRLSFAKTMTLVTRLDDFFDHHGSREDSVLIIELIRQWNEPSTITTIFPSEEVE…
HYSU_c32723_g2_i3_len_2570	HYSU	Hyptis suaveolens	204129	204122	IrKSL6	58.77	90.19	701	279	3	71	770	1	692	0	848.966	MVPASGEKPRFPECLDWIMENQNSDGSWGMMQSPSMLKDSLSCTLACLLPLRKWNVASPKLIQRGVEFIRSSASAATDKDRITPIGFDIIFPQMIQHANDLDLDLSLDQGFLDVLLRNRDAQLKRKNKLEYVAEGLGNSIDWKKILRHQRSNGSLFNSPATTAAALIHHHDDKCLQYLNSLLSVYKTWVPTIHPMEVYAILCLVDQLQGMGIDRFFRLEIDTILEDTFRLWQQKDDEIFADAACCALAFRLLRHEGYHVKPDELVASVDQESLSSALSNTETILELFKASYVGIPEDGDILETLQDWTSQYLNQQLQSESIPDKQLERKVAFNLRNHPGILHTVNLRRNIDWYNVNHLRILKTAYRWPTVYNEDIFQLSAQNFMATQAEFQKELEIVLR…	ATGGTGCCGGCGTCCGGCGAGAAACCTCGTTTTCCCGAGTGCTTGGATTGGATCATGGAGAACCAGAACTCAGATGGGTCATGGGGGATGATGCAATCACCGTCTATGCTCAAAGATTCGCTATCTTGCACGTTAGCATGCTTGCTGCCGCTACGCAAATGGAACGTTGCATCTCCTAAACTGATTCAAAGGGGCGTAGAGTTCATAAGATCAAGTGCATCAGCTGCTACAGACAAGGATCGGATCACTCCGATTGGTTTCGACATCATCTTTCCCCAGATGATCCAACATGCCAATGACCTTGATTTGGACCTCTCTCTCGATCAGGGTTTTCTTGATGTTTTGCTTCGGAATCGAGATGCACAGCTCAAGAGGAAAAACAAGTTGGAATACGTTGCA…	MVPASGEKPRFPECLDWIMENQNSDGSWGMMQSPSMLKDSLSCTLACLLPLRKWNVASPKLIQRGVEFIRSSASAATDKDRITPIGFDIIFPQMIQHANDLDLDLSLDQGFLDVLLRNRDAQLKRKNKLEYVAEGLGNSIDWKKILRHQRSNGSLFNSPATTAAALIHHHDDKCLQYLNSLLSVYKTWVPTIHPMEVYAILCLVDQLQGMGIDRFFRLEIDTILEDTFRLWQQKDDEIFADAACCALAFRLLRHEGYHVKPDELVASVDQESLSSALSNTETILELFKASYVGIPEDGDILETLQDWTSQYLNQQLQSESIPDKQLERKVAFNLRNHPGILHTVNLRRNIDWYNVNHLRILKTAYRWPTVYNEDIFQLSAQNFMATQAEFQKELEIVLR…
MAVU_c26355_g1_i1_len_2031	MAVU	Marrubium vulgare	41230	41229	IrCPS5	59.34	98.13	637	222	5	12	641	1	607	0	764.607	MHPDKCDKAISFIRENMYKLDDEKEERMPIGFEMTFPPLVEKAKRLNINFPDDSPGLRKIYAQRDLKFKRIPWDKMHTVPTTLLYSLEGMALEADVLDWQKLLKLQSPDGSLFYSPASTAFALQQTGDHNCLQYLLKLVQTFNGGVPNLYPLDLYERSWAVDRLQRLGISRFFEPQIEECMKYVHRYWSNKNGVYAARHSDIQDIDDTSMGFRVLRLNGFDVSPDAFKQFEDDDGEFLCFIGQTNHSVSATYNLYRASQVMFPGEEILQRAKKFSTKFLQDKRAENELLDKWVITKDLPGEVGYALDVPWYASLPRVEARFYIEQYGGEDVAWIGKVLFRAPNVNNDNYLELAKLDYNDCQALHQHEWKNIQQWYKSCGLRGFGLGEESLLLAYYIAAA…	ATGCACCCCGACAAGTGCGATAAAGCAATCTCATTCATAAGAGAGAATATGTACAAGCTTGATGATGAAAAAGAGGAGCGTATGCCAATCGGCTTCGAAATGACATTTCCACCACTAGTTGAAAAAGCCAAAAGGCTAAACATAAATTTCCCAGATGATTCCCCAGGCTTGCGGAAGATTTATGCCCAAAGAGATCTAAAGTTCAAAAGGATACCATGGGACAAAATGCATACGGTGCCGACTACATTACTCTACAGCTTGGAAGGGATGGCATTGGAAGCAGACGTTCTTGATTGGCAAAAGCTATTGAAGTTACAGTCTCCTGATGGCTCTCTTTTTTACTCTCCAGCTTCCACCGCCTTTGCTCTCCAACAAACCGGGGATCACAACTGCCTCCAA…	MHPDKCDKAISFIRENMYKLDDEKEERMPIGFEMTFPPLVEKAKRLNINFPDDSPGLRKIYAQRDLKFKRIPWDKMHTVPTTLLYSLEGMALEADVLDWQKLLKLQSPDGSLFYSPASTAFALQQTGDHNCLQYLLKLVQTFNGGVPNLYPLDLYERSWAVDRLQRLGISRFFEPQIEECMKYVHRYWSNKNGVYAARHSDIQDIDDTSMGFRVLRLNGFDVSPDAFKQFEDDDGEFLCFIGQTNHSVSATYNLYRASQVMFPGEEILQRAKKFSTKFLQDKRAENELLDKWVITKDLPGEVGYALDVPWYASLPRVEARFYIEQYGGEDVAWIGKVLFRAPNVNNDNYLELAKLDYNDCQALHQHEWKNIQQWYKSCGLRGFGLGEESLLLAYYIAAA…
STOF_c59939_g1_i1_len_1968	STOF	Stachys officinalis	53173	694344	VacTPS5	59.53	78.38	635	247	1	79	706	24	655	0	753.436	ENDTRSYNKVSDKTRELVTLIRSIFIKMGDGEISMSPYDTAWVAMVENIGSGGGPQFPLTLDWISNNQLADGSWGDPHTFLVYDRLINTLACAVALTSWKMHPNKCERGISFIRDNINQLDDGKVLHTTVAFEVIFLPLVEKAKKLDINIPVDSQGMRKLFASRDEKFKRMPWDKLHTVPTTLLFCLEGMAPVANKLDWQKLLKLQFSNGSIFFSPSSTAFALQQTGDKNCLEYLRKLVHKFDGGVPDLYPVDTFEHNWIVDRLQRLGISRYFEPEIEECMKYVYGYWSNIDGMYVASNSKIQDIDDTSMAFRLLRLHGFNVYADAFTQFKDGEEFVCCPGTTTTPYTGLYNLCRASQVMFPGEQILADAKIYSTKILQEKIAENELFDKWIITKDLPG…	ATGTCAAAGTCATTCTCTTCTATGGCATTGCGTTTTCCCGAGACAGGATACAGTGGGAAAGATGGCATAGAAAATGATACTCGTAGTTATAATAAGGTATCAGACAAGACAAGGGAACTAGTGACCTTGATTCGGTCGATATTTATAAAAATGGGCGACGGAGAGATAAGCATGTCACCATACGACACCGCATGGGTGGCGATGGTGGAGAACATCGGAAGCGGCGGCGGCCCTCAGTTTCCGTTGACCCTCGACTGGATTTCAAATAACCAGCTGGCCGATGGTTCATGGGGAGACCCTCATACCTTTTTGGTCTATGATCGACTAATCAATACATTAGCATGTGCTGTTGCATTGACTTCCTGGAAAATGCACCCCAACAAATGCGAAAGAGGAATC…	MSKSFSSMALRFPETGYSGKDGIENDTRSYNKVSDKTRELVTLIRSIFIKMGDGEISMSPYDTAWVAMVENIGSGGGPQFPLTLDWISNNQLADGSWGDPHTFLVYDRLINTLACAVALTSWKMHPNKCERGISFIRDNINQLDDGKVLHTTVAFEVIFLPLVEKAKKLDINIPVDSQGMRKLFASRDEKFKRMPWDKLHTVPTTLLFCLEGMAPVANKLDWQKLLKLQFSNGSIFFSPSSTAFALQQTGDKNCLEYLRKLVHKFDGGVPDLYPVDTFEHNWIVDRLQRLGISRYFEPEIEECMKYVYGYWSNIDGMYVASNSKIQDIDDTSMAFRLLRLHGFNVYADAFTQFKDGEEFVCCPGTTTTPYTGLYNLCRASQVMFPGEQILADAKIYSTK…
AJRE_c45174_g1_i1_len_1668	AJRE	Ajuga reptans	38596	38595	IrCPS5	60.08	76.13	496	174	5	153	641	30	508	0	597.045	VPNAFPVDLFDRNYTVDRLRRLGISRYFQPEIEECMKYVYRFWDKRGISWARNTNVQDLDDTAQGFRNLRMHGYEVTLDVFKQFEKCGEFFSFHGQSSDAVLGMFNLYRASQVLFPGEHMLADARKYAANYLHKRRLNNRVVDKWIINKDLEGEVAYGLDVPFYASLPRLEARFYIEQYGGSDDVWIGKALYRMVNVSCDTYLELAKLDYNKCQSVHQNEWKSFQKWYKSCSLGEFGFSEGSLLQAYYIAASTIFEPEKSGERLAWAKTAALMETIQQLSSQQKREFVDEFKHKNILKNENGERYRSSTSLVETLISTVNQLSSDILLEQGRDVHQELCHVWLKWLSTWEERGNLVEAEAELLLRTLHLNSGLDESSFSHPKYQQLLEVSTKVCHLLRL…	GGTAAAAAGGAAAAGTATAATCAATTTAATTATTTCTATGTTTTAAACATAATTTGTAACTCTTGCATGGTTTTGGGATGTGTTTTAGTTCCGAATGCATTTCCAGTAGACCTGTTTGATCGTAACTATACAGTAGACCGCTTGCGAAGGCTAGGAATTTCACGGTACTTTCAACCTGAAATTGAAGAATGCATGAAATATGTTTACAGATTTTGGGATAAAAGAGGAATTAGCTGGGCAAGAAATACCAATGTTCAGGACCTTGATGACACTGCACAGGGATTCAGGAATTTAAGGATGCATGGTTATGAAGTCACTCTAGATGTTTTCAAACAATTTGAGAAATGTGGAGAGTTTTTCAGTTTTCATGGGCAATCCAGCGATGCTGTTTTAGGAATG…	GKKEKYNQFNYFYVLNIICNSCMVLGCVLVPNAFPVDLFDRNYTVDRLRRLGISRYFQPEIEECMKYVYRFWDKRGISWARNTNVQDLDDTAQGFRNLRMHGYEVTLDVFKQFEKCGEFFSFHGQSSDAVLGMFNLYRASQVLFPGEHMLADARKYAANYLHKRRLNNRVVDKWIINKDLEGEVAYGLDVPFYASLPRLEARFYIEQYGGSDDVWIGKALYRMVNVSCDTYLELAKLDYNKCQSVHQNEWKSFQKWYKSCSLGEFGFSEGSLLQAYYIAASTIFEPEKSGERLAWAKTAALMETIQQLSSQQKREFVDEFKHKNILKNENGERYRSSTSLVETLISTVNQLSSDILLEQGRDVHQELCHVWLKWLSTWEERGNLVEAEAELLLRTLHLN…
VIAG_c45016_g1_i3_len_2443	VIAG	Vitex agnus-castus	54477	54476	IrTPS2	60.56	99.36	786	283	6	3	775	21	792	0	943.34	TAKVIPFSSSDSFSGRPIVSAKCSLTTVSMTNDNLVEKIRERITNGKVEISPSAYDTAWVAMVPTREYSGNKQPRFRECLDWIMENQNPDGSWGLNPGHPGLIKDALSCTLASLLALRKWNTGHRLVQRGLDFISSSGWAAVGGHNDQFSPIGFNITFPAMVDFAKELDLTLPLTPTLVDSLLRIRDSEIRKQSQEYYVAEGLGNSCNWKEIISTHQRSNGSLFNSPATTAAALIHYPDDKCFEYLISVLKTCDGWVPTIYPMDIYARLCMVDTLEKLGINRYFETELSSVLDEIYRHWQEKEEEIFSNITCQALAFRLLRMKGYDVSSDELAEFIDQEHFFNTVSMQHRGVTTVLGLYRASQIRIYEEESTLEKIHDWTRAFLMHQLRSQSIIDKRLQ…	ATGTTCGCTTCCTTGTGTCTTCAGTTTTTCATTTGTGCCGAAAAGATGTCTCTGGGATGCACAGCAAAAGTTATCCCTTTCTCAAGCTCCGATTCGTTTTCAGGAAGGCCAATCGTCAGTGCCAAATGCAGCCTGACCACTGTTTCAATGACCAATGATAACCTTGTTGAAAAAATCAGAGAGAGGATAACTAATGGAAAGGTCGAGATATCGCCGTCGGCATACGACACAGCCTGGGTGGCGATGGTGCCGACAAGAGAATATTCCGGCAATAAACAGCCCCGCTTCCGAGAATGCTTGGATTGGATAATGGAGAATCAGAACCCGGACGGGTCATGGGGCCTGAATCCGGGTCATCCCGGTCTGATTAAAGACGCTCTTTCTTGCACCTTGGCATCC…	MFASLCLQFFICAEKMSLGCTAKVIPFSSSDSFSGRPIVSAKCSLTTVSMTNDNLVEKIRERITNGKVEISPSAYDTAWVAMVPTREYSGNKQPRFRECLDWIMENQNPDGSWGLNPGHPGLIKDALSCTLASLLALRKWNTGHRLVQRGLDFISSSGWAAVGGHNDQFSPIGFNITFPAMVDFAKELDLTLPLTPTLVDSLLRIRDSEIRKQSQEYYVAEGLGNSCNWKEIISTHQRSNGSLFNSPATTAAALIHYPDDKCFEYLISVLKTCDGWVPTIYPMDIYARLCMVDTLEKLGINRYFETELSSVLDEIYRHWQEKEEEIFSNITCQALAFRLLRMKGYDVSSDELAEFIDQEHFFNTVSMQHRGVTTVLGLYRASQIRIYEEESTLEKIHDW…
PEBA_c45402_g1_i3_len_2781	PEBA	Petraeovitex bambusetorum	1932429	548839	VacTPS3	61.11	99.88	828	287	5	1	814	1	807	0	967.222	MYILSAQPLNFSYGFGSRSVSSAARRRISWETCSSRTWKNGRQEDVPFMTYRICWKDSTNAARRVVAGNRNLPQVCSRNADLNEKSKIEESIDYIKKMLRTIDDGRISVSPYDTAWIALIKDLNNGDIPQFPCSLEWIANNQLSDGSWGDENFFLAYDRLLNTLACVIALRSWNVYPNKSEKGIIFVKENISKLEEDKNEHMTYGFEVLFPALLQRARNLGIKGLPYDAPATQKICAARDQILERISKETRDNVPASLLLILEGMQDLDWQKLFKLQSPDGSFLSSPSSTAFAFMETKDENCLRFIKRTAEKFKGGAPHTCPIDIFARLWAVDRLERLGVSRFFDSEIEDCLSYIYRFWTAKGIFSGRDFEFCDINDTSMGFRLLRLHGYNVNPDVFIN…	ATGTATATTCTATCAGCTCAACCGCTGAATTTCTCTTATGGATTTGGCTCCAGATCAGTCTCATCTGCAGCACGTCGTCGTATCTCCTGGGAAACTTGCAGCAGCAGGACATGGAAGAATGGGAGACAAGAAGATGTACCCTTTATGACTTATCGTATTTGTTGGAAAGATTCAACAAATGCTGCGAGAAGAGTTGTTGCAGGTAACCGGAACTTGCCACAAGTATGTAGCCGAAATGCTGATCTTAATGAGAAAAGCAAGATAGAGGAGTCCATTGACTACATTAAAAAGATGTTGCGAACAATAGATGATGGACGAATAAGTGTGTCTCCCTATGATACGGCATGGATTGCTCTTATTAAAGATCTTAACAACGGTGATATTCCTCAATTTCCTTGC…	MYILSAQPLNFSYGFGSRSVSSAARRRISWETCSSRTWKNGRQEDVPFMTYRICWKDSTNAARRVVAGNRNLPQVCSRNADLNEKSKIEESIDYIKKMLRTIDDGRISVSPYDTAWIALIKDLNNGDIPQFPCSLEWIANNQLSDGSWGDENFFLAYDRLLNTLACVIALRSWNVYPNKSEKGIIFVKENISKLEEDKNEHMTYGFEVLFPALLQRARNLGIKGLPYDAPATQKICAARDQILERISKETRDNVPASLLLILEGMQDLDWQKLFKLQSPDGSFLSSPSSTAFAFMETKDENCLRFIKRTAEKFKGGAPHTCPIDIFARLWAVDRLERLGVSRFFDSEIEDCLSYIYRFWTAKGIFSGRDFEFCDINDTSMGFRLLRLHGYNVNPDVFIN…
HYSU_c32723_g2_i2_len_1796	HYSU	Hyptis suaveolens	204129	204122	IrKSL6	62.25	77.03	604	209	3	1	598	7	597	0	768.844	MFSSTLKLKPTPFFDSNSRNFPASRISNSATAVNCSIHISQELIAKVGERLKGKVEISPSAYDTAWVAMVPASGEKPRFPECLDWIMENQNSDGSWGMMQSPSMLKDSLSCTLACLLPLRKWNVASPKLIQRGVEFIRSSASAATDKDRITPIGFDIIFPQMIQHANDLDLDLSLDQGFLDVLLRNRDAQLKRKNKLEYVAEGLGNSIDWKKILRHQRSNGSLFNSPATTAAALIHHHDDKCLQYLNSLLSVYKTWVPTIHPMEVYAILCLVDQLQGMGIDRFFRLEIDTILEDTFRLWQQKDDEIFADAACCALAFRLLRHEGYHVKPDELVASVDQESLSSALSNTETILELFKASYVGIPEDGDILETLQDWTSQYLNQQLQSESIPDKQLERKVA…	TTTAATCCACAACTAATTATGTTTTCTTCAACTCTAAAACTCAAACCCACTCCTTTCTTCGACTCCAACTCCCGAAATTTTCCTGCTTCAAGAATTTCGAATTCAGCCACCGCTGTTAATTGCAGCATCCACATTTCACAAGAGTTGATAGCTAAAGTAGGAGAGAGGTTGAAGGGAAAGGTTGAGATTTCTCCGTCTGCGTACGACACGGCATGGGTGGCGATGGTGCCGGCGTCCGGCGAGAAACCTCGTTTTCCCGAGTGCTTGGATTGGATCATGGAGAACCAGAACTCAGATGGGTCATGGGGGATGATGCAATCACCGTCTATGCTCAAAGATTCGCTATCTTGCACGTTAGCATGCTTGCTGCCGCTACGCAAATGGAACGTTGCATCTCCT…	FNPQLIMFSSTLKLKPTPFFDSNSRNFPASRISNSATAVNCSIHISQELIAKVGERLKGKVEISPSAYDTAWVAMVPASGEKPRFPECLDWIMENQNSDGSWGMMQSPSMLKDSLSCTLACLLPLRKWNVASPKLIQRGVEFIRSSASAATDKDRITPIGFDIIFPQMIQHANDLDLDLSLDQGFLDVLLRNRDAQLKRKNKLEYVAEGLGNSIDWKKILRHQRSNGSLFNSPATTAAALIHHHDDKCLQYLNSLLSVYKTWVPTIHPMEVYAILCLVDQLQGMGIDRFFRLEIDTILEDTFRLWQQKDDEIFADAACCALAFRLLRHEGYHVKPDELVASVDQESLSSALSNTETILELFKASYVGIPEDGDILETLQDWTSQYLNQQLQSESIPDKQ…
PEBA_c25813_g1_i1_len_3431	PEBA	Petraeovitex bambusetorum	1932429	548839	VacTPS5	63.18	99.88	812	282	3	1	800	1	807	0	1046.57	MSLASNTTSFLLSFPTKGGVRAALHNPARNFFRARSTAGIFYPWRSSIKSSSLLQCNAISVASKEAYMDDDVPNGWLESILEDGREKNTHNELISDKIRELVTMIRSMLQNMDDGEISISPYDTAWVALVEDIGGSGQPQFPSSLEWISNNQLPDGSWGDRSTFLVHDRMINTLACVVALKYWKMHPDKCDKGLSFIRENIYKLDDENEEHMPIGFEVVFPSLVEKAKKLKLYIPDDSPGLKKIYAGRDLKFARIQRDILHTVPTSLLHSLEGITDGLDWQKILKLQFADGSLFFSPASTAFVLQQTNDDNCLKYLLNIVQKFNGGVPNVYPVDLFEHNWAVDRLQRLGISRYFKPEIDECLDYVYRYWSNHKGTCFARNSQIQDVDDTAMGFRLLRLH…	ATGTCATTGGCTTCCAACACCACCTCCTTCCTCCTATCATTCCCAACCAAAGGCGGTGTTCGGGCAGCGTTGCATAATCCGGCAAGAAACTTTTTTCGTGCTCGTTCCACCGCAGGTATTTTTTACCCTTGGAGATCATCAATTAAGTCCAGCTCCCTCCTGCAATGTAATGCAATTTCCGTAGCTAGTAAAGAAGCATACATGGATGATGATGTTCCGAACGGTTGGCTAGAGAGTATTCTGGAGGACGGCAGGGAAAAGAATACTCATAATGAGCTCATATCAGACAAGATAAGGGAACTGGTGACCATGATCCGATCGATGCTGCAAAACATGGATGACGGAGAGATAAGCATATCGCCGTATGATACCGCATGGGTGGCCCTGGTGGAGGATATT…	MSLASNTTSFLLSFPTKGGVRAALHNPARNFFRARSTAGIFYPWRSSIKSSSLLQCNAISVASKEAYMDDDVPNGWLESILEDGREKNTHNELISDKIRELVTMIRSMLQNMDDGEISISPYDTAWVALVEDIGGSGQPQFPSSLEWISNNQLPDGSWGDRSTFLVHDRMINTLACVVALKYWKMHPDKCDKGLSFIRENIYKLDDENEEHMPIGFEVVFPSLVEKAKKLKLYIPDDSPGLKKIYAGRDLKFARIQRDILHTVPTSLLHSLEGITDGLDWQKILKLQFADGSLFFSPASTAFVLQQTNDDNCLKYLLNIVQKFNGGVPNVYPVDLFEHNWAVDRLQRLGISRYFKPEIDECLDYVYRYWSNHKGTCFARNSQIQDVDDTAMGFRLLRLH…
HOSA_c47203_g1_i1_len_2442	HOSA	Holmskioldia sanguinea	41390	41389	VacTPS3	63.67	99.88	823	267	6	1	814	3	802	0	1009.59	MYILSAQPLNFSCGFGWRSVSSAARRRIYPESCSGRIWKNGRKEDVPYMAYRLCWKDLTNSARRGNLNLPQVCSRNADLNEKSKIEESIEYIKKMLQSIDDGRISISPYDTAWIALIKDLSDSGIPQFPATLEWIAKNQLSDGSWGDENFFLAYDRLLNTVACVVALESWNVYPNKREKGILFVKENISKLEDTTNEHMTCGFEVLFPALLQRARNLGIEGLPYDAPVTQKIFATRDQILERISKAMMDKVPASLLLILEGLEDLEWQKLFKLQSPNGSFLNSPSTAAFAFMETKDENCLKFIKKIVEKFNGGAPHAYPVDIFARLWAVDRLERLGISQFFDSEIEDCLSYIYRFWKGNGVFSGRESEFCDINDTSMGFRLLRLHGYNVNPNVFINFKK…	GGAAGAATGTATATTCTATCAGCTCAACCGCTGAATTTCTCTTGTGGATTTGGCTGGAGATCAGTCTCATCTGCAGCACGTCGTCGTATTTACCCGGAGAGTTGCAGCGGCAGGATATGGAAGAATGGGAGAAAAGAAGATGTACCCTATATGGCTTATCGTCTTTGTTGGAAAGATCTAACGAATTCTGCTAGAAGAGGTAATCTGAACTTGCCACAAGTATGTAGCCGAAATGCTGACCTTAATGAGAAAAGCAAGATAGAGGAGTCTATTGAGTACATAAAAAAGATGTTGCAATCAATAGATGATGGACGAATTAGTATATCTCCGTATGATACGGCATGGATTGCTCTCATTAAAGACCTTAGCGACAGTGGTATTCCTCAATTTCCTGCCACT…	GRMYILSAQPLNFSCGFGWRSVSSAARRRIYPESCSGRIWKNGRKEDVPYMAYRLCWKDLTNSARRGNLNLPQVCSRNADLNEKSKIEESIEYIKKMLQSIDDGRISISPYDTAWIALIKDLSDSGIPQFPATLEWIAKNQLSDGSWGDENFFLAYDRLLNTVACVVALESWNVYPNKREKGILFVKENISKLEDTTNEHMTCGFEVLFPALLQRARNLGIEGLPYDAPVTQKIFATRDQILERISKAMMDKVPASLLLILEGLEDLEWQKLFKLQSPNGSFLNSPSTAAFAFMETKDENCLKFIKKIVEKFNGGAPHAYPVDIFARLWAVDRLERLGISQFFDSEIEDCLSYIYRFWKGNGVFSGRESEFCDINDTSMGFRLLRLHGYNVNPNVFINF…
LAAN_c45824_g1_i1_len_1972	LAAN	Lavandula angustifolia	39329	39169	IrKSL5	63.7	70.28	562	197	3	236	794	1	558	0	736.487	NGSLFNSPSTTAAAYTALRNSACLSYLNAALKKFGNAAVPVVYPLDIYSQLCTIDNLQRLGISRYVMTEIQSVLDETYRCWVQGDEEIFMDASTCALAFRILRMNGYDVASHQITKILEQSFSSSIVHGRMMDMNTALELYKASELILHPHETDLEKQHLRLRRLLEQESSSGIIQSHQLARNIKAEVKQALDYPFYAILERMSTRKNIELYNVDTTRILKTSYCTNSGDKDFLNLAVEDYNWCQAILREEFREFNRWYEDNRLDELEFARQKPAYCYLTAAANLFTPELSDARLCWAKNTLMICIVDDLFDVRGTLEESRNLVHVVELWDVDVSTECCSQNVEIIFSALKSTICEFGDKGSKLQGRNITNHMIALLLDVLHTMIQERECSKNKITPTF…	AATGGATCTCTTTTCAACTCTCCTTCCACCACAGCAGCGGCTTATACTGCCCTTCGCAACTCTGCTTGCCTCAGTTACCTCAATGCAGCCTTGAAAAAGTTTGGGAATGCAGCAGTTCCTGTCGTTTATCCTCTAGATATATATTCCCAGCTATGCACAATTGATAATCTTCAAAGGTTGGGGATCAGCCGGTATGTTATGACGGAAATTCAAAGCGTGTTGGATGAAACATACAGATGTTGGGTGCAGGGCGATGAAGAGATATTCATGGACGCCTCTACTTGTGCCTTAGCATTCCGAATACTGCGAATGAATGGATACGACGTCGCTTCACATCAAATTACAAAGATTCTAGAACAGAGCTTTTCAAGTTCCATTGTTCATGGACGTATGATGGAC…	NGSLFNSPSTTAAAYTALRNSACLSYLNAALKKFGNAAVPVVYPLDIYSQLCTIDNLQRLGISRYVMTEIQSVLDETYRCWVQGDEEIFMDASTCALAFRILRMNGYDVASHQITKILEQSFSSSIVHGRMMDMNTALELYKASELILHPHETDLEKQHLRLRRLLEQESSSGIIQSHQLARNIKAEVKQALDYPFYAILERMSTRKNIELYNVDTTRILKTSYCTNSGDKDFLNLAVEDYNWCQAILREEFREFNRWYEDNRLDELEFARQKPAYCYLTAAANLFTPELSDARLCWAKNTLMICIVDDLFDVRGTLEESRNLVHVVELWDVDVSTECCSQNVEIIFSALKSTICEFGDKGSKLQGRNITNHMIALLLDVLHTMIQERECSKNKITPTF…
GLHE_c59273_g1_i4_len_1653	GLHE	Glechoma hederacea	28509	21766	CfTPS2	64.07	70.38	551	191	1	106	650	1	550	0	765.377	KDLQGRDAPQFPSSLEWIVQNQLEDGSWGDEKFFCVYDRLVNTIACVVALRSWNVHGDKVKKGVTYIKENVDKLKEGNEEHMTCGFEVVFPALLQKAKSMGIEDLPYGAAVIQEIYHTREQKLKRIPLEIMHKVPTSLLFSLEGLENLEWDKLLKLQSADGSFLTSPSSTAFAFMQTKDEKCYEFIKNTVDTFNGGAPHTYPVDVFGRLWAIDRLQRLGISRFFESEIADCLSHIHKFWTDKGVFSGRDSEFCDIDDTSMGVRLLRMHGYDVDPNVLRNFKQEDGKFSCYGGQMIESASPIYNLYRAAQLRFPGEEILEEANKFAYKFLKEKLADNQILDKWVISKHLPDEIKLGLEMPWYATLPRVEAKYYTQYYAGSGDVWIGKTLYRMPEISNDTY…	AAGGACTTGCAAGGACGCGACGCCCCCCAATTCCCCTCCAGCCTCGAGTGGATCGTACAGAATCAACTCGAGGATGGTTCGTGGGGCGATGAAAAGTTTTTCTGTGTGTACGATCGTCTAGTAAATACCATAGCATGTGTGGTAGCTTTGAGATCATGGAATGTTCATGGTGACAAGGTCAAAAAAGGAGTGACATACATTAAGGAAAATGTGGATAAACTAAAAGAAGGAAATGAGGAGCACATGACTTGTGGGTTCGAAGTTGTGTTTCCCGCGCTTCTGCAGAAAGCCAAAAGCATGGGCATCGAAGATCTTCCTTACGGTGCTGCCGTCATACAGGAGATTTATCACACCAGGGAACAAAAGTTGAAAAGGATTCCATTGGAGATTATGCACAAA…	KDLQGRDAPQFPSSLEWIVQNQLEDGSWGDEKFFCVYDRLVNTIACVVALRSWNVHGDKVKKGVTYIKENVDKLKEGNEEHMTCGFEVVFPALLQKAKSMGIEDLPYGAAVIQEIYHTREQKLKRIPLEIMHKVPTSLLFSLEGLENLEWDKLLKLQSADGSFLTSPSSTAFAFMQTKDEKCYEFIKNTVDTFNGGAPHTYPVDVFGRLWAIDRLQRLGISRFFESEIADCLSHIHKFWTDKGVFSGRDSEFCDIDDTSMGVRLLRMHGYDVDPNVLRNFKQEDGKFSCYGGQMIESASPIYNLYRAAQLRFPGEEILEEANKFAYKFLKEKLADNQILDKWVISKHLPDEIKLGLEMPWYATLPRVEAKYYTQYYAGSGDVWIGKTLYRMPEISNDTY…
MEOF_c18730_g1_i2_len_2471	MEOF	Melissa officinalis	39338	39170	IrTPS2	64.38	90.22	713	238	4	73	774	1	708	0	914.835	MVPSREYSGRPSFPQCLDWIMKNQNPNGSWGLNPDHPFLLKDSLSCTLACLLALSKWNTGNQLVQRGMEFIKSNGWAATHDNQVSPIGFDIVFPAMIDYAKELDLTLPLAPTSLHSMLQVRDSQIRKRSWEYVAEGLIGNDSCNWKQIIRMHQRSNGSLFNSPATTAAAAIHSRDDKCFGYLLSILKDSNGSVPTIYPINIHARLNMIDTLERLGIDRFFGVELNAIFYEIYKNWQEREEEIFSNVTCQALAFRLLRMKGYDVSSDELSEFVDEERFFDSISMQHRGADTVLELFRASQMRINEEESILEKIHAWTKAFLKKQLLNRSILDKRLEKQVEYDLKNFYGTLERFQNRRTIDLYDAQSSQIAKTAYRCSTVSNEDFIRFSVQDFKISRAQWQ…	ATGGTGCCGTCGCGAGAATATTCCGGCCGGCCAAGTTTCCCACAGTGCTTGGATTGGATAATGAAAAACCAGAATCCAAACGGGTCATGGGGTTTGAATCCGGATCATCCATTTCTGCTCAAAGACTCCCTCTCATGCACCTTGGCATGCCTACTTGCCCTTAGTAAATGGAACACAGGCAACCAACTAGTGCAAAGGGGCATGGAGTTCATCAAGTCCAATGGTTGGGCTGCAACTCATGACAATCAGGTTTCTCCAATTGGATTTGATATTGTTTTTCCTGCTATGATTGATTATGCCAAGGAATTGGATTTAACTTTGCCATTAGCCCCAACTTCACTTCATTCAATGCTACAAGTTAGAGATTCACAAATAAGAAAAAGAAGCTGGGAATATGTT…	MVPSREYSGRPSFPQCLDWIMKNQNPNGSWGLNPDHPFLLKDSLSCTLACLLALSKWNTGNQLVQRGMEFIKSNGWAATHDNQVSPIGFDIVFPAMIDYAKELDLTLPLAPTSLHSMLQVRDSQIRKRSWEYVAEGLIGNDSCNWKQIIRMHQRSNGSLFNSPATTAAAAIHSRDDKCFGYLLSILKDSNGSVPTIYPINIHARLNMIDTLERLGIDRFFGVELNAIFYEIYKNWQEREEEIFSNVTCQALAFRLLRMKGYDVSSDELSEFVDEERFFDSISMQHRGADTVLELFRASQMRINEEESILEKIHAWTKAFLKKQLLNRSILDKRLEKQVEYDLKNFYGTLERFQNRRTIDLYDAQSSQIAKTAYRCSTVSNEDFIRFSVQDFKISRAQWQ…
ORMA_c53741_g1_i3_len_1957	ORMA	Origanum majorana	268884	39174	SmKSL	64.58	92.44	559	174	5	27	577	22	564	0	695.656	KHVTRLQPFNGVPTTANKPSFAVKCNLTTKDLMVKMKEKLKGQDGNLTVGVADMPSSLCVIDTLERLGVDRYFRSEIHVILHDTYRLWQQKDKDICSNVTTHAMAFRLLRVNGYEVSSEELAPYANLEHFSQQKINVAMAIELYRAAQERIHEDESGLDKILAWTTTFLWQQLLTNSILDNKLHKLVEYYLNNYHGRTNRVGARRHLDLYEMSHYQNLKPSHSLCSEDLLSFAKQGFRDFQIQQQKELEQLQRWYEDCRLDELNYGRDVVKISSFMASILMDDPELADVRLSIAKQMVLVTRIDDFFDHGGSREDSYKIIELVKEWKEKAEYDSEEVKILFTAVYTTVNELAEACVQQGRNSTNVKEFLVQLWIEILSAFKVELDTWSDGTELSLDEYL…	TCTCTCTCTCTCTCTCTCGTATATATAATCATTGATTTGCCCTGCATCCACCTCGCCGGAACTAAACATGTCACTCGCCTTCAGCCATTTAACGGAGTTCCGACGACGGCCAATAAGCCGTCGTTCGCCGTTAAGTGCAACCTTACTACAAAGGATTTGATGGTGAAAATGAAGGAGAAGTTGAAGGGGCAAGACGGTAACTTGACTGTCGGAGTAGCCGATATGCCTTCTAGCCTGTGCGTGATCGACACTCTTGAAAGGTTGGGAGTTGACCGATACTTCCGATCTGAAATCCACGTTATTCTACACGACACTTACCGGTTATGGCAACAAAAGGACAAAGATATATGTTCCAACGTTACTACTCATGCAATGGCGTTTAGACTTTTGAGAGTGAAC…	SLSLSLVYIIIDLPCIHLAGTKHVTRLQPFNGVPTTANKPSFAVKCNLTTKDLMVKMKEKLKGQDGNLTVGVADMPSSLCVIDTLERLGVDRYFRSEIHVILHDTYRLWQQKDKDICSNVTTHAMAFRLLRVNGYEVSSEELAPYANLEHFSQQKINVAMAIELYRAAQERIHEDESGLDKILAWTTTFLWQQLLTNSILDNKLHKLVEYYLNNYHGRTNRVGARRHLDLYEMSHYQNLKPSHSLCSEDLLSFAKQGFRDFQIQQQKELEQLQRWYEDCRLDELNYGRDVVKISSFMASILMDDPELADVRLSIAKQMVLVTRIDDFFDHGGSREDSYKIIELVKEWKEKAEYDSEEVKILFTAVYTTVNELAEACVQQGRNSTNVKEFLVQLWIEILS…
TECA_c34302_g1_i1_len_1099	TECA	Teucrium canadense	201512	21896	IrCPS2	64.67	79.47	334	109	6	86	419	1	325	8.93721e-147	428.328	SDDLQEEITNGLGMPWYATLPRVEARYYLQHYAGAGDVWIGKTLYRMPEISNDTYLELARTDFKRCQAQHQFEWIYMQEWYESCNMEEFGISRKELLRTYFLACSSIFELERTKERMAWAKSQIISKMITSFFNSETTSSEEKETLLTEFRNIDGLRNSSKGEHVSMVLATLHQFLEEFDRSTSPQLKNAWGVWLAKLQQGEASGSADAELLTNTINICGGHIAVNEDIMSQNEYTTLSNLTSKICHQLSQIQSDKVSAKSSIKNKELEHDMQSLVKLVLEKSVGINKNIKQTFLSVAKTYYYRAFNAEETMDAHIFKVLFEPVA	TCCGACGATCTGCAAGAAGAGATAACCAATGGATTGGGAATGCCATGGTATGCCACCCTGCCCAGAGTGGAGGCAAGATATTATCTACAACACTATGCTGGTGCAGGCGACGTCTGGATCGGCAAGACTCTGTACAGGATGCCGGAAATCAGCAATGATACATATCTGGAGCTAGCAAGAACTGATTTCAAAAGATGCCAAGCACAGCATCAGTTTGAGTGGATCTACATGCAAGAATGGTATGAGAGTTGCAACATGGAAGAATTCGGGATAAGCAGAAAGGAGCTTCTTCGTACATACTTTTTGGCTTGCTCAAGCATCTTCGAACTGGAGAGGACGAAAGAGAGAATGGCATGGGCCAAATCTCAAATCATTTCCAAAATGATCACATCTTTCTTC…	SDDLQEEITNGLGMPWYATLPRVEARYYLQHYAGAGDVWIGKTLYRMPEISNDTYLELARTDFKRCQAQHQFEWIYMQEWYESCNMEEFGISRKELLRTYFLACSSIFELERTKERMAWAKSQIISKMITSFFNSETTSSEEKETLLTEFRNIDGLRNSSKGEHVSMVLATLHQFLEEFDRSTSPQLKNAWGVWLAKLQQGEASGSADAELLTNTINICGGHIAVNEDIMSQNEYTTLSNLTSKICHQLSQIQSDKVSAKSSIKNKELEHDMQSLVKLVLEKSVGINKNIKQTFLSVAKTYYYRAFNAEETMDAHIFKVLFEPVA*
ORVU_c50288_g1_i1_len_2379	ORVU	Origanum vulgare	39352	39174	IrKSL6	64.79	98.19	764	262	2	1	762	1	759	0	1014.6	MFSANLKLITNPFLDHRFRNEGSKRTLATTAKCSLKNNEDLIVKIKERINGKVEISPSAYDTAWVAMVPERVHSGEKPHFPAALDWIIEHQNPDGSWGLRSSSLLKDSLSCTLACLLALRKWNVSQQLVQKGVEFIRSSASAATNDDEPSPIGFEIVFPMMLQYANELGFSLPLDQDLLDIMLQNRDSSLKRNKNLEYVGEGMGNSVEYFQKMLTRQRSNGSLFNSPATTAAALIQFHDDKCLQYLTSLLTEFKTWVPTVHPVDVYSRLCLVDCLQDLGVGRFFQSEIQTILHETFRLWQEKDKVICVDVKCHAMAFRLLRLEGYPVSSDELNEYVDEENFFNKVSIESSGAETVIELYKASQVRLPEDEGTLDNLHHWTFNFLEEQLRSKTILDRNLE…	ATGTTTTCTGCAAATCTAAAACTCATAACCAATCCTTTCTTGGACCATAGATTCCGGAACGAAGGTAGCAAAAGAACATTAGCCACCACTGCGAAATGCAGCCTCAAGAATAATGAAGATTTGATAGTGAAGATAAAAGAGAGGATAAATGGGAAGGTTGAGATATCGCCGTCTGCCTACGACACGGCGTGGGTGGCGATGGTGCCGGAGAGGGTACATTCCGGCGAGAAGCCTCATTTTCCGGCAGCCTTGGATTGGATCATCGAGCATCAGAATCCGGACGGCTCGTGGGGCTTGCGGTCCTCATCCCTGCTCAAAGATTCTCTCTCCTGCACATTAGCATGCTTGTTGGCGCTCCGGAAATGGAATGTTTCCCAACAACTTGTTCAAAAGGGTGTG…	MFSANLKLITNPFLDHRFRNEGSKRTLATTAKCSLKNNEDLIVKIKERINGKVEISPSAYDTAWVAMVPERVHSGEKPHFPAALDWIIEHQNPDGSWGLRSSSLLKDSLSCTLACLLALRKWNVSQQLVQKGVEFIRSSASAATNDDEPSPIGFEIVFPMMLQYANELGFSLPLDQDLLDIMLQNRDSSLKRNKNLEYVGEGMGNSVEYFQKMLTRQRSNGSLFNSPATTAAALIQFHDDKCLQYLTSLLTEFKTWVPTVHPVDVYSRLCLVDCLQDLGVGRFFQSEIQTILHETFRLWQEKDKVICVDVKCHAMAFRLLRLEGYPVSSDELNEYVDEENFFNKVSIESSGAETVIELYKASQVRLPEDEGTLDNLHHWTFNFLEEQLRSKTILDRNLE…
GLHE_c51663_g1_i1_len_1889	GLHE	Glechoma hederacea	28509	21766	IrKSL5	65.02	70.53	566	182	3	234	794	1	555	0	751.125	RKNGSLFNSPSTTCAAFIALGNTDCLKYLHLLVNTFGSAVPAVYPVDIYSQLCTVDKLERLGISRFFMKEIQRVLDQTYRCWVQGDEDIFMDASTCALAFRILRMNGYSVTSDPILHPSCVHGHTINVTTTLELYRASQLALYPHETQLEEQKLRLRSKLEQELSSGSIQSPQLNAEVKQALDYPFYTIIDRMAKRKAIENYNFDNTRILKTSYCLANLGNKDFLHLSVEDYNQCQAIHREESREFDRWLVESRLNEVESARHRSASIAYCYSTAAAAVFGPQVSDARMAWAKNSVLITFIDDLFDVHGSVEDMRKLIHMVELWDVDVSTECCSHDVGILFSALKSSICEIADKGSKLHGRWIKSHMIAIWLDMLYACMKEVEWRENKYVPTWDEYMTT…	AGAAAGAATGGATCTCTTTTCAACTCACCCTCCACCACTTGTGCTGCTTTTATTGCCTTAGGCAATACTGATTGCCTTAAATACCTCCATTTACTCGTCAACACCTTTGGAAGTGCAGTTCCTGCTGTTTATCCTGTAGATATATATTCTCAGCTATGCACAGTTGATAAGCTTGAAAGGTTGGGGATCAGCAGATTTTTTATGAAGGAAATTCAAAGAGTGTTGGATCAAACATATAGATGTTGGGTGCAGGGCGATGAAGATATATTCATGGACGCCTCAACTTGTGCTTTAGCATTCAGAATATTACGAATGAATGGATACAGTGTGACTTCAGATCCGATTCTACATCCAAGTTGTGTTCATGGACATACGATCAACGTTACCACTACACTTGAA…	RKNGSLFNSPSTTCAAFIALGNTDCLKYLHLLVNTFGSAVPAVYPVDIYSQLCTVDKLERLGISRFFMKEIQRVLDQTYRCWVQGDEDIFMDASTCALAFRILRMNGYSVTSDPILHPSCVHGHTINVTTTLELYRASQLALYPHETQLEEQKLRLRSKLEQELSSGSIQSPQLNAEVKQALDYPFYTIIDRMAKRKAIENYNFDNTRILKTSYCLANLGNKDFLHLSVEDYNQCQAIHREESREFDRWLVESRLNEVESARHRSASIAYCYSTAAAAVFGPQVSDARMAWAKNSVLITFIDDLFDVHGSVEDMRKLIHMVELWDVDVSTECCSHDVGILFSALKSSICEIADKGSKLHGRWIKSHMIAIWLDMLYACMKEVEWRENKYVPTWDEYMTT…
TECA_c19929_g1_i1_len_2476	TECA	Teucrium canadense	201512	21896	VacTPS5	65.46	99.88	802	263	5	1	800	5	794	0	1095.88	MSFASQATSLLLSSHNATALPPLSAARLPPLTAGAAPFGRISFTTTSLRQYKLVSRAQSQEVDEIEKVTQVVLEAEKDIDQEAKVRELVENVRVKLQNIGEGGISISPYDTAWVALVEDVGGSGRPQFPESLDWISNHQFPDGSWGSHKFLYYDRVLCTLACIVALKTWNLHPHKFDKGLKFVRENIGKLADEEDVHMPIGFEVAFPSLIETAKRKGIDIPEDFPGKKEIYAKRDLKLKKIPMDILHKIPTPLLFSIEGIEGLDWQKLFKFRDHGSFLTSPSSTAHALQQTKDELCLKYLTNLVKKNNGGVPNAFPVDLFDRNYTVDRLRRLGILRYFQPEIEECMKYVYRFWDKRGISWARNTHVQDLDDTVQGFRNLRMHGYDVTLDVFKQFERCGE…	GAAAAAGAAGAGATGTCATTTGCTTCCCAAGCCACCTCCCTCCTCCTTTCTTCCCACAACGCCACCGCTCTTCCGCCTCTCTCTGCCGCCCGCCTTCCGCCTCTCACTGCCGGTGCTGCTCCATTCGGAAGAATATCATTTACTACTACCTCTCTTCGGCAGTATAAACTGGTGTCAAGAGCTCAAAGCCAAGAGGTGGATGAGATTGAAAAAGTGACACAAGTGGTATTGGAGGCAGAAAAAGACATCGATCAAGAGGCGAAGGTAAGGGAGCTGGTGGAAAATGTCCGAGTGAAGCTGCAAAATATCGGGGAAGGAGGGATAAGCATATCGCCGTACGACACCGCATGGGTGGCGCTGGTGGAGGATGTCGGCGGCAGCGGCAGACCGCAGTTCCCG…	EKEEMSFASQATSLLLSSHNATALPPLSAARLPPLTAGAAPFGRISFTTTSLRQYKLVSRAQSQEVDEIEKVTQVVLEAEKDIDQEAKVRELVENVRVKLQNIGEGGISISPYDTAWVALVEDVGGSGRPQFPESLDWISNHQFPDGSWGSHKFLYYDRVLCTLACIVALKTWNLHPHKFDKGLKFVRENIGKLADEEDVHMPIGFEVAFPSLIETAKRKGIDIPEDFPGKKEIYAKRDLKLKKIPMDILHKIPTPLLFSIEGIEGLDWQKLFKFRDHGSFLTSPSSTAHALQQTKDELCLKYLTNLVKKNNGGVPNAFPVDLFDRNYTVDRLRRLGILRYFQPEIEECMKYVYRFWDKRGISWARNTHVQDLDDTVQGFRNLRMHGYDVTLDVFKQFE…
LYAM_c30491_g1_i2_len_2428	LYAM	Lycopus americanus	932105	260602	IrTPS2	65.95	87.39	696	217	3	93	772	1	692	0	926.391	MENQNPDGSWGLSSGHPYLLKDSLSCTLACLLALRKWNTGNHLVLRGMDFIESNGWAATHDNQFPPIGFDIVFPAMINYAKELDLTLPIPPTLLHSLLHIRDSSEIRQQNWESVAEGVIYDSCNWKRIIGTHQRRNGSLFDSPATTAAAVIHCGDDKCFHYLTSILKHSNGWVPTFYPMDIYARLCMIDTLQRLGIDRYFGAELSSIFDELYRNWQEREEEIFSNVTCLALAFRLLKMKGFDVSSDELAEFVEQEGFFNNVGMQHMSSEGTVLELYRASETRIHEEESNLDRINAWTKSFLKQQLLNKSIRDKRLQKQVEYELMKNFHGILNRFQNRQSIDLYDPRFYQIAKTAYRFGSVVYNEDLLQLSIQDFKISREEYVKELEQINKWYSDCGLDQ…	ATGGAGAACCAGAATCCAGACGGGTCGTGGGGTCTGAGTTCGGGTCATCCATATCTGCTCAAAGACTCCCTCTCATGCACCTTGGCATGCCTACTTGCCCTGCGTAAATGGAACACTGGCAACCATCTAGTGCTAAGGGGCATGGACTTCATCGAGTCCAATGGCTGGGCTGCAACTCATGACAATCAGTTTCCTCCTATTGGATTCGATATTGTATTTCCTGCTATGATTAATTATGCCAAGGAGTTGGACTTAACTCTGCCTATACCCCCAACGTTACTTCATTCATTGCTGCATATTAGAGATTCGTCAGAAATAAGACAACAAAACTGGGAATCTGTAGCTGAAGGAGTGATATACGATTCGTGCAATTGGAAGCGAATAATAGGCACGCATCAA…	MENQNPDGSWGLSSGHPYLLKDSLSCTLACLLALRKWNTGNHLVLRGMDFIESNGWAATHDNQFPPIGFDIVFPAMINYAKELDLTLPIPPTLLHSLLHIRDSSEIRQQNWESVAEGVIYDSCNWKRIIGTHQRRNGSLFDSPATTAAAVIHCGDDKCFHYLTSILKHSNGWVPTFYPMDIYARLCMIDTLQRLGIDRYFGAELSSIFDELYRNWQEREEEIFSNVTCLALAFRLLKMKGFDVSSDELAEFVEQEGFFNNVGMQHMSSEGTVLELYRASETRIHEEESNLDRINAWTKSFLKQQLLNKSIRDKRLQKQVEYELMKNFHGILNRFQNRQSIDLYDPRFYQIAKTAYRFGSVVYNEDLLQLSIQDFKISREEYVKELEQINKWYSDCGLDQ…
PRMI_c45899_g1_i2_len_2156	PRMI	Premna microphylla	54469	41393	VacTPS5	66.07	76.75	619	202	2	186	800	10	624	0	847.81	GVSFIRENIYKLDDENEEHMPNGFEVVFPSLIEKAKKLNIDIPHDSPALKKIYARRDLKLTRIPRDILHTVSTTLLFSLEGMREGLEWAKLLKLQSADGSFLCSPSSTAFALQQTKDEKCLEYLLKLVKKFNGGVPNVYPVDLFEHLWAVDRLQRLGISRYFGPEIDECIDYAHRYWSDYKGTNPARNSQIQDVDDSAMAFRLLRLHGYDVSPDAFRQFENGGEFFCFAGQSSQAVTGMYNLYRASQVMFPEEKLLADAKKFSTKFLQEKRANNKLIDKWIITKDLPGEVGYALDVAWYASLPRLEARFFIEQYGGEDDVWIGKTLYRMGYVNNNTYLELAKLDYNNCQALHQHEWQNIQQWYEKCNLGEFGLSKRSLLLAYYMAAASVFEPEKSRQRL…	TTGATCAACAGAGAATTTCGTTTCCCAGGAGTTTCATTTATCAGAGAAAATATTTACAAGCTTGATGATGAAAATGAGGAGCACATGCCAAATGGGTTCGAAGTGGTATTTCCATCACTCATTGAAAAAGCCAAAAAGCTAAACATTGATATCCCACATGATAGTCCAGCCTTGAAAAAGATTTATGCCAGAAGAGATTTAAAGTTGACAAGGATACCAAGGGACATTCTGCATACAGTGTCAACGACATTACTCTTCAGTTTGGAAGGGATGAGAGAAGGCCTTGAGTGGGCAAAGCTATTAAAGTTACAGTCTGCTGATGGCTCATTTCTTTGCTCGCCATCCTCCACCGCCTTTGCGCTCCAGCAAACAAAGGACGAGAAATGCCTCGAATATTTA…	LINREFRFPGVSFIRENIYKLDDENEEHMPNGFEVVFPSLIEKAKKLNIDIPHDSPALKKIYARRDLKLTRIPRDILHTVSTTLLFSLEGMREGLEWAKLLKLQSADGSFLCSPSSTAFALQQTKDEKCLEYLLKLVKKFNGGVPNVYPVDLFEHLWAVDRLQRLGISRYFGPEIDECIDYAHRYWSDYKGTNPARNSQIQDVDDSAMAFRLLRLHGYDVSPDAFRQFENGGEFFCFAGQSSQAVTGMYNLYRASQVMFPEEKLLADAKKFSTKFLQEKRANNKLIDKWIITKDLPGEVGYALDVAWYASLPRLEARFFIEQYGGEDDVWIGKTLYRMGYVNNNTYLELAKLDYNNCQALHQHEWQNIQQWYEKCNLGEFGLSKRSLLLAYYMAAASVF…
VIAG_c37219_g2_i1_len_1173	VIAG	Vitex agnus-castus	54477	54476	IrCPS2	67.21	86.63	369	113	3	56	419	1	366	2.51651e-172	494.967	EEILEEANKFAYEFLQEKLANNQILDKWVISKHLPHEIRLGLEMPWYATLPRVETRYYLQHYAGADDVWIGKTLYRMPEISNDTYLELARMDFKRCQAQHQFEWIYMQEWYESCNIQEFGISRKDLLHAYFLATATIFEFERTKERIAWAKSQIISRMITSFFNKETTSLEEKDALLTEFRNIVSLHRIKRDSGTKKHGVVNMVAATLHQFLEGFDRYTSHQLKNIWGVWMTKLQQGGANGGADAVLVITTLNICSGHIVFKEEVLSHNEYETLSSLTNNICQQLSQIQNEKELDGQITTKSSIENKELEQDMQSLVKLVLAESVGIDRNIKQTFLSVVKTYYYKAYNAAETMDAHIFKVLFEPVV	GAAGAAATTCTTGAAGAAGCCAACAAATTCGCATACGAGTTTTTACAAGAAAAGTTAGCCAACAATCAAATTTTAGATAAATGGGTTATATCCAAGCACTTGCCTCATGAGATAAGGCTTGGATTGGAGATGCCATGGTATGCCACCCTACCCCGAGTTGAGACTAGATATTATCTACAGCATTATGCTGGTGCAGACGACGTCTGGATTGGCAAGACTCTGTACAGGATGCCAGAAATCAGTAACGATACATACCTGGAGCTAGCAAGAATGGATTTCAAGAGATGCCAAGCACAGCATCAGTTTGAGTGGATTTACATGCAAGAATGGTATGAGAGTTGCAATATTCAAGAATTCGGGATAAGCAGAAAAGACCTTCTTCATGCCTACTTTTTAGCT…	EEILEEANKFAYEFLQEKLANNQILDKWVISKHLPHEIRLGLEMPWYATLPRVETRYYLQHYAGADDVWIGKTLYRMPEISNDTYLELARMDFKRCQAQHQFEWIYMQEWYESCNIQEFGISRKDLLHAYFLATATIFEFERTKERIAWAKSQIISRMITSFFNKETTSLEEKDALLTEFRNIVSLHRIKRDSGTKKHGVVNMVAATLHQFLEGFDRYTSHQLKNIWGVWMTKLQQGGANGGADAVLVITTLNICSGHIVFKEEVLSHNEYETLSSLTNNICQQLSQIQNEKELDGQITTKSSIENKELEQDMQSLVKLVLAESVGIDRNIKQTFLSVVKTYYYKAYNAAETMDAHIFKVLFEPVV*
WEFR_c37115_g1_i1_len_2120	WEFR	Westringia fruticosa	664412	39178	IrTPS4	67.93	94.25	605	172	3	1	591	1	597	0	823.157	MSLRLNLKLIPFSDHRSSRRQTFPAHHEFPMSASSTKSAITIKCSLNYTSTDLIGKVREKIDNSKVDNSLVVPTTTTTTTTTTINRVDVHSDLAMIDTLQALGVDRHFKSEINAILEDTYRLWQQKDKDIFDDVNCSAMAFRLLRVQGYEVSSDELAPYADQEHVNPQTGDVTTVLELYRASQVRIYEDERTLEKLHDWTSTFLKQQVLSNTIPDKQLHKQVEHYLKNFHGILDRVGNRRCLELYDMDHYNIVKAADRFPEDFLAFAKQDFSICQAQNRKELEQLQRWYADCRLDTLDYGRDVQRVANFLTSAIIGDPELSEARLAYAKHIILVTRIDDFFDHYGSKAESYEILELLKEWKEKPAEDYGSKEVEILFKAVYDTVNELAEKAYIEQGRSV…	ATGTCGCTCCGCCTCAACCTCAAACTTATCCCTTTCTCCGACCACCGGAGCAGCAGGAGACAAACATTTCCAGCACATCATGAATTTCCAATGTCTGCCAGTAGTACTAAATCAGCCATCACCATCAAATGCAGCCTCAATTATACTTCAACAGATTTGATCGGAAAAGTAAGAGAGAAGATCGACAACAGCAAGGTCGATAATTCTCTCGTAGTGCCTACTACTACTACTACGACTACGACTACGACTATTAATCGAGTCGATGTACACTCTGATCTCGCCATGATCGATACCCTACAAGCGTTGGGCGTTGATCGACACTTTAAATCTGAAATCAATGCTATTCTAGAGGACACATACAGGTTATGGCAGCAGAAAGACAAGGATATATTTGACGAT…	MSLRLNLKLIPFSDHRSSRRQTFPAHHEFPMSASSTKSAITIKCSLNYTSTDLIGKVREKIDNSKVDNSLVVPTTTTTTTTTTINRVDVHSDLAMIDTLQALGVDRHFKSEINAILEDTYRLWQQKDKDIFDDVNCSAMAFRLLRVQGYEVSSDELAPYADQEHVNPQTGDVTTVLELYRASQVRIYEDERTLEKLHDWTSTFLKQQVLSNTIPDKQLHKQVEHYLKNFHGILDRVGNRRCLELYDMDHYNIVKAADRFPEDFLAFAKQDFSICQAQNRKELEQLQRWYADCRLDTLDYGRDVQRVANFLTSAIIGDPELSEARLAYAKHIILVTRIDDFFDHYGSKAESYEILELLKEWKEKPAEDYGSKEVEILFKAVYDTVNELAEKAYIEQGRSV…
AJRE_c45174_g1_i3_len_2599	AJRE	Ajuga reptans	38596	38595	VacTPS5	67.94	99.88	814	231	5	1	800	1	798	0	1152.12	MSFASQATSLLSSPNRLFHVPTPSSPARFAAGGAPFWKILFTARSNGQYKAISRARNQGNVEYIDEIQKGPQVVLEAENSVEDDIQKDTDQIRELVENVRVKLQNIGGGGISISAYDTAWVALVEDINGSGQPQFPTSLDWISNHQFPDGSWGSSKFLYYDRILCTLACIVALKTWNVHPDKYHKGLDFIRENIHKLADEEEVHMPIGFEVAFPSIIETAKKVGIEIPEDFPGKKEIYAKRDLKLKKIPMDILHKMPTPLLFSIEGMEGLDWQKLFKFRDDGSFLTSPSSTAYALQQTKDELCLKYLTDLVKKDNGGVPNAFPVDLFDRNYTVDRLRRLGISRYFQPEIEECMKYVYRFWDKRGISWARNTNVQDLDDTAQGFRNLRMHGYEVTLDVFK…	ATGTCATTTGCTTCCCAAGCCACCTCCCTCCTATCATCCCCCAACCGTCTCTTCCATGTTCCGACGCCAAGCTCGCCGGCTCGTTTCGCTGCCGGTGGTGCCCCATTTTGGAAGATATTATTTACAGCTAGGTCTAATGGGCAGTATAAAGCTATTTCAAGAGCTCGTAACCAAGGAAATGTAGAGTACATTGATGAGATTCAGAAAGGCCCGCAAGTCGTATTGGAGGCCGAAAACAGCGTGGAAGATGACATACAAAAAGATACTGATCAGATAAGGGAACTAGTGGAAAATGTCCGAGTAAAGCTGCAGAATATAGGTGGTGGAGGGATAAGCATATCGGCGTACGACACCGCATGGGTAGCGCTGGTGGAGGACATCAACGGCAGTGGCCAGCCA…	MSFASQATSLLSSPNRLFHVPTPSSPARFAAGGAPFWKILFTARSNGQYKAISRARNQGNVEYIDEIQKGPQVVLEAENSVEDDIQKDTDQIRELVENVRVKLQNIGGGGISISAYDTAWVALVEDINGSGQPQFPTSLDWISNHQFPDGSWGSSKFLYYDRILCTLACIVALKTWNVHPDKYHKGLDFIRENIHKLADEEEVHMPIGFEVAFPSIIETAKKVGIEIPEDFPGKKEIYAKRDLKLKKIPMDILHKMPTPLLFSIEGMEGLDWQKLFKFRDDGSFLTSPSSTAYALQQTKDELCLKYLTDLVKKDNGGVPNAFPVDLFDRNYTVDRLRRLGISRYFQPEIEECMKYVYRFWDKRGISWARNTNVQDLDDTAQGFRNLRMHGYEVTLDVFK…
MESP_c85932_g1_i1_len_2434	MESP	Mentha spicata	29719	21819	IrTPS2	68.09	94.98	749	220	5	30	768	25	764	0	1008.05	LHIDLSKAEKKLVEKIRERITNGRVEISPSAYDTAWVAMVPSRGYSGKPGFPECVDWIVENQNPDGSWGLDPGQPLLVKDSLSSTLACLLALRKWKIGNRLVQRGMEFIESHGWAATDHDNQLSPIGFNIAFPAMINYANENLTLPLDPSSVHSLLQIRDSEIRKRNNWEYIAEGVVNDSSKWKQIIGTHQRNNGSLFNSPATTAAAVIHSHDDKCFQYLISTLKNSNGGWVPTIYPFDMYARLCMIDTLEKLGIVRYFEVELSSIFYDIYRNWQEREEEIFGNVTCRALAFRLLRMRGYDVSSDELAEFVDEERFFNSVSMQENGEGTVLELYRASLTKINEEEVILDKIHAWTKPFLKHQLLNRSIRDKRLEKQVEYDLKNFYGALVRFQNRRTIDS…	TTAGTTTTGCAATATTGGCGCATATATTTGATCAAACGTTCATCTTCAATGAGTTCCATTCGAAATTTCAGCTTGCATATTGATCTGTCAAAGGCCGAGAAGAAGTTGGTTGAGAAAATCAGAGAGAGGATAACAAATGGGAGGGTGGAGATATCGCCGTCAGCTTACGATACCGCGTGGGTGGCCATGGTGCCGTCTCGAGGATATTCCGGCAAGCCGGGTTTCCCGGAGTGCGTGGATTGGATAGTCGAGAACCAGAATCCGGACGGGTCGTGGGGTTTGGATCCGGGTCAACCACTTCTGGTCAAAGACTCCCTCTCGTCCACCTTGGCATGCCTACTTGCCCTGCGTAAATGGAAAATAGGCAACCGACTAGTGCAAAGGGGCATGGAGTTCATC…	LVLQYWRIYLIKRSSSMSSIRNFSLHIDLSKAEKKLVEKIRERITNGRVEISPSAYDTAWVAMVPSRGYSGKPGFPECVDWIVENQNPDGSWGLDPGQPLLVKDSLSSTLACLLALRKWKIGNRLVQRGMEFIESHGWAATDHDNQLSPIGFNIAFPAMINYANENLTLPLDPSSVHSLLQIRDSEIRKRNNWEYIAEGVVNDSSKWKQIIGTHQRNNGSLFNSPATTAAAVIHSHDDKCFQYLISTLKNSNGGWVPTIYPFDMYARLCMIDTLEKLGIVRYFEVELSSIFYDIYRNWQEREEEIFGNVTCRALAFRLLRMRGYDVSSDELAEFVDEERFFNSVSMQENGEGTVLELYRASLTKINEEEVILDKIHAWTKPFLKHQLLNRSIRDKRLEK…
PEAT_c32259_g1_i2_len_1304	PEAT	Perovskia atriplicifolia	268885	21880	IrCPS2	68.42	94.99	399	110	5	21	419	1	383	0	555.058	FKQQDGKFSCYGGQMIESPSPIYNLYRASQLRFPGEEILEDANRFAYDFLKEKLANNQILDKWVISKHLPDEIKLGLEMPWLATLPRVEAKYYIQYYAGSGDVWIGKTLYRMPEISNDTYHELAKTDFKRCQAQHQFEWIHMQEWYESCSIQEFGISRKDLLLSYFLATASIFELERTNERIAWAKSQIISKMITSFFNKETTSFEEKRALINQLNNTNSAQRQDGALATLTQFLEGFHRYTSHQLKKAWCVWVTKLQQGEADDAELLTNTLNICAGHITFREEILSHNEYKTLSNLTSKICQQLSLIQNEKELGTAKSSLKNKELEQDMQTLVKLVLGKSGGINTNIKKTFLAVAKTYYYRAYHAADTIDTHMFKVLFEPVA	TTCAAGCAGCAAGATGGTAAATTCTCTTGCTACGGCGGCCAGATGATCGAGTCTCCTTCTCCGATATACAATCTCTACAGAGCTTCTCAGCTCCGATTTCCCGGAGAAGAAATCCTCGAAGATGCAAACAGATTCGCCTACGATTTCTTGAAAGAGAAGCTAGCCAACAATCAGATTCTGGATAAATGGGTTATATCTAAGCACTTGCCTGATGAGATAAAGCTGGGGCTAGAGATGCCGTGGCTGGCCACCCTACCCCGTGTGGAGGCCAAGTACTACATACAGTACTATGCCGGCTCAGGCGACGTGTGGATCGGCAAGACGCTGTACAGGATGCCCGAGATCAGCAACGACACTTATCACGAGCTAGCCAAGACGGATTTCAAGAGATGCCAAGCG…	FKQQDGKFSCYGGQMIESPSPIYNLYRASQLRFPGEEILEDANRFAYDFLKEKLANNQILDKWVISKHLPDEIKLGLEMPWLATLPRVEAKYYIQYYAGSGDVWIGKTLYRMPEISNDTYHELAKTDFKRCQAQHQFEWIHMQEWYESCSIQEFGISRKDLLLSYFLATASIFELERTNERIAWAKSQIISKMITSFFNKETTSFEEKRALINQLNNTNSAQRQDGALATLTQFLEGFHRYTSHQLKKAWCVWVTKLQQGEADDAELLTNTLNICAGHITFREEILSHNEYKTLSNLTSKICQQLSLIQNEKELGTAKSSLKNKELEQDMQTLVKLVLGKSGGINTNIKKTFLAVAKTYYYRAYHAADTIDTHMFKVLFEPVA*
HYSU_c13756_g1_i1_len_1339	HYSU	Hyptis suaveolens	204129	204122	IrCPS2	68.53	92.6	394	106	4	1	389	66	446	0	555.829	MGVRLLRMHGYDVDPNVLKNFKNKDKFSCYGGQMIESSSPIYNLYRASQLRYPGEEILEEANKFAYEFLQEKLASDQLLDKWVISKHLPDEIKLGLEMPWLATLPRVEARYYVQYYAGSGDVWIGKTLYRMPEISNDTYHELAKTDFKRCQAQHQFEWIYMQEWYESCNIEEFGISRKELLVAYFLASASIFEVERANERLAWAKTQIISKMISSFFNNENTSSEEKQTFLTNFRQINGVDNTNMVLQTLSQFLDGFDRYTSHQLKNAWSVWLTKLQQGQANGGADAELLTNTLNICAGYIAFREEILSHNEYKTLSNLTSKICQQLSQVQNEKGEEIEGQMTARSSLKNKELEHDMQTLVKLVLEKSNCGINRDIKKTFL	GGAGGAGCACCACACACTTACCCTGTTGATGTTTTCGGGAGACTTTGGGCTGTCGATAGGCTGCAGCGCCTCGGAATTTCCCGCTACTTTGAATCCGAGATTGCTGAGTGCATGGCCCATATTCACAAGTTTTGGTCGGAGAAGGGAGTTTTCAGTGGAAGAGAATCGGATTTTTGCGACATTGATGATACATCCATGGGAGTCAGGCTTCTCAGAATGCATGGCTACGATGTTGATCCAAATGTATTGAAGAACTTCAAGAACAAGGACAAATTTTCATGCTACGGTGGTCAGATGATCGAGTCTTCATCTCCGATATACAATCTCTACAGGGCTTCTCAGCTCCGGTATCCCGGAGAAGAAATTCTCGAAGAAGCCAACAAATTTGCCTATGAGTTC…	GGAPHTYPVDVFGRLWAVDRLQRLGISRYFESEIAECMAHIHKFWSEKGVFSGRESDFCDIDDTSMGVRLLRMHGYDVDPNVLKNFKNKDKFSCYGGQMIESSSPIYNLYRASQLRYPGEEILEEANKFAYEFLQEKLASDQLLDKWVISKHLPDEIKLGLEMPWLATLPRVEARYYVQYYAGSGDVWIGKTLYRMPEISNDTYHELAKTDFKRCQAQHQFEWIYMQEWYESCNIEEFGISRKELLVAYFLASASIFEVERANERLAWAKTQIISKMISSFFNNENTSSEEKQTFLTNFRQINGVDNTNMVLQTLSQFLDGFDRYTSHQLKNAWSVWLTKLQQGQANGGADAELLTNTLNICAGYIAFREEILSHNEYKTLSNLTSKICQQLSQVQNEK…
ORMA_c46446_g1_i1_len_1844	ORMA	Origanum majorana	268884	39174	SmKSL	68.6	97.48	586	170	3	2	582	3	579	0	828.165	SLAFTPGAAAFSGNVVRRRKDNFPVHGFPTTIRSSVSVTVKCYVSTTNLMVKIKEKFKGKNVNSLTVEAADDDMPSNLCIIDTLQRLGIDRYFQPQVDSVLDHAYKLWQGKEKDTVYSDISIHAMAFRLLRVKGYQVSSEELDPYIDVERMKKLKTVDVPTVIELYRAAQERMYEEEGSLERLHVWSTNFLMHQLQANSIPDEKLHKLVEYYLKNYHGILDRVGVRRNLDLFDISHYPTLRARVPNLCTEDFLSFAKEDFNTCQAQHQKEHEQLQRWFEDCRFDTLKFGRETAVGAAHFLSSAILGESELCNVRLALAKHMVLVVFIDDFFDHYGSREDSFKILHLLKEWKEKPAGEYGSEEVEILFTAVYNTVNELAEMAHVEQGRNIKGFLIELWVE…	ATGGCGTCGCTCGCGTTCACACCCGGAGCCGCCGCTTTCTCCGGCAACGTAGTTCGGAGGAGGAAAGATAACTTTCCGGTCCACGGATTTCCGACGACGATCAGGTCATCGGTCTCCGTCACCGTCAAATGCTACGTCAGTACAACGAATTTGATGGTGAAAATCAAAGAGAAGTTCAAGGGTAAAAACGTCAATTCGCTGACAGTTGAAGCTGCTGATGACGATATGCCCTCTAATCTGTGCATAATTGACACCCTCCAACGATTGGGAATCGACCGTTACTTCCAACCCCAAGTCGACTCTGTTCTCGACCACGCCTACAAACTATGGCAAGGGAAAGAGAAAGATACGGTGTATTCGGACATTAGTATTCATGCGATGGCATTTAGACTTTTACGA…	MASLAFTPGAAAFSGNVVRRRKDNFPVHGFPTTIRSSVSVTVKCYVSTTNLMVKIKEKFKGKNVNSLTVEAADDDMPSNLCIIDTLQRLGIDRYFQPQVDSVLDHAYKLWQGKEKDTVYSDISIHAMAFRLLRVKGYQVSSEELDPYIDVERMKKLKTVDVPTVIELYRAAQERMYEEEGSLERLHVWSTNFLMHQLQANSIPDEKLHKLVEYYLKNYHGILDRVGVRRNLDLFDISHYPTLRARVPNLCTEDFLSFAKEDFNTCQAQHQKEHEQLQRWFEDCRFDTLKFGRETAVGAAHFLSSAILGESELCNVRLALAKHMVLVVFIDDFFDHYGSREDSFKILHLLKEWKEKPAGEYGSEEVEILFTAVYNTVNELAEMAHVEQGRNIKGFLIELW…
PRLA_c63613_g1_i2_len_2643	PRLA	Prostanthera lasianthos	1290916	21864	VacTPS2	69.06	99.49	598	170	2	2	588	3	596	0	823.157	SLRLNLKAVPFTRHRSSRRLTFPAHREFPVSASSSKSTMAIKCSISSTSTDLIGKVREKINGNVDKSLVAPITTTTTTIDPVNVHSDLSMIDTLQTLGVDRHFKSEINAILEDTYRLWQQKDKDIFDDVTCSAMAFRLLRVQGYEVSSDELAPYADQEHVNPQTSDVTTVLELYRTSQVRIYEEETTLEKIHDWTSAFLKQQLESNTIHDKQLHKQVDHYLKNFHGILNRVGIRRCLDLYDKNHYQIVKAADRFPEDFLAFAKQDFIICQAQNRKELEQLQRWYSDCRLDKLGYGRDVQSVANFLTSAIITDPELSEARLAYAKHIILVTRIDDFFDHYGSREESYEILELLKEWKEKPVGDYGSKEVEILFKAVYNTVNEVAEKAYIEQGFSVKHILI…	ATGTCGTCGCTCCGGCTAAACCTCAAAGCTGTCCCTTTCACGCGCCACCGGAGCAGCAGGAGACTAACTTTTCCGGCGCATCGCGAGTTTCCAGTGTCCGCCAGTAGTTCTAAATCAACCATGGCTATCAAATGCAGCATTAGTTCTACTTCAACAGATTTGATAGGAAAAGTACGAGAGAAGATCAATGGCAATGTTGATAAATCTCTGGTAGCGCCTATTACTACTACTACTACGACTATTGATCCTGTCAATGTTCACTCTGATCTCTCCATGATCGATACCTTACAAACATTGGGAGTTGATCGACATTTTAAATCTGAAATCAACGCTATTCTAGAGGACACATACAGGTTATGGCAGCAGAAAGACAAGGATATCTTTGACGATGTTACTTGT…	MSSLRLNLKAVPFTRHRSSRRLTFPAHREFPVSASSSKSTMAIKCSISSTSTDLIGKVREKINGNVDKSLVAPITTTTTTIDPVNVHSDLSMIDTLQTLGVDRHFKSEINAILEDTYRLWQQKDKDIFDDVTCSAMAFRLLRVQGYEVSSDELAPYADQEHVNPQTSDVTTVLELYRTSQVRIYEEETTLEKIHDWTSAFLKQQLESNTIHDKQLHKQVDHYLKNFHGILNRVGIRRCLDLYDKNHYQIVKAADRFPEDFLAFAKQDFIICQAQNRKELEQLQRWYSDCRLDKLGYGRDVQSVANFLTSAIITDPELSEARLAYAKHIILVTRIDDFFDHYGSREESYEILELLKEWKEKPVGDYGSKEVEILFKAVYNTVNEVAEKAYIEQGFSVKHI…
AJRE_c43836_g1_i1_len_2029	AJRE	Ajuga reptans	38596	38595	IrTPS4	71.36	92.01	583	161	0	1	577	1	583	0	871.307	MSLSFTIKVTPFSGQRVHSSTESFPLQQFPTITTKSAMAVKCSSISTATVSFQDFVGKIRETINGKVDNSPAATTIHPADIPSNLCVVDTLQRLGVDRYFQSEIDSVLNDTYRLWQQKGEDIFTDVACRAMAFRLLRVKGYEVSSDELASYAEQEHVNLQPSDITTVIELYRASQTRLYEDEGNLEKLHTWTSNFLKQQLQSETISDEKLHKQVEYYLKNYHGILDRAGVRQSLDLYDINQYQNLKSTDRFPTLSNEDLLEFAKQDFNFCQAQHQKELQQLQRWYADCKLDTLNYGRDVVRVASFLTAAIFGEPEFSDARLAFAKHIILVTRIDDFFDHGGSIEESYKILDLVKEWEDKPAEEYPSKEVEILFTAVYNTVNDLAEMAYIEQGRSIKPLL…	ATGTCACTCTCGTTCACCATCAAAGTCACCCCCTTTTCAGGCCAGAGAGTTCACAGCAGCACAGAAAGCTTTCCACTCCAACAATTTCCAACGATCACCACCAAATCCGCCATGGCTGTCAAATGCAGCAGCATCAGTACTGCAACAGTAAGCTTCCAGGATTTCGTCGGAAAAATCAGAGAGACGATCAACGGGAAAGTTGACAATTCTCCAGCAGCGACCACTATTCATCCTGCAGATATACCCTCCAATCTCTGCGTGGTGGATACCCTCCAAAGATTGGGAGTTGACCGATACTTCCAATCTGAAATCGACAGCGTTCTTAACGACACATACAGGTTATGGCAGCAGAAAGGAGAAGATATCTTCACTGATGTTGCTTGTCGTGCAATGGCATTT…	MSLSFTIKVTPFSGQRVHSSTESFPLQQFPTITTKSAMAVKCSSISTATVSFQDFVGKIRETINGKVDNSPAATTIHPADIPSNLCVVDTLQRLGVDRYFQSEIDSVLNDTYRLWQQKGEDIFTDVACRAMAFRLLRVKGYEVSSDELASYAEQEHVNLQPSDITTVIELYRASQTRLYEDEGNLEKLHTWTSNFLKQQLQSETISDEKLHKQVEYYLKNYHGILDRAGVRQSLDLYDINQYQNLKSTDRFPTLSNEDLLEFAKQDFNFCQAQHQKELQQLQRWYADCKLDTLNYGRDVVRVASFLTAAIFGEPEFSDARLAFAKHIILVTRIDDFFDHGGSIEESYKILDLVKEWEDKPAEEYPSKEVEILFTAVYNTVNDLAEMAYIEQGRSIKPLL…
TECA_c17711_g1_i2_len_2085	TECA	Teucrium canadense	201512	21896	IrTPS4	71.43	93.61	588	167	0	1	587	36	623	0	878.626	MSLRYSLKVTPFSGQRIQSRRQSFPVKEFQMVTGKSATFVKCSLTTSTDLVGKIREKINGKVVHSVAVTTVDPVDIPSNLCMVDTLQRLGVDRYFRSEIDGVLEDTYRLWQQKGNGVFEDATCRAMAFRLLRVKGYEVASDELGQYAEQEHVNPQTRDITEVIELYRASQTRLYEEESILQKLHSWTSNFLKQQVQNKAIPDEKLHKQVEYYLKNYHGILDRCGVRQNLDLYDINQYQVLKATDRFPTISNEDILEFAKQDFNICQAVHQKDLQELQRWYADCKLDKLNYGRDVVRVASFLISGIFGEPEQSDARLAFAKHIILVTRIDDFFDHGGSKEESYEILELVKEWKEKPAEEYGSKEVEILFTAVYNTVNELAEMAYIEQGRSVKPLLIQLWV…	CCTTTCTCACTTCTTATATTTATACATGCCATTTTGGCCAATATATCCTTCCATCTAAAACACCGCCACCGTAGCGCCACCGATTCCTCCGCCTCCGTACAAGAAATGTCTCTCCGGTACAGCCTCAAAGTCACCCCCTTTTCAGGCCAGAGAATTCAGAGCCGGAGACAATCTTTTCCAGTCAAAGAATTCCAGATGGTCACCGGAAAATCAGCCACTTTCGTCAAATGCAGCCTTACTACTTCAACGGATTTGGTAGGGAAAATAAGAGAGAAGATCAATGGGAAAGTTGTCCATTCTGTGGCAGTGACGACTGTTGATCCTGTGGATATACCCTCTAATCTGTGCATGGTGGATACCCTCCAAAGGCTGGGTGTCGACCGATACTTTCGATCCGAA…	PFSLLIFIHAILANISFHLKHRHRSATDSSASVQEMSLRYSLKVTPFSGQRIQSRRQSFPVKEFQMVTGKSATFVKCSLTTSTDLVGKIREKINGKVVHSVAVTTVDPVDIPSNLCMVDTLQRLGVDRYFRSEIDGVLEDTYRLWQQKGNGVFEDATCRAMAFRLLRVKGYEVASDELGQYAEQEHVNPQTRDITEVIELYRASQTRLYEEESILQKLHSWTSNFLKQQVQNKAIPDEKLHKQVEYYLKNYHGILDRCGVRQNLDLYDINQYQVLKATDRFPTISNEDILEFAKQDFNICQAVHQKDLQELQRWYADCKLDKLNYGRDVVRVASFLISGIFGEPEQSDARLAFAKHIILVTRIDDFFDHGGSKEESYEILELVKEWKEKPAEEYGSKEV…
CLBU_c25642_g1_i1_len_2183	CLBU	Clerodendrum bungei	54211	13432	IrTPS4	71.63	92.01	578	163	0	1	577	1	578	0	880.167	MSLGYNLKVTPFSGQRVQSNRQIFPVQVFPMITGKSGITVKCSLSTSTDLEGKIREKINGKTDNSVVVNTVHPADIPSNLCMVDTLQRLGVDRYFRSEIESVLDETYRLWQHKGNDIFTDITYRAMAFRLLRVEGYRVSSDELAPYAEQEHISTQISDVATVIELYRASQARLYEEESTLEKLHSWTSKFLKQQLQSGTIPDEKLHKQVEYYLKNYHGILDRAGVRQSLDLYDINQYRVFKATDRFPTMSNEDLLEFAKKDFNICQEQHRKELEQLQRWYADCKLDTLNYGRDVVRVANFLTSAIFGEPEFADARLAFGKHIILVTRIDDFFDHGGSIEESYKILDLIKEWEEKPAADYGSKEVEILFTAVYNTVNDLAEMAYVEQGRSVKPLLIKLWV…	ATGTCACTTGGATACAACCTCAAAGTCACCCCTTTCTCGGGCCAGAGAGTACAGAGCAATAGACAAATTTTTCCAGTCCAAGTATTTCCGATGATCACCGGCAAATCAGGCATCACCGTCAAATGCAGCCTCAGCACTTCAACAGATTTGGAAGGAAAAATAAGAGAGAAGATCAACGGAAAAACTGATAATTCCGTGGTAGTGAACACTGTTCATCCTGCGGATATTCCGTCTAATCTATGCATGGTGGATACTCTTCAAAGGTTGGGAGTCGATCGATACTTTCGATCCGAAATCGAGAGTGTTCTAGACGAAACATACAGATTATGGCAGCACAAAGGAAATGATATCTTCACAGACATTACATATCGTGCAATGGCGTTTAGACTTTTACGAGTT…	MSLGYNLKVTPFSGQRVQSNRQIFPVQVFPMITGKSGITVKCSLSTSTDLEGKIREKINGKTDNSVVVNTVHPADIPSNLCMVDTLQRLGVDRYFRSEIESVLDETYRLWQHKGNDIFTDITYRAMAFRLLRVEGYRVSSDELAPYAEQEHISTQISDVATVIELYRASQARLYEEESTLEKLHSWTSKFLKQQLQSGTIPDEKLHKQVEYYLKNYHGILDRAGVRQSLDLYDINQYRVFKATDRFPTMSNEDLLEFAKKDFNICQEQHRKELEQLQRWYADCKLDTLNYGRDVVRVANFLTSAIFGEPEFADARLAFGKHIILVTRIDDFFDHGGSIEESYKILDLIKEWEEKPAADYGSKEVEILFTAVYNTVNDLAEMAYVEQGRSVKPLLIKLWV…
PRLA_c69704_g1_i1_len_2472	PRLA	Prostanthera lasianthos	1290916	21864	IrTPS3	71.66	99.87	808	197	6	1	798	1	786	0	1209.51	MASLSTLNLNHSAVVGHRRVHRSAAKLPLPECFTIRACTNTSKSLSLNHQLNHKKISKETKLHVATVNPPQVHDQDKVENKKIEDPIEYIKNLLKTTGDGRISVSPYDTAWVALIKDSEGGDCPQFPSSLEWISNNQLDDGSWGDEQFFCIYDRIVNTLACIVALRSWNIHPDKTDKGIKYIRENVHLLKEGNLEHMTCGFEVVVPALLQRAKSMGIDDLPYDDPLIKEIYETKEKKFKRIPMEMMHKVPTVLLFSLEGLENLDWEKLLKLQSPDGSFLTSPSSTAYAYMQTKDEKCFEFIKNTVETFDGGAPHTYPVDVFGRLWAIDRLQRLGISRFFESEIAELLSHINRFWNDKGVFSGRESDFVDIDDTSMGFRLLRMHGYDVNPNVLRNFKNGD…	ATGGCCTCTCTCTCCACTCTAAACCTCAACCACTCCGCCGTCGTCGGTCACCGCAGAGTACACCGGTCGGCGGCAAAACTTCCCCTGCCGGAATGTTTCACCATCCGAGCATGTACGAACACCAGTAAAAGCCTATCGTTGAACCATCAACTTAATCACAAGAAGATATCCAAAGAAACAAAACTTCATGTTGCCACCGTGAATCCACCGCAAGTTCATGATCAAGATAAAGTGGAAAATAAGAAAATTGAGGATCCTATTGAATATATTAAAAACTTGTTGAAGACGACGGGCGACGGACGAATCAGCGTGTCGCCATACGACACCGCATGGGTGGCTCTTATCAAAGACTCGGAAGGAGGTGATTGTCCTCAGTTCCCGTCAAGTTTGGAGTGGATT…	MASLSTLNLNHSAVVGHRRVHRSAAKLPLPECFTIRACTNTSKSLSLNHQLNHKKISKETKLHVATVNPPQVHDQDKVENKKIEDPIEYIKNLLKTTGDGRISVSPYDTAWVALIKDSEGGDCPQFPSSLEWISNNQLDDGSWGDEQFFCIYDRIVNTLACIVALRSWNIHPDKTDKGIKYIRENVHLLKEGNLEHMTCGFEVVVPALLQRAKSMGIDDLPYDDPLIKEIYETKEKKFKRIPMEMMHKVPTVLLFSLEGLENLDWEKLLKLQSPDGSFLTSPSSTAYAYMQTKDEKCFEFIKNTVETFDGGAPHTYPVDVFGRLWAIDRLQRLGISRFFESEIAELLSHINRFWNDKGVFSGRESDFVDIDDTSMGFRLLRMHGYDVNPNVLRNFKNGD…
MODI_c42947_g1_i2_len_2424	MODI	Monarda didyma	39343	39171	RoKSL1	71.69	99.83	604	150	2	1	592	1	595	0	878.241	MSLFINPGVTPLFGQRVQSRRDIFPVNRFPMLSNKSSVAVKCNFTTAMPFSQDLMGKNRKIEEKFKGKKGNFPIAEAADVASNLCIIDTLQRLGVDRYFQSEIDSVLEETYMLWKNRDKDVYSNAATLAMAFRLLRVKGYQVSSEELAPYADRECVNVDTVEVATVIELYKAAQERTDEEEMILEKLHGWTTTFLKHQLQSNSIPDQKLHKLVEYYLKNYHGILDRVSVRQNLELYDTCHYINLKVGDRFYSLCNEDLLAFARREFNIFQAQHQKELDQLQRWYEDCRLDTLKFGRDVRHISNFLTSAIFCDPGLSDVRLSFAKHIVLITFIDDFFDHAGTREESYEILELVKEWKEKPVGEYGSEEVEILFTAVYNTVNDLAEMARLEQGRSVKEFLI…	ATGTCACTCTTCATCAATCCTGGAGTCACCCCTCTCTTCGGCCAGAGAGTTCAGAGCAGGAGAGATATTTTCCCAGTCAACCGATTTCCGATGCTCTCAAATAAGTCGTCGGTCGCCGTCAAATGCAATTTCACTACGGCAATGCCCTTCTCTCAGGATTTGATGGGTAAAAACCGTAAAATAGAAGAGAAATTCAAGGGCAAAAAGGGCAATTTCCCCATTGCTGAAGCTGCTGATGTAGCTTCCAATCTGTGCATAATCGACACCCTCCAAAGATTGGGAGTGGACCGTTACTTCCAATCCGAGATTGATTCTGTTCTAGAGGAGACATACATGTTATGGAAAAATAGAGATAAAGATGTATATTCCAATGCAGCAACTCTTGCAATGGCGTTTAGG…	MSLFINPGVTPLFGQRVQSRRDIFPVNRFPMLSNKSSVAVKCNFTTAMPFSQDLMGKNRKIEEKFKGKKGNFPIAEAADVASNLCIIDTLQRLGVDRYFQSEIDSVLEETYMLWKNRDKDVYSNAATLAMAFRLLRVKGYQVSSEELAPYADRECVNVDTVEVATVIELYKAAQERTDEEEMILEKLHGWTTTFLKHQLQSNSIPDQKLHKLVEYYLKNYHGILDRVSVRQNLELYDTCHYINLKVGDRFYSLCNEDLLAFARREFNIFQAQHQKELDQLQRWYEDCRLDTLKFGRDVRHISNFLTSAIFCDPGLSDVRLSFAKHIVLITFIDDFFDHAGTREESYEILELVKEWKEKPVGEYGSEEVEILFTAVYNTVNDLAEMARLEQGRSVKEFLI…
LELE_c34086_g1_i1_len_2566	LELE	Leonotis leonurus	378904	378903	SmCPS5	71.88	98.23	800	197	4	13	792	7	798	0	1165.21	SSTAHRYLPAALYAPATVPLPRPTAGVLPASLPSRSSALRCNAISKPRTQEYIDVIQNGLAVIKWHDIVEDDVDTDSRMIRDVRPLVEVIKSMLQSMSDGEITVSPYDTAWVAMVAEMGRPQFPTSLDWISENQLADGSWGDAYTFSIFDRIINTLACVVALKSWNMHPHKTHKGISFIRKNIHKLENENIEHMPIGFEVALPSLIEIAKKLEIDIPDDGRGLQEIYASKELKLKRIPRDMMHELPTTLLHSLEGMPDLMWHKLLKLQCQDGSFLFSPSSTAFALQQTKDPNCLKYLTNHVQKFNGGVPNVYPVDLFERLWAVDRIQRLGISRYFQKEIDECISYIHRHWTSKGICWARNSVVQDIDDTAMGFRLLRLHGYDVSSDVFKHFEKGGEFFC…	ATGCATCTCCTCCATTCCTCCTCCACCGCCCACCGCTACCTTCCGGCAGCTCTCTATGCTCCGGCCACCGTCCCGCTTCCTCGTCCCACCGCCGGTGTTTTGCCGGCGTCTCTCCCCTCCCGTTCCTCCGCCCTCCGCTGCAATGCAATTTCCAAACCTCGTACACAAGAATACATAGATGTGATTCAAAACGGTTTGGCCGTCATAAAATGGCACGACATCGTGGAGGATGACGTGGACACAGATTCTCGCATGATACGGGATGTACGACCACTCGTTGAAGTGATCAAGTCGATGCTTCAGTCGATGAGCGACGGCGAGATAACGGTGTCGCCGTACGACACCGCGTGGGTGGCGATGGTGGCGGAGATGGGGCGGCCCCAGTTTCCGACGAGCCTC…	MHLLHSSSTAHRYLPAALYAPATVPLPRPTAGVLPASLPSRSSALRCNAISKPRTQEYIDVIQNGLAVIKWHDIVEDDVDTDSRMIRDVRPLVEVIKSMLQSMSDGEITVSPYDTAWVAMVAEMGRPQFPTSLDWISENQLADGSWGDAYTFSIFDRIINTLACVVALKSWNMHPHKTHKGISFIRKNIHKLENENIEHMPIGFEVALPSLIEIAKKLEIDIPDDGRGLQEIYASKELKLKRIPRDMMHELPTTLLHSLEGMPDLMWHKLLKLQCQDGSFLFSPSSTAFALQQTKDPNCLKYLTNHVQKFNGGVPNVYPVDLFERLWAVDRIQRLGISRYFQKEIDECISYIHRHWTSKGICWARNSVVQDIDDTAMGFRLLRLHGYDVSSDVFKHFEK…
SCBA_c32374_g1_i1_len_2023	SCBA	Scutellaria baicalensis	65409	4139	IrTPS4	72.3	94.09	592	162	0	1	590	1	592	0	908.286	MSVGLNLKAIQFSGRRIQSTRETFPVRSFPMITSKSVITVECSLKTASTDLIGKIREKINGKADNSLVELTVDPVDIPSNLCMIDSLERLGVDRYFRSEVDTILEDTYRLWQQRDKDIFSNVSCRAMAFRLLRVKGYQVSSDEMIPYAEEEHLSLQKSDVSTVLELYRASQARIDEEDSTLEKLHIWTSNFLKQQLLSELIPDQKLHKQVEFYLKNYHGILDRAGVRQSLDLYDINHYQIPQFVDRFPNMSNENLIVFARQDFNICQVQHQKELEQLQRWYADCKLDTLNYGRDVVRVANFLTSAIFGEPEFSDARLAFAKHIILVTRIDDFFDYGGTKEESYEILDLVKAWTEKPAEEYGSKEVEILFTAVYNTVNDLAEMAYIEQGRSVKPLLIKLW…	ATGTCGGTCGGCTTAAACCTCAAAGCCATCCAATTTTCAGGCCGTAGAATTCAAAGCACTAGAGAAACTTTTCCAGTGCGCAGTTTTCCGATGATCACCAGTAAATCAGTCATCACTGTCGAATGCAGCCTCAAGACAGCTTCAACAGATTTGATTGGAAAGATAAGAGAGAAGATAAATGGAAAAGCTGATAATTCTCTAGTAGAACTAACTGTTGATCCTGTGGATATACCCTCTAATCTCTGCATGATCGATTCACTCGAAAGGTTGGGAGTTGATCGATACTTTCGATCCGAAGTCGACACCATTCTGGAGGACACGTACAGGTTATGGCAGCAGAGAGATAAAGACATCTTCAGTAACGTTTCTTGTCGCGCAATGGCGTTCAGACTTTTGCGA…	MSVGLNLKAIQFSGRRIQSTRETFPVRSFPMITSKSVITVECSLKTASTDLIGKIREKINGKADNSLVELTVDPVDIPSNLCMIDSLERLGVDRYFRSEVDTILEDTYRLWQQRDKDIFSNVSCRAMAFRLLRVKGYQVSSDEMIPYAEEEHLSLQKSDVSTVLELYRASQARIDEEDSTLEKLHIWTSNFLKQQLLSELIPDQKLHKQVEFYLKNYHGILDRAGVRQSLDLYDINHYQIPQFVDRFPNMSNENLIVFARQDFNICQVQHQKELEQLQRWYADCKLDTLNYGRDVVRVANFLTSAIFGEPEFSDARLAFAKHIILVTRIDDFFDYGGTKEESYEILDLVKAWTEKPAEEYGSKEVEILFTAVYNTVNDLAEMAYIEQGRSVKPLLIKLW…
PEFR_c47770_g1_i2_len_1580	PEFR	Perilla frutescens	48386	48385	IrKSL1	72.51	82.75	502	123	2	1	495	1	494	0	738.799	MSVAFNLRFVPVSGHREIFAVHQFSMIATKSSSATTVKCSLNTAVPTDLMGKIKHKLNWKLDKSVAAASTADNDIPCNLCVIDTLERLGVDRYFQSEIHTILEQTYRLWQRKDKAIFSDITTHAMSFRLLRVKGYRVSSEELAPYADQERVTIDVPTVIELYRASQERIYEEESSLEKLHAWTTTFLNHQLLTNSIPDIKLHKQVEYYLKNYHGILDRMAVMRSLDLYDIGHYQTLKAAADRFPNLCNGDFLEFARQDFNICQAQHQKELEQLQRWYADCRLDTLKFGREAIHAANFVASAIIGDPELSNVRLALAKLMVLIPRIDDYLVHSGSKEDSYKLLELVEEWKEKPATEYGSEEVEILFTSVYNTVNELAKMAHFEHGRSVKDILIKLWVEIL…	ATGTCGGTGGCGTTCAACCTCAGATTTGTCCCTGTCTCGGGGCATAGAGAAATTTTTGCAGTCCACCAGTTCTCGATGATCGCCACTAAGTCATCATCTGCCACCACCGTTAAATGCAGCCTTAATACAGCTGTTCCAACAGATTTGATGGGAAAAATAAAACACAAGTTGAACTGGAAACTGGATAAATCTGTGGCAGCCGCGTCGACTGCTGATAATGATATACCTTGTAATCTCTGTGTAATTGACACCCTCGAAAGGTTGGGAGTCGACCGATACTTCCAATCTGAAATCCACACTATTCTAGAACAAACATACAGGTTATGGCAACGGAAAGATAAGGCCATCTTTTCGGATATTACTACTCATGCAATGTCATTTAGACTTCTGCGAGTCAAA…	MSVAFNLRFVPVSGHREIFAVHQFSMIATKSSSATTVKCSLNTAVPTDLMGKIKHKLNWKLDKSVAAASTADNDIPCNLCVIDTLERLGVDRYFQSEIHTILEQTYRLWQRKDKAIFSDITTHAMSFRLLRVKGYRVSSEELAPYADQERVTIDVPTVIELYRASQERIYEEESSLEKLHAWTTTFLNHQLLTNSIPDIKLHKQVEYYLKNYHGILDRMAVMRSLDLYDIGHYQTLKAAADRFPNLCNGDFLEFARQDFNICQAQHQKELEQLQRWYADCRLDTLKFGREAIHAANFVASAIIGDPELSNVRLALAKLMVLIPRIDDYLVHSGSKEDSYKLLELVEEWKEKPATEYGSEEVEILFTSVYNTVNELAKMAHFEHGRSVKDILIKLWVEIL…
TECA_c34302_g2_i1_len_2744	TECA	Teucrium canadense	201512	21896	IrCPS1	72.7	99.87	806	192	6	1	796	1	788	0	1221.84	MASLTTLNLSSSPLVNRRIHQSSPKCFTISSCMNTSKNLSPKYQVNHKKTSKATEIRVATVHAPPSVEQDAPVARGHDMVNGIEDPIEYIRVLLNTTGDGRISVSPYDTAWVALIKDVEGRDMPQFPSSLQWIANNQLADGSWGDQEFFCIYDRLVNTIACVVSLRSWNVHADKVEKGAQYIKENLHKLQDGNPEHMTCGFEVVFPSLLQRAKDMGITGIPYDAPVIKDIYETRAQKMKRIPLEMMHKVPTSLLFSLEAGLDNLEWDKLLKLQSADGSFLTSPSSTAYAFMQTKDEKCFQFIKNTVETFNGGAPHTYPVDVFGRLWAVDRLQRLGISRFFEAEIADLLSHIHKFWTDKGVFSGRESDFVDIDDTSMGFRLLRMHGYDVSPDVLKSFKYG…	ATGGCCTCTTTGACCACTCTGAACCTTAGCTCTTCCCCATTGGTTAACCGCAGAATACACCAATCTTCACCAAAATGTTTCACCATCAGTTCTTGCATGAACACCAGTAAAAACTTGTCCCCGAAATACCAAGTGAATCATAAGAAAACATCGAAAGCGACTGAGATTCGAGTTGCCACCGTACATGCGCCACCATCAGTCGAACAAGATGCTCCCGTTGCTCGTGGCCATGATATGGTCAATGGAATTGAGGATCCCATCGAGTATATAAGAGTGTTGTTGAACACAACAGGCGACGGGCGGATAAGCGTGTCGCCGTACGACACAGCTTGGGTTGCCCTTATTAAAGATGTGGAAGGACGTGATATGCCTCAATTTCCATCCAGTCTCCAGTGGATT…	MASLTTLNLSSSPLVNRRIHQSSPKCFTISSCMNTSKNLSPKYQVNHKKTSKATEIRVATVHAPPSVEQDAPVARGHDMVNGIEDPIEYIRVLLNTTGDGRISVSPYDTAWVALIKDVEGRDMPQFPSSLQWIANNQLADGSWGDQEFFCIYDRLVNTIACVVSLRSWNVHADKVEKGAQYIKENLHKLQDGNPEHMTCGFEVVFPSLLQRAKDMGITGIPYDAPVIKDIYETRAQKMKRIPLEMMHKVPTSLLFSLEAGLDNLEWDKLLKLQSADGSFLTSPSSTAYAFMQTKDEKCFQFIKNTVETFNGGAPHTYPVDVFGRLWAVDRLQRLGISRFFEAEIADLLSHIHKFWTDKGVFSGRESDFVDIDDTSMGFRLLRMHGYDVSPDVLKSFKYG…
SCBA_c41634_g1_i1_len_2686	SCBA	Scutellaria baicalensis	65409	4139	IrTPS3	72.81	99.87	809	202	4	1	798	1	802	0	1251.5	MASLSTLSLNFSPAIHRKIQQSSAKLQFQGHCFTISSCMNNSKRLSLNHQSNHKRTSNVSELQVATLDAPQIREKEDYSTAQGYEKVDEVEDPIEYIRMLLNTTGDGRISVSPYDTAWIALIKDVEGRDAPQFPSSLEWIANNQLSDGSWGDEKFFCVYDRLVNTLACVVALRSWNIDAEKSEKGIRYIKENVDKLKDGNPEHMTCGFEVVFPSLLQRAQSMGIHDLPYDAPVIQDIYNTRESKLKRIPMEVMHKVPTSLLFSLEGLENLEWDKLLKLQSSDGSFLTSPSSTAYAFMHTKDPKCFEFIKNTVETFNGGAPHTYPVDVFGRLWAIDRLQRLGISRFFESEIADCLDHIYKYWTDKGVFSGRESDFVDVDDTSMGVRLLRMHGYQVDPNVL…	ATGGCCTCTCTATCAACTCTGAGCCTCAACTTTTCCCCAGCAATTCACCGCAAAATACAGCAATCATCTGCAAAACTTCAGTTCCAGGGACATTGTTTCACCATAAGTTCATGCATGAACAACAGTAAAAGACTGTCTTTGAACCACCAATCTAATCACAAAAGAACGTCAAATGTATCTGAGCTGCAAGTTGCCACTTTGGATGCGCCCCAGATACGTGAAAAAGAAGACTACTCCACTGCTCAAGGCTATGAGAAGGTGGATGAAGTAGAGGATCCTATCGAATATATTAGAATGCTGTTGAACACAACAGGTGATGGGCGAATAAGTGTGTCGCCATACGACACAGCCTGGATCGCTCTTATTAAAGACGTGGAAGGACGTGATGCTCCCCAGTTC…	MASLSTLSLNFSPAIHRKIQQSSAKLQFQGHCFTISSCMNNSKRLSLNHQSNHKRTSNVSELQVATLDAPQIREKEDYSTAQGYEKVDEVEDPIEYIRMLLNTTGDGRISVSPYDTAWIALIKDVEGRDAPQFPSSLEWIANNQLSDGSWGDEKFFCVYDRLVNTLACVVALRSWNIDAEKSEKGIRYIKENVDKLKDGNPEHMTCGFEVVFPSLLQRAQSMGIHDLPYDAPVIQDIYNTRESKLKRIPMEVMHKVPTSLLFSLEGLENLEWDKLLKLQSSDGSFLTSPSSTAYAFMHTKDPKCFEFIKNTVETFNGGAPHTYPVDVFGRLWAIDRLQRLGISRFFESEIADCLDHIYKYWTDKGVFSGRESDFVDVDDTSMGVRLLRMHGYQVDPNVL…
ORVU_c50768_g6_i2_len_1826	ORVU	Origanum vulgare	39352	39174	IrKSL1	73.05	96.98	590	144	2	1	580	7	591	0	870.152	MLLAFDAPFSFLHSKRRILQSHAAWNQIPTIAAAKPSSVAVVICSLTTPTDLMRKIEERLKGKSGNTISLASTDIGAADIPSNLCVIDTVQRLGVDGYFQSEIDCVLDQTYKLWQQKEREIYSDISIHAMAFRLLRVKGYQVSSGELAPYADVERMNLQTIDVSTVVELYRAAQERTDEEERSLERLHGWTTTFLMHRLQTNSIPDKKLHKLVEYYLKNYHGILDRLGVRRNLDLYDVCHYQNQKVAYSLSSLCNEDLVAFARQDFNICQAQHQKELYQLQRWYADCRLDTLKFGRDVQRVSNFLTSAIIGDPELSDVRLAFAKHIVLVALVDDFFDHGGSREESYKILELVKEWKEKPAGEYGSEEVEILFKAVYNTVNELAEMARVEQGRSVKGFLI…	ATTAAAACTAAATTAAATATGTTACTTGCGTTCGACGCCCCTTTCTCTTTCCTCCACAGCAAGAGAAGAATTCTCCAAAGCCATGCAGCTTGGAACCAAATTCCGACGATCGCTGCCGCTAAGCCGTCGTCGGTCGCTGTCGTTATTTGCAGCCTAACAACTCCGACGGACTTGATGCGGAAAATAGAAGAGAGGTTGAAGGGCAAAAGCGGCAATACCATTTCTCTAGCTTCGACGGATATCGGAGCTGCAGATATACCCTCTAATCTGTGCGTTATCGATACGGTCCAGAGATTAGGAGTCGACGGATACTTTCAGTCAGAGATCGACTGTGTGCTCGACCAGACGTACAAGTTATGGCAGCAGAAAGAGAGAGAGATATATTCGGATATTAGTATT…	IKTKLNMLLAFDAPFSFLHSKRRILQSHAAWNQIPTIAAAKPSSVAVVICSLTTPTDLMRKIEERLKGKSGNTISLASTDIGAADIPSNLCVIDTVQRLGVDGYFQSEIDCVLDQTYKLWQQKEREIYSDISIHAMAFRLLRVKGYQVSSGELAPYADVERMNLQTIDVSTVVELYRAAQERTDEEERSLERLHGWTTTFLMHRLQTNSIPDKKLHKLVEYYLKNYHGILDRLGVRRNLDLYDVCHYQNQKVAYSLSSLCNEDLVAFARQDFNICQAQHQKELYQLQRWYADCRLDTLKFGRDVQRVSNFLTSAIIGDPELSDVRLAFAKHIVLVALVDDFFDHGGSREESYKILELVKEWKEKPAGEYGSEEVEILFKAVYNTVNELAEMARVEQGRS…
HOSA_c51370_g1_i1_len_2884	HOSA	Holmskioldia sanguinea	41390	41389	VacTPS5	73.1	99.88	814	201	3	1	800	1	810	0	1239.94	MSFASQATSLLSSPNRGGLPALSHIPATNSPACSTGGAAPFWKLQFNARSLRQHKASSRARSQGNTEYVDEIQQGSQVVLEAEKSLEDDTEKDTDQAMSKKIRELVEKVRLKLQNIDGGGISISAYDTAWVALVEDIGGSNQPQFPMCLEWISNHQFPDGSWGSRKFLYYDRILCTLACVVALKTWNVHPDKCDKGLKFIKENIHKLADEEEVHMPIGFEVAFPSLIEIAKKVGIDIPDDFPGKKEIYAKRDLKLKKIPMDLLHNIPTPLLFSIEGMEGLDWQKLFKFRDDGSFLTSPSSTAYALQHTKDELCLKYLLNLVKKHNGGVPNAYPVDLFDRNYTVDRLRRLGISRHFQPEIEECMKYVYRYWDKRGISWARNTNVQDLDDTAQGFRNLRMH…	ATGTCATTTGCTTCCCAAGCCACCTCCCTCCTCTCATCCCCCAACCGTGGCGGCCTTCCGGCTCTGTCGCATATTCCGGCAACAAACTCGCCTGCTTGTTCCACCGGCGGTGCCGCCCCATTTTGGAAGTTACAATTTAATGCTAGATCCCTTCGGCAGCATAAGGCATCTTCCAGAGCTCGTAGCCAAGGAAATACAGAATACGTAGATGAGATTCAGCAAGGTTCGCAAGTCGTATTGGAAGCGGAAAAAAGCTTGGAGGATGACACAGAAAAAGACACTGATCAAGCCATGTCAAAGAAGATAAGGGAACTGGTGGAAAAGGTCCGATTGAAGCTGCAAAATATAGACGGAGGAGGGATAAGCATATCGGCGTACGACACGGCATGGGTGGCGCTG…	MSFASQATSLLSSPNRGGLPALSHIPATNSPACSTGGAAPFWKLQFNARSLRQHKASSRARSQGNTEYVDEIQQGSQVVLEAEKSLEDDTEKDTDQAMSKKIRELVEKVRLKLQNIDGGGISISAYDTAWVALVEDIGGSNQPQFPMCLEWISNHQFPDGSWGSRKFLYYDRILCTLACVVALKTWNVHPDKCDKGLKFIKENIHKLADEEEVHMPIGFEVAFPSLIEIAKKVGIDIPDDFPGKKEIYAKRDLKLKKIPMDLLHNIPTPLLFSIEGMEGLDWQKLFKFRDDGSFLTSPSSTAYALQHTKDELCLKYLLNLVKKHNGGVPNAYPVDLFDRNYTVDRLRRLGISRHFQPEIEECMKYVYRYWDKRGISWARNTNVQDLDDTAQGFRNLRMH…
ROMY_c82858_g1_i2_len_2754	ROMY	Rotheca myricoides	54240	228416	SmCPS5	73.48	99.75	822	188	0	1	792	1	822	0	1227.23	MSYASNPTSFLLPATSRGGLSAAFCAPLAAPLARPTAGAFPSLKPAVTSSSPLQCNAISRHRTQELIDVIQNGLPVIKWHEIVEDDAEKDSLKLEEATPDKIRSLIEQIRSMLRSMDDGEITVSPYDTAWVALVADVGGREQPQFPLSLEWISRNQLPDGSWGDSYTFSVYDRIINTLACVVALRSWDIHPDKSQKGISFIKKNIDKLEEENEEHMPIGFEVALPSLIEIAKKLEIDIPHDARGLQKIYASKELKLKRIPKDMMHKVPTTLLHSLEGMPGLMWQQLLKLQCEDGSFLFSPSSTAFAFQQTQDDNCLKYLTKHVHKFNGGVPNVYPVDLFEHLWAVDRIQRLGISRYFEAEINECIAYVHRYWTNKGICWARNSQVQDIDDTAMGFRLLR…	ATGTCTTATGCTTCCAACCCCACATCTTTCCTCCTTCCGGCCACCTCTCGCGGCGGTCTTTCGGCGGCTTTCTGTGCTCCGCTGGCAGCCCCTCTCGCTCGTCCCACCGCCGGTGCCTTCCCATCTTTGAAACCTGCCGTAACTTCTAGTTCTCCTCTGCAATGCAATGCAATCTCCAGACACCGTACGCAAGAGTTAATAGATGTGATTCAGAATGGTTTGCCAGTTATAAAGTGGCACGAGATCGTGGAAGATGACGCAGAAAAAGATTCTCTCAAGCTTGAGGAGGCCACACCGGACAAGATACGGTCGCTGATCGAGCAGATCCGATCGATGCTGCGGTCGATGGACGACGGGGAGATCACGGTCTCGCCGTACGACACGGCATGGGTGGCGCTG…	MSYASNPTSFLLPATSRGGLSAAFCAPLAAPLARPTAGAFPSLKPAVTSSSPLQCNAISRHRTQELIDVIQNGLPVIKWHEIVEDDAEKDSLKLEEATPDKIRSLIEQIRSMLRSMDDGEITVSPYDTAWVALVADVGGREQPQFPLSLEWISRNQLPDGSWGDSYTFSVYDRIINTLACVVALRSWDIHPDKSQKGISFIKKNIDKLEEENEEHMPIGFEVALPSLIEIAKKLEIDIPHDARGLQKIYASKELKLKRIPKDMMHKVPTTLLHSLEGMPGLMWQQLLKLQCEDGSFLFSPSSTAFAFQQTQDDNCLKYLTKHVHKFNGGVPNVYPVDLFEHLWAVDRIQRLGISRYFEAEINECIAYVHRYWTNKGICWARNSQVQDIDDTAMGFRLLR…
AJRE_c45774_g1_i2_len_2689	AJRE	Ajuga reptans	38596	38595	IrCPS1	73.57	99.87	806	195	5	1	796	1	798	0	1244.18	MASLSTLNLYSSSLLHRKTLQSSPKLNLSSECFSTRTWMNSSKNLSLNYQVNQKIGKLTGTRVATVDAPQQLEHDDSTAKGHDIVDIETQDPIEYIRMLLNTTGDGRISVSPYDTAWIALIKDVEGRDFPQFPSSLEWIANHQLADGSWGDEGFFCVYDRLVNTIACVVALRSWNVHHDKSQRGIQYIKENVHQLKDGNAEHMMCGFEVVFPALLQKAKNMGIDDLPYESPVIQDIYHTREQKLKRIPLEMMHKVPTSLLFSLEGLENLDWDKLLKLQSADGSFLTSPSSTAFAFMQTKDEKCFQFIKNTVETFNGGAPHTYPVDVFGRLWAVDRLQRLGISRFFEAEIADCLSHIHRYWNDKGLFSGRESDFVDIDDTSMGFRLLRMQGYDVSPNVLR…	ATGGCCTCTTTGTCCACTCTCAACCTCTACTCTTCCTCACTCCTTCACCGCAAAACACTGCAATCTTCACCAAAGCTTAACCTGTCTTCAGAATGCTTCTCCACCAGAACTTGGATGAACAGCAGCAAAAACTTGTCGTTAAATTACCAAGTTAATCAGAAAATAGGAAAGCTGACAGGGACTCGAGTTGCCACTGTGGATGCGCCACAACAACTTGAACACGATGATTCAACTGCTAAAGGCCATGATATAGTCGATATTGAAACTCAGGATCCAATTGAATATATTAGAATGCTATTGAACACAACAGGCGATGGCAGAATCAGCGTTTCGCCTTACGACACAGCATGGATTGCTCTTATTAAGGACGTGGAAGGACGTGATTTTCCTCAATTTCCA…	MASLSTLNLYSSSLLHRKTLQSSPKLNLSSECFSTRTWMNSSKNLSLNYQVNQKIGKLTGTRVATVDAPQQLEHDDSTAKGHDIVDIETQDPIEYIRMLLNTTGDGRISVSPYDTAWIALIKDVEGRDFPQFPSSLEWIANHQLADGSWGDEGFFCVYDRLVNTIACVVALRSWNVHHDKSQRGIQYIKENVHQLKDGNAEHMMCGFEVVFPALLQKAKNMGIDDLPYESPVIQDIYHTREQKLKRIPLEMMHKVPTSLLFSLEGLENLDWDKLLKLQSADGSFLTSPSSTAFAFMQTKDEKCFQFIKNTVETFNGGAPHTYPVDVFGRLWAVDRLQRLGISRFFEAEIADCLSHIHRYWNDKGLFSGRESDFVDIDDTSMGFRLLRMQGYDVSPNVLR…
CAAM_c38610_g1_i2_len_1928	CAAM	Callicarpa americana	204211	21922	IrKSL1	74.14	96.82	580	149	0	1	579	1	580	0	900.582	MSLSFNLKVTPFSGHRIRSRREIFPAHEFPMTTSSKSVITVKCSLNTSTDLMGKIREKINGKDDNSLAIPTIYPVDIHSHLCMIDTLERLGVDRYFQSEIESILEDTYRLWQQKEKDIFADVTCCAMAFRLLRVKGYEVSSDELAPYADQENVSPQVSDVTTVLELYRASQVRIYEEESTLKKLHDWTSTFLKQQLLSETIPDKQLHKLVEHYLKNFHGILDRVGNRRNLELHDTDHYQIQKAADRFPTINNEDFLAFTRQDFNICQAQHQKELEQLQRWYADCRLDTLKYGRDVVRVSNFLTSAIFGDPELSEARLAYAKHIVLVTRIDDFFDHYGSREESYEILELVKEWKEKPAADYGSEEVEILFTAVYRTVNEVAEKAYVEQGRSVKHILIGLW…	ATGTCACTCAGTTTCAACCTCAAAGTTACCCCTTTTTCGGGCCATAGAATTCGGAGCAGGAGAGAAATTTTTCCAGCCCATGAATTCCCAATGACCACCAGTAGTAAATCAGTCATCACTGTCAAATGCAGCCTTAATACTTCAACAGATTTGATGGGAAAAATAAGAGAGAAGATCAATGGGAAGGATGATAATTCTCTGGCCATCCCCACTATTTATCCTGTGGATATACACTCTCATCTCTGCATGATTGATACCCTCGAAAGGTTGGGAGTAGATCGATACTTTCAATCTGAAATCGAAAGTATTCTAGAGGACACATACAGGTTATGGCAGCAGAAAGAAAAAGATATATTTGCAGATGTTACTTGTTGTGCCATGGCGTTTAGACTTTTGCGA…	MSLSFNLKVTPFSGHRIRSRREIFPAHEFPMTTSSKSVITVKCSLNTSTDLMGKIREKINGKDDNSLAIPTIYPVDIHSHLCMIDTLERLGVDRYFQSEIESILEDTYRLWQQKEKDIFADVTCCAMAFRLLRVKGYEVSSDELAPYADQENVSPQVSDVTTVLELYRASQVRIYEEESTLKKLHDWTSTFLKQQLLSETIPDKQLHKLVEHYLKNFHGILDRVGNRRNLELHDTDHYQIQKAADRFPTINNEDFLAFTRQDFNICQAQHQKELEQLQRWYADCRLDTLKYGRDVVRVSNFLTSAIFGDPELSEARLAYAKHIVLVTRIDDFFDHYGSREESYEILELVKEWKEKPAADYGSEEVEILFTAVYRTVNEVAEKAYVEQGRSVKHILIGLW…
COCA_c63234_g1_i3_len_1994	COCA	Collinsonia canadensis	39289	39165	IrKSL1	74.62	97.49	591	142	0	1	583	41	631	0	908.672	MSVAFNLRFAPVSGQRVESRRDIFAVHELSMIVTKSSSATVKCSLNTAAPTDLMGKIKHKLNWKLDKSLAAATLHPLPADIPCNLCIIDTLERLGVDRYFQSEIHTILEQTYRLWQRKDKDIFSDITTHAMTFRLLRVKGYQVSSEELAPYADQKRVTLQTIDVPTVIELYRASQERIYEEESTLEKLHAWTTTFLNHQLLTNSIPDFKLHKQVEYYLKNYHGILDRMAVRRNLDLYDIGHYQTLKAAADRFPNLCNEDFLEFARQDFNICQAQHQKELEQLQRWYADCRLDTLKFGREAIRPANFVASAIIGNPELSNVRLALAKLMVLIPRIDDYLVHSGSREDSYKLLELVEEWKEKPATEYGSEEVGILFTAVYSTVNELAKMAHFEQGRSVKDI…	AATTTTGAAGGCCATCACTTTTCAACAAATTGCTTTGGGCAACACCCGCTCAAGAAGAAGAAGCTCTTCTCAAAAGAATCTGCCTTGGATAATGATAGAGCAATTAATTCTGGAGTAGAAATGTCGGTGGCGTTCAACCTCAGATTTGCCCCTGTCTCGGGCCAGAGAGTTGAGAGCAGGAGAGATATTTTTGCAGTCCACGAGTTGTCGATGATCGTCACTAAGTCATCTTCTGCCACTGTTAAATGCAGCCTTAATACAGCTGCTCCAACAGATTTGATGGGAAAAATAAAACACAAGTTGAACTGGAAACTCGATAAATCTCTGGCAGCCGCGACTCTTCATCCTTTGCCTGCTGATATACCTTGTAATCTCTGTATAATTGACACCCTCGAAAGG…	NFEGHHFSTNCFGQHPLKKKKLFSKESALDNDRAINSGVEMSVAFNLRFAPVSGQRVESRRDIFAVHELSMIVTKSSSATVKCSLNTAAPTDLMGKIKHKLNWKLDKSLAAATLHPLPADIPCNLCIIDTLERLGVDRYFQSEIHTILEQTYRLWQRKDKDIFSDITTHAMTFRLLRVKGYQVSSEELAPYADQKRVTLQTIDVPTVIELYRASQERIYEEESTLEKLHAWTTTFLNHQLLTNSIPDFKLHKQVEYYLKNYHGILDRMAVRRNLDLYDIGHYQTLKAAADRFPNLCNEDFLEFARQDFNICQAQHQKELEQLQRWYADCRLDTLKFGREAIRPANFVASAIIGNPELSNVRLALAKLMVLIPRIDDYLVHSGSREDSYKLLELVEEWKE…
CLBU_c50557_g1_i2_len_2607	CLBU	Clerodendrum bungei	54211	13432	IrCPS1	74.66	99.87	805	183	6	1	796	1	793	0	1267.29	MASLSTLNLNSSALVNRKILQSSAKLNLPAECFTFSRNSCNLSLNYQASHKKISKATETRVATVDAPPVLEQDDSTPKGHDMVNGIEDPIEYIRMLLNTTGDGRISVSPYDTAWIALIKDVEGRDQPQFPSSLQWIANHQLPDGSWGDEHFFCVYDRLVNTIACVVALRSWNVHADKSEKGITYIKENVHKLKDGNEEHMTCGFEVVFPALLQRAKEMGIDDIPYDAPVIKEVYNTREQKMKRIPLEVMHKVPTSLLFSLEGLENLDWQKLLKLQSADGSFLTSPSSTAFAFMNTKDEKCFQFIKNTVDTFNGGAPHTYPVDVFGRLWAVDRLQRLGISRFFEAEIADCLSHIHRYWNDKGVFSGRESDFVDIDDTSMGFRLLRMHGYDVNPNVLKNFK…	ATGGCTTCTTTGTCTACTCTAAACCTAAACTCTTCCGCATTAGTTAACCGCAAAATACTGCAATCTTCTGCAAAGCTTAACCTGCCTGCAGAGTGTTTCACTTTCAGTAGGAATTCTTGCAATCTGTCATTGAATTACCAGGCTAGTCACAAGAAAATTTCAAAAGCAACAGAGACTCGAGTTGCCACTGTGGATGCGCCCCCCGTACTTGAACAAGATGATTCCACTCCTAAAGGCCATGACATGGTGAATGGAATCGAGGATCCTATCGAATACATCAGAATGCTATTGAACACAACAGGGGACGGACGGATAAGTGTTTCACCCTACGACACCGCATGGATTGCTCTTATTAAAGATGTGGAAGGACGTGATCAGCCCCAATTTCCATCTAGTCTT…	MASLSTLNLNSSALVNRKILQSSAKLNLPAECFTFSRNSCNLSLNYQASHKKISKATETRVATVDAPPVLEQDDSTPKGHDMVNGIEDPIEYIRMLLNTTGDGRISVSPYDTAWIALIKDVEGRDQPQFPSSLQWIANHQLPDGSWGDEHFFCVYDRLVNTIACVVALRSWNVHADKSEKGITYIKENVHKLKDGNEEHMTCGFEVVFPALLQRAKEMGIDDIPYDAPVIKEVYNTREQKMKRIPLEVMHKVPTSLLFSLEGLENLDWQKLLKLQSADGSFLTSPSSTAFAFMNTKDEKCFQFIKNTVDTFNGGAPHTYPVDVFGRLWAVDRLQRLGISRFFEAEIADCLSHIHRYWNDKGVFSGRESDFVDIDDTSMGFRLLRMHGYDVNPNVLKNFK…
WEFR_c42740_g1_i1_len_2698	WEFR	Westringia fruticosa	664412	39178	IrTPS3	74.72	99.87	811	174	4	1	798	1	793	0	1260.36	MGSLSTLNLSHSTAVDHRRIQLSAAKLPLPKCFSISTWMNSSKNLSLNYQLNHKKISKATELRVATVDQPQVRDQDDYYSTAQRHEVENKKIEDPIEYIKTLLNTTGDGRISVSPYDTAWVALIKDLEGRDCPQFPSSLEWICNNQLADGSWGDEQFFCIYDRIVNTLACVVALRSWNIHPEKSDKGIKYIRENVDQLRDGNLEHMTCGFEVVVPALLQRAKSMGIDDLPYDAPVIKEIYATREKKLKRIPMEMMHKVPTSLLFSLEGLENLDWEKLLKLQSPDGSFLTSPSSTAFAFMQTKDEKCYKFIKNTVETFNGGAPHTYPVDVFGRLWAIDRLQRLGISRFFESEIADLLSHIHKFWNGKGVFSGRESDFVDIDDTSMGFRLLRLQGYDVDPN…	ATGGGCTCTCTCTCCACCCTAAACCTGAGCCACTCCACAGCTGTTGATCACCGCAGAATACAGCTATCTGCAGCAAAACTTCCCCTGCCAAAATGTTTCTCAATCAGTACATGGATGAACAGCTCAAAAAACCTGTCGTTGAACTATCAACTTAATCACAAGAAAATATCCAAAGCAACAGAGCTTCGAGTTGCCACTGTAGATCAGCCGCAAGTTCGCGATCAAGATGACTATTATTCTACTGCTCAACGTCATGAAGTGGAAAATAAGAAAATTGAGGATCCTATTGAATATATAAAAACGTTGTTGAACACAACCGGCGACGGACGAATCAGTGTGTCGCCATACGACACAGCATGGGTGGCTCTTATTAAAGACTTGGAAGGACGTGATTGTCCT…	MGSLSTLNLSHSTAVDHRRIQLSAAKLPLPKCFSISTWMNSSKNLSLNYQLNHKKISKATELRVATVDQPQVRDQDDYYSTAQRHEVENKKIEDPIEYIKTLLNTTGDGRISVSPYDTAWVALIKDLEGRDCPQFPSSLEWICNNQLADGSWGDEQFFCIYDRIVNTLACVVALRSWNIHPEKSDKGIKYIRENVDQLRDGNLEHMTCGFEVVVPALLQRAKSMGIDDLPYDAPVIKEIYATREKKLKRIPMEMMHKVPTSLLFSLEGLENLDWEKLLKLQSPDGSFLTSPSSTAFAFMQTKDEKCYKFIKNTVETFNGGAPHTYPVDVFGRLWAIDRLQRLGISRFFESEIADLLSHIHKFWNGKGVFSGRESDFVDIDDTSMGFRLLRLQGYDVDPN…
PLBA_c43822_g1_i3_len_2365	PLBA	Plectranthus barbatus	41228	41227	SmCPS5	75.47	97.23	791	165	5	1	772	8	788	0	1204.12	MSIASTISFRPSFATHGDLPVPPRPSAGCLPLFRPLTPTPTSLQCNALSRPRTEDYIDVIQNGLPVIKWREIVEDDTEKDSLLEKEAISDKIRELAGVIRSMLQSMGDGEITISPYDTAWVALVEDGGRRRQPQFPSSLEWISNNQLPDGSWGDGTFSIFDRIINTLACVVALKSWNVHPHKTDKGISFIKKNMFRIDEENLEHMPIGFEVALPSLIDIAKKLEIDIPDETRGLREIYARREIKLKKIPREIMHQVPTTLLHSLEGMAGLVWEKLLKLQNEDGSFLFSPSSTAFALQQTRDDNCLKYLTNHIHKFNGGVPNVYPVDLFEHLWAADRLQRLGVSRYFQPEIDECIAYVHRYWTEKGICWARNSEVEDIDDTAMGFRLLRLHGYEVSADVF…	ACCAAACATTTTCCAGTATATATGTCTATTGCTTCCACCATCTCCTTCCGCCCATCATTCGCCACCCATGGCGACCTTCCGGTCCCTCCTCGCCCCTCCGCCGGTTGTCTTCCTCTTTTCCGACCACTCACTCCCACTCCCACTTCTCTGCAATGCAATGCACTCTCCAGACCTCGTACAGAAGACTACATAGATGTGATTCAGAATGGTTTGCCAGTGATAAAGTGGCGAGAGATCGTGGAAGATGACACAGAAAAAGATTCTCTTCTTGAGAAGGAGGCGATTTCAGATAAGATAAGGGAGCTGGCCGGCGTGATCCGGTCGATGCTGCAGTCGATGGGCGACGGCGAGATAACCATATCGCCCTACGACACCGCCTGGGTGGCGCTGGTCGAGGAC…	TKHFPVYMSIASTISFRPSFATHGDLPVPPRPSAGCLPLFRPLTPTPTSLQCNALSRPRTEDYIDVIQNGLPVIKWREIVEDDTEKDSLLEKEAISDKIRELAGVIRSMLQSMGDGEITISPYDTAWVALVEDGGRRRQPQFPSSLEWISNNQLPDGSWGDGTFSIFDRIINTLACVVALKSWNVHPHKTDKGISFIKKNMFRIDEENLEHMPIGFEVALPSLIDIAKKLEIDIPDETRGLREIYARREIKLKKIPREIMHQVPTTLLHSLEGMAGLVWEKLLKLQNEDGSFLFSPSSTAFALQQTRDDNCLKYLTNHIHKFNGGVPNVYPVDLFEHLWAADRLQRLGVSRYFQPEIDECIAYVHRYWTEKGICWARNSEVEDIDDTAMGFRLLRLHGY…
SCBA_c36900_g1_i1_len_2503	SCBA	Scutellaria baicalensis	65409	4139	SmCPS5	75.55	95.21	777	168	1	37	792	50	825	0	1207.97	KPLIISRSSLQCNAISRPRTQEYIDVIQNGLPVIKWHEAVEEDETDKDSLNKEATSDKIRELVNLIRSMLQSMGDGEISSSPYDAAWVALVPDVGGSGGPQFPSSLEWISKNQLPDGSWGDTCTFSIYDRIINTLACVVALKSWNIHPHKTYQGISFIKANMDKLEDENEEHMPIGFEVALPSLIEIAKRLDIDISSDSRGLQEIYARREVKLKRIPKEIMHQVPTTLLHSLEGMAELTWHKLLKLQCQDGSFLFSPSSTAFALHQTKDHNCLHYLTKYVHKFHGGVPNVYPVDLFEHLWAVDRIQRLGISRHFKPQVDECIAYVYRYWTDKGICWARNSVVQDLDDTAMGFRLLRLHGYDVSADVFKHFENGGEFFCFKGQSTQAVTGMYNLYRASQL…	TCCCTCTTCCATCATTCACCACTTCTCTCTCTCTCTCTAACACAATCAACCATGCCTTTCCTCCTCCCTTCCTCCGCCACCAGCTCCCCCGCGTTCTATACTCCGGCGGCCGCGCCTCTCGCCGGTCATCATGTTTTTCCATCTTTCAAGCCACTCATTATTTCCCGTTCTTCACTCCAATGCAATGCAATCTCTCGACCTCGTACCCAAGAATACATAGATGTGATTCAGAATGGATTGCCAGTAATAAAGTGGCACGAAGCTGTGGAAGAAGATGAGACAGATAAAGATTCTCTTAATAAGGAGGCCACGTCAGACAAGATAAGAGAGTTGGTAAATCTGATCCGTTCGATGCTCCAATCAATGGGCGACGGAGAGATAAGCTCGTCGCCGTACGAC…	SLFHHSPLLSLSLTQSTMPFLLPSSATSSPAFYTPAAAPLAGHHVFPSFKPLIISRSSLQCNAISRPRTQEYIDVIQNGLPVIKWHEAVEEDETDKDSLNKEATSDKIRELVNLIRSMLQSMGDGEISSSPYDAAWVALVPDVGGSGGPQFPSSLEWISKNQLPDGSWGDTCTFSIYDRIINTLACVVALKSWNIHPHKTYQGISFIKANMDKLEDENEEHMPIGFEVALPSLIEIAKRLDIDISSDSRGLQEIYARREVKLKRIPKEIMHQVPTTLLHSLEGMAELTWHKLLKLQCQDGSFLFSPSSTAFALHQTKDHNCLHYLTKYVHKFHGGVPNVYPVDLFEHLWAVDRIQRLGISRHFKPQVDECIAYVYRYWTDKGICWARNSVVQDLDDTAM…
COTO_c42838_g1_i1_len_2829	COTO	Congea tomentosa	41381	41380	SmCPS5	75.76	99.75	821	170	0	1	792	1	821	0	1269.6	MSFVPNPASFLPSSTAHGGLSAALSTPAAVPLALSTAGVFPSLKPVKSSSTLQCNAISKPRTQEYIDVIQNGLPVIKWHEIVEDDADKDSLKKEPVSDKIRVLIELIRSTLQSMGDGEISISPYDTAWVALVEDIGGGGRPQFPSSLDWISKNQLADGSWGDSCTFSIYDRIINTLACVVALRSWNVHPDKSHKGISFIKRNMYKLEDENEEHMPIGFEVALPSLIEIAKKLDIEIPDDGRGLQDIYARKELKLKRIPRDIMHNVPTTLLHSLEGMTELMWEKLLKLQCEDGSFLFSPSSTAFALLQTKDDNCLNYLTKHVHKFSGGVPNVYPVDLFEHLWAVDRIQRLGISRYFQPEIKECITYVHRYWTNKGICWARNSQVQDIDDTAMGFRLLRMH…	ATGTCTTTTGTTCCCAATCCCGCCTCTTTCCTCCCTTCATCCACCGCTCACGGCGGGCTTTCGGCGGCTTTGTCTACTCCAGCTGCAGTCCCTCTTGCACTTTCCACCGCAGGCGTTTTCCCATCTTTGAAACCAGTTAAATCGAGTTCCACTCTTCAATGCAATGCAATTTCCAAACCTCGTACACAAGAGTACATAGATGTGATTCAGAATGGTTTGCCAGTGATAAAGTGGCACGAGATTGTGGAAGATGACGCAGATAAAGATTCTCTTAAGAAGGAGCCCGTATCAGATAAGATAAGGGTGCTGATTGAACTGATCCGATCGACGCTGCAATCCATGGGTGATGGAGAGATAAGCATATCGCCGTACGACACCGCATGGGTGGCGCTAGTGGAA…	MSFVPNPASFLPSSTAHGGLSAALSTPAAVPLALSTAGVFPSLKPVKSSSTLQCNAISKPRTQEYIDVIQNGLPVIKWHEIVEDDADKDSLKKEPVSDKIRVLIELIRSTLQSMGDGEISISPYDTAWVALVEDIGGGGRPQFPSSLDWISKNQLADGSWGDSCTFSIYDRIINTLACVVALRSWNVHPDKSHKGISFIKRNMYKLEDENEEHMPIGFEVALPSLIEIAKKLDIEIPDDGRGLQDIYARKELKLKRIPRDIMHNVPTTLLHSLEGMTELMWEKLLKLQCEDGSFLFSPSSTAFALLQTKDDNCLNYLTKHVHKFSGGVPNVYPVDLFEHLWAVDRIQRLGISRYFQPEIKECITYVHRYWTNKGICWARNSQVQDIDDTAMGFRLLRMH…
SAOF_c14142_g1_i1_len_2623	SAOF	Salvia officinalis	38868	21880	SmCPS4	76.17	99.87	789	171	3	1	776	1	785	0	1217.6	MSFASTTSLLRPSVTGFGVSPRVTSTSILSRSYGQILKGKTKYITDNRRNRQLAVKFEGQIALDLEDGVAKQTNQEAESEKIRQLKGKIRWILQNMEDGEMSVSPYDTAWVALVEDISGGGGPQFPTSLEWISKNQLADGSWGDPNYFLLYDRILNTLACVVALTTWNMHPHKCDQGLRFIRDNIEKLEDEDEELILVGFEIALPSLIDYAQNLGIQIQYDSPFIKKICAKRDLKLRKIPMDLMHRKPTSLLYSLEGMEGLEWEKLMNLRSEGSFLSSPSSTAYALQHTKDELCLDYLVKAVNKFNGGVPNVYPVDMYEHLWCVDRLQRLGISRYFQLEIQQCLDYVYRYWTNEGISWARYTNIRDSDDTAMGFRLLRLYGYDVSIDAFKPFEESGEFY…	ATGTCATTTGCTTCCACCACCTCCCTCCTCCGACCAAGCGTCACTGGGTTCGGTGTTTCTCCAAGGGTTACTTCCACCTCCATTCTTAGCCGAAGTTATGGTCAAATATTAAAAGGAAAAACAAAATACATAACTGATAACCGTAGAAATCGACAATTGGCGGTAAAATTTGAGGGCCAAATTGCTTTGGATTTGGAGGATGGCGTAGCAAAGCAGACGAATCAAGAGGCGGAATCTGAGAAGATAAGGCAACTGAAGGGAAAGATCCGATGGATTCTGCAAAACATGGAGGACGGCGAGATGAGCGTGTCGCCGTACGACACCGCATGGGTGGCGCTGGTGGAAGATATCAGCGGCGGCGGCGGGCCGCAGTTCCCGACGAGCCTCGAGTGGATTTCC…	MSFASTTSLLRPSVTGFGVSPRVTSTSILSRSYGQILKGKTKYITDNRRNRQLAVKFEGQIALDLEDGVAKQTNQEAESEKIRQLKGKIRWILQNMEDGEMSVSPYDTAWVALVEDISGGGGPQFPTSLEWISKNQLADGSWGDPNYFLLYDRILNTLACVVALTTWNMHPHKCDQGLRFIRDNIEKLEDEDEELILVGFEIALPSLIDYAQNLGIQIQYDSPFIKKICAKRDLKLRKIPMDLMHRKPTSLLYSLEGMEGLEWEKLMNLRSEGSFLSSPSSTAYALQHTKDELCLDYLVKAVNKFNGGVPNVYPVDMYEHLWCVDRLQRLGISRYFQLEIQQCLDYVYRYWTNEGISWARYTNIRDSDDTAMGFRLLRLYGYDVSIDAFKPFEESGEFY…
HOSA_c47306_g1_i1_len_2051	HOSA	Holmskioldia sanguinea	41390	41389	IrKSL1	76.52	98.66	592	137	0	1	590	41	632	0	950.273	MSLGFNLKVIPFSGHRIRSTRETFPAREFPMITTKSSITVKCGLNTASTDFIGKIREKINGKVDHNSLAMSTIHPVDVPSNLCMVDTLERLGVDRYFQSEIDSVLEDTYRLWQQKEKDIFADVACRAMAFRLLRVKGYEVSSDELVPYTEEEHVSLQTRDVTTVLELYRASQARIHEEDTTLEKLHNWTSNFLKQQLLSETIPDKKLHKQVEYYLKNYHGILDRAGVRQSLDLYDTNHYQIPQAADRFPNIRNEDFLVFSRQDFNICQAQHQKELEQLQRWYADCKLDTLNYGRDVVRVANFLTSAIFGEPEFSDARLAFAKHIILVTRIDDFFDHGGSKEESYKILELVKEWKEKPAEDYGSKEVEILFTAVYNTVNDLAEKAYIEQGRCVKHLLIKL…	TCTTCTCTGTTTTTAGATATTGACATTTTGGCCTATATATCCTACAATCTAGAGCAGCGCCACCATCATCACCGAAGCACCACCATCTCCTCAACCGATTCCTCCACCTGCGTACCAGAAATGTCACTCGGGTTCAACCTCAAAGTCATCCCTTTTTCAGGCCATAGAATTCGGAGCACTAGAGAAACTTTTCCAGCCCGCGAATTTCCGATGATCACCACCAAATCATCCATCACTGTCAAATGCGGCCTCAATACAGCTTCAACTGATTTCATTGGAAAAATAAGAGAGAAAATCAACGGGAAGGTCGATCATAATTCTCTGGCAATGTCCACTATTCATCCTGTGGATGTACCCTCTAATCTCTGCATGGTCGATACCCTGGAAAGGTTGGGAGTT…	SSLFLDIDILAYISYNLEQRHHHHRSTTISSTDSSTCVPEMSLGFNLKVIPFSGHRIRSTRETFPAREFPMITTKSSITVKCGLNTASTDFIGKIREKINGKVDHNSLAMSTIHPVDVPSNLCMVDTLERLGVDRYFQSEIDSVLEDTYRLWQQKEKDIFADVACRAMAFRLLRVKGYEVSSDELVPYTEEEHVSLQTRDVTTVLELYRASQARIHEEDTTLEKLHNWTSNFLKQQLLSETIPDKKLHKQVEYYLKNYHGILDRAGVRQSLDLYDTNHYQIPQAADRFPNIRNEDFLVFSRQDFNICQAQHQKELEQLQRWYADCKLDTLNYGRDVVRVANFLTSAIFGEPEFSDARLAFAKHIILVTRIDDFFDHGGSKEESYKILELVKEWKEKPAE…
ROMY_c81198_g2_i2_len_2017	ROMY	Rotheca myricoides	54240	228416	VacTPS3	76.6	72.48	594	136	0	80	670	28	621	0	972.615	EALAEEGTVLDKCKIDDCIGYIRNMLSSIGDGRITVSPYDTAWVALIRDMEEPDIPQFPSSLDWISNNQLSDGSWGDQHFFLAYDRLLNTLACVVALRFWNIHQDKSGKGIIFIKDNISKLEDAKVEHMTCGFEVVFPALLQKAKEMGIEGIPYDAPVLPDIFAVRDRKMQRVPKEVLHKVPTCVLHNLEGLGSVEALGKLEWPKILKLQTPKGSFITSPAATSFAIIETRDADCLAFINYVVNKFNGGAPTVYPVDLFARLWAVDRLQRLGISRFFKPEIKTCLDHIYRFWTEKGIFSARESEFCDIDNTSMGFRLLRLHGYTITPDALGHFKKDNKFTCYIGQGFESPSPIFNLFRASQVMFPGETILEEARDFSYDFLRERLDKNELLDKWLIAKG…	ATGGATTTGACTCACTTCGTTCTTCCTAAAGGTCGCACGAAACTGGTAAAAACATGTCCGAAAGTTGCTCAACTTGATCCAGAAGCCCTTGCAGAGGAGGGAACTGTTTTGGACAAGTGCAAGATAGATGATTGTATCGGTTATATTAGAAACATGTTGAGCTCCATCGGCGATGGACGTATAACGGTGTCACCATATGACACGGCGTGGGTTGCTCTCATTAGAGACATGGAGGAGCCCGACATTCCTCAGTTTCCATCCAGTCTTGATTGGATTTCAAACAATCAACTCTCTGATGGCTCCTGGGGAGACCAACACTTTTTCTTGGCCTACGATCGCTTGCTTAATACACTAGCCTGTGTAGTTGCACTCAGATTTTGGAACATTCATCAAGATAAG…	MDLTHFVLPKGRTKLVKTCPKVAQLDPEALAEEGTVLDKCKIDDCIGYIRNMLSSIGDGRITVSPYDTAWVALIRDMEEPDIPQFPSSLDWISNNQLSDGSWGDQHFFLAYDRLLNTLACVVALRFWNIHQDKSGKGIIFIKDNISKLEDAKVEHMTCGFEVVFPALLQKAKEMGIEGIPYDAPVLPDIFAVRDRKMQRVPKEVLHKVPTCVLHNLEGLGSVEALGKLEWPKILKLQTPKGSFITSPAATSFAIIETRDADCLAFINYVVNKFNGGAPTVYPVDLFARLWAVDRLQRLGISRFFKPEIKTCLDHIYRFWTEKGIFSARESEFCDIDNTSMGFRLLRLHGYTITPDALGHFKKDNKFTCYIGQGFESPSPIFNLFRASQVMFPGETILEE…
PLBA_c40811_g1_i2_len_2549	PLBA	Plectranthus barbatus	41228	41227	RoCPS1	77.06	99.75	802	175	3	2	799	21	817	0	1273.46	ASMSSLNLNNAPAVCSSRSQLSAKLQPPEYSTVGAWLNRGNKNQRLGYRIRTRKQLSKVTECRVASVDVSQEIGQSVRTPEEANKKIEESIKYVKELLMTSGDGRISVAPYDTAIVALIKDLEGRDAPEFPSCLEWIAHNQKDDGSWGDDFFCIYDRIVNTIASVVALKSWNVHPDKIERGVSYIKENAQKLKDGNLEHMTSGFEFVVPACFDRAKALGIQGLPYDDPIIKEIYATKETRLSKVPKDMIYKLPTTLLFSLEGLGMEDLDWQKILILQSGDGSFLTSPSSTAYAFMQTGDEKCYKFLENAVRNCNGGAPHTYPVDVFARLWAVDRLQRLGISRFFQPEIKFCLDHIKNVWTKNGVFSGRDSEFVDIDDTSMGIRLLKMHGYDVDPNALKH…	TTTATTTCAATTTTTATCATTACAATATTAATTTTGCCTGAAAGAAAAAGAAAAATGCAGGCTTCTATGTCATCTCTGAACTTGAACAATGCACCGGCCGTCTGCAGCAGCAGGTCACAGCTATCCGCTAAACTTCAACCGCCGGAATATTCCACCGTGGGTGCATGGCTGAATCGTGGCAACAAAAACCAGCGGTTGGGCTACCGGATTCGTACTCGAAAGCAACTATCAAAAGTAACTGAGTGTCGAGTAGCAAGTGTAGATGTGTCACAAGAGATTGGCCAATCTGTTCGGACTCCTGAAGAGGCAAATAAAAAGATAGAGGAATCCATCAAGTACGTGAAGGAGCTGCTGATGACGTCGGGCGACGGGCGAATCAGCGTGGCGCCCTACGACACG…	FISIFIITILILPERKRKMQASMSSLNLNNAPAVCSSRSQLSAKLQPPEYSTVGAWLNRGNKNQRLGYRIRTRKQLSKVTECRVASVDVSQEIGQSVRTPEEANKKIEESIKYVKELLMTSGDGRISVAPYDTAIVALIKDLEGRDAPEFPSCLEWIAHNQKDDGSWGDDFFCIYDRIVNTIASVVALKSWNVHPDKIERGVSYIKENAQKLKDGNLEHMTSGFEFVVPACFDRAKALGIQGLPYDDPIIKEIYATKETRLSKVPKDMIYKLPTTLLFSLEGLGMEDLDWQKILILQSGDGSFLTSPSSTAYAFMQTGDEKCYKFLENAVRNCNGGAPHTYPVDVFARLWAVDRLQRLGISRFFQPEIKFCLDHIKNVWTKNGVFSGRDSEFVDIDDTS…
HYSU_c33333_g1_i3_len_2503	HYSU	Hyptis suaveolens	204129	204122	RoCPS1	77.28	98.5	788	173	3	12	799	20	801	0	1283.09	GPAVCRRSELPARVHLPEFSTVRAWLNSSCKSEQLGYRIRRKQETECRVASLDVPPATEIVPAIPTPEEANRKIEKHIEYVKELLMTSGDGRISVAAYDTSIVALIKDLEGRDAPQFPSCLEWIAENQMADGSWGDQFFCIYDRIVNTLASVVALKTWNLHPDKVQKGVLYIKENVHKLKDGDLALMTSGFEIVVPTAFERAKALGIEGLPYDDPIVKEIYATKERRLSKIPKDMIYKLPTTLLFSLEGLGELEWDKLLKLQSGDGSFLTSPSSTAAVFMQTKDEKCLKFIENALKNCNGGAPHTYPVDVFARLWAVDRLQRLGISRFFQSEIKYFLDHIKNVWTENGVFSGRDSQFCDIDDTSMGIRLLKMHGYSVDPNALKHFRQEDGKFSCYGGQM…	CAGAACTCGAGAGAAAAGAAAATGACATCTATGTCGTCATCTCTAAACTTGAGCAATGGACCGGCAGTCTGCCGGAGGTCAGAGTTACCGGCAAGGGTTCACCTACCGGAATTTTCCACCGTCCGTGCGTGGTTGAATAGTAGCTGCAAAAGCGAGCAACTGGGGTATCGTATTCGTCGAAAGCAAGAAACCGAGTGTCGAGTAGCAAGTCTGGATGTGCCACCGGCAACTGAAATAGTTCCCGCCATTCCAACACCAGAGGAGGCAAACAGGAAGATCGAGAAACATATCGAATACGTTAAGGAGTTGTTGATGACATCCGGGGACGGGCGAATAAGCGTGGCTGCCTACGACACATCGATCGTGGCCCTAATCAAGGACTTGGAAGGACGTGATGCC…	QNSREKKMTSMSSSLNLSNGPAVCRRSELPARVHLPEFSTVRAWLNSSCKSEQLGYRIRRKQETECRVASLDVPPATEIVPAIPTPEEANRKIEKHIEYVKELLMTSGDGRISVAAYDTSIVALIKDLEGRDAPQFPSCLEWIAENQMADGSWGDQFFCIYDRIVNTLASVVALKTWNLHPDKVQKGVLYIKENVHKLKDGDLALMTSGFEIVVPTAFERAKALGIEGLPYDDPIVKEIYATKERRLSKIPKDMIYKLPTTLLFSLEGLGELEWDKLLKLQSGDGSFLTSPSSTAAVFMQTKDEKCLKFIENALKNCNGGAPHTYPVDVFARLWAVDRLQRLGISRFFQSEIKYFLDHIKNVWTENGVFSGRDSQFCDIDDTSMGIRLLKMHGYSVDPN…
PRVU_c29609_g1_i1_len_1853	PRVU	Prunella vulgaris	39358	39176	RoKSL1	77.48	99.66	595	125	1	1	591	22	611	0	964.526	MSLTFNAGVVRFSSHRVRSTKDCFTVYGFPMIANKAAFAVKCSLTPTDLMGRVEEKFKGKNGNSLAASTTVESADIPSNLCIIDTLQRLGVDRYFQTEINAILEDTYRLWERKDKDIYSDATTHAMAFRLLRVKGYEVSSEELAPYADQECVNVQTADVATVIELYRAAQVRISEEESSLKKLHAWTTTFLKYQLQSNSIPEKKLHKLVEYYLKNYHGMLDRMGVRMDLDLFDISHYRTLQASDRFSSLRNEDFLEFARQDFNICQAKHQKELQQLQRWYADCRLDTLKFGRDVVRVANFLTSAIFGEPELSDVRLIFAKHIVLVTRIDDFFDHGGSKEDSYKILELVEEWKEKPSGEYGCEEVEILFTAVYSTVNELAEMAHVEQGRSVKEFLVKLWV…	TCGCCTATAGAGCCACCACTGCCGCCGCTGCTCCGCCATCATCCACCGCCGCAGGAACGAGAAATGTCACTCACTTTCAACGCTGGAGTCGTCCGTTTCTCCAGCCACCGCGTTCGGAGCACGAAAGATTGCTTTACAGTTTACGGATTTCCGATGATTGCAAATAAGGCAGCTTTCGCAGTTAAATGCAGCCTTACTCCAACCGATTTGATGGGGAGAGTAGAGGAGAAGTTCAAGGGCAAAAATGGTAATTCACTAGCAGCCTCGACGACGGTTGAATCCGCGGATATACCCTCGAACCTGTGTATAATCGACACCCTCCAAAGATTGGGAGTCGACCGATACTTTCAAACTGAAATCAATGCCATTCTAGAGGACACTTACAGATTATGGGAACGA…	SPIEPPLPPLLRHHPPPQEREMSLTFNAGVVRFSSHRVRSTKDCFTVYGFPMIANKAAFAVKCSLTPTDLMGRVEEKFKGKNGNSLAASTTVESADIPSNLCIIDTLQRLGVDRYFQTEINAILEDTYRLWERKDKDIYSDATTHAMAFRLLRVKGYEVSSEELAPYADQECVNVQTADVATVIELYRAAQVRISEEESSLKKLHAWTTTFLKYQLQSNSIPEKKLHKLVEYYLKNYHGMLDRMGVRMDLDLFDISHYRTLQASDRFSSLRNEDFLEFARQDFNICQAKHQKELQQLQRWYADCRLDTLKFGRDVVRVANFLTSAIFGEPELSDVRLIFAKHIVLVTRIDDFFDHGGSKEDSYKILELVEEWKEKPSGEYGCEEVEILFTAVYSTVNEL…
PRLA_c67476_g1_i3_len_2691	PRLA	Prostanthera lasianthos	1290916	21864	VacTPS4	77.75	99.75	791	172	1	1	788	1	790	0	1262.67	MSLHLSNSLFFPPKESHSNNSFSRSFSASLDTGHRRVTSVKTGLTCLEETKGRITELLHKAELSISTYDTAWVAMVPSPNSLLEPCFPDCLNWLLENQCDDGSWARPHHHPLLKKDVLSSTLACVLALKKWGIGDEQINRGVHFIELNFAAATNKYQISPVGFDILFPALLDCGRDSFLNLHLDPTTLDDLIHKRDLELKRCNQSHSAEREVYLAYIVEGLGKSQDWESVLKYQRINGSIFNSPSTTAAALISRPNSGCLNYLLSVVKKFGSAVPAVYPLDIYSRLCTIDNLQRLGISRYFHKEIQGVLDETYSYWLQGNEEIFMDASTCALAFRLLRRNGYSVTSDTITKILEEGSSSSLGGNVEDISTALELYRASNCILHADESDLEKQNSRLKHL…	ATGTCTCTTCACCTCTCAAATTCTCTCTTCTTTCCCCCTAAGGAATCACATTCTAACAATTCTTTCTCACGTAGTTTTTCAGCGTCTTTGGACACTGGACATCGAAGAGTAACGTCAGTTAAAACTGGTTTAACGTGCTTGGAGGAGACCAAAGGTAGAATAACAGAGCTGCTTCACAAGGCTGAACTTTCTATTTCAACATATGACACGGCATGGGTTGCTATGGTCCCTTCTCCAAATTCGTTGCTGGAGCCTTGTTTCCCAGATTGTCTAAATTGGTTGCTGGAAAATCAGTGTGACGATGGCTCATGGGCTCGTCCCCATCACCATCCTTTGCTGAAAAAAGATGTTCTTTCTTCTACATTGGCATGCGTTCTCGCACTCAAAAAATGGGGAATT…	MSLHLSNSLFFPPKESHSNNSFSRSFSASLDTGHRRVTSVKTGLTCLEETKGRITELLHKAELSISTYDTAWVAMVPSPNSLLEPCFPDCLNWLLENQCDDGSWARPHHHPLLKKDVLSSTLACVLALKKWGIGDEQINRGVHFIELNFAAATNKYQISPVGFDILFPALLDCGRDSFLNLHLDPTTLDDLIHKRDLELKRCNQSHSAEREVYLAYIVEGLGKSQDWESVLKYQRINGSIFNSPSTTAAALISRPNSGCLNYLLSVVKKFGSAVPAVYPLDIYSRLCTIDNLQRLGISRYFHKEIQGVLDETYSYWLQGNEEIFMDASTCALAFRLLRRNGYSVTSDTITKILEEGSSSSLGGNVEDISTALELYRASNCILHADESDLEKQNSRLKHL…
CAAM_c2515_g1_i1_len_2714	CAAM	Callicarpa americana	204211	21922	IrTPS3	77.85	99.87	808	160	5	1	798	1	799	0	1333.93	MGSLSTLNLNYSPVVQRRILLSSAKLHLPECFTISTWMNSSKNLSLNYQFNHKKVSKVTEARVATVDVPQVREQDDSTAQGHDAVNKVDDPIEYIRMLLNTTGDGRISVSPYDTAWIALIKDLEGRDIPQFPSSLEWIAKHQLPDGSWGDEQFFCVYDRLVNTLACVVALRSWNVHADKSEKGVSYIKENVYKLEDGNAEHMTCGFEVVFPALLQRARNLGIDDIPYDAPVVKEVYNTREKKLKRIPMEMMHKVPTSLLFSLEGLENLDWEKLLKLQSPDGSFLTSPSSTAFAFMETKDENCFKFIKNTVETFNGGAPHTYPVDIFGRLWAVDRLQRLGISRYFESEIADCLSHIHRFWTEKGVFSGRESEFCDIDDTSMGFRLLRMHGYDVDPNVLRN…	ATGGGCTCTCTATCCACCCTAAACCTGAACTATTCCCCAGTAGTTCAACGCAGAATACTGCTATCATCAGCAAAGCTTCACCTGCCGGAATGTTTCACCATCAGTACATGGATGAACAGCAGTAAAAACCTATCGTTGAATTACCAATTCAATCACAAGAAAGTATCTAAAGTTACAGAGGCTCGAGTTGCAACAGTGGATGTGCCGCAAGTGCGTGAGCAAGATGACTCCACGGCTCAAGGCCATGATGCGGTGAATAAAGTTGACGATCCTATTGAATATATAAGAATGTTGTTGAACACAACAGGCGATGGGCGAATAAGTGTGTCGCCCTATGACACAGCATGGATTGCTCTTATTAAGGACTTGGAAGGACGTGATATTCCCCAGTTTCCATCT…	MGSLSTLNLNYSPVVQRRILLSSAKLHLPECFTISTWMNSSKNLSLNYQFNHKKVSKVTEARVATVDVPQVREQDDSTAQGHDAVNKVDDPIEYIRMLLNTTGDGRISVSPYDTAWIALIKDLEGRDIPQFPSSLEWIAKHQLPDGSWGDEQFFCVYDRLVNTLACVVALRSWNVHADKSEKGVSYIKENVYKLEDGNAEHMTCGFEVVFPALLQRARNLGIDDIPYDAPVVKEVYNTREKKLKRIPMEMMHKVPTSLLFSLEGLENLDWEKLLKLQSPDGSFLTSPSSTAFAFMETKDENCFKFIKNTVETFNGGAPHTYPVDIFGRLWAVDRLQRLGISRYFESEIADCLSHIHRFWTEKGVFSGRESEFCDIDDTSMGFRLLRMHGYDVDPNVLRN…
POCA_c42029_g1_i1_len_2012	POCA	Pogostemon cablin	28511	21861	MvEKS	78.17	73.68	568	114	0	198	755	1	568	0	919.457	MGKLQDWNSIMKYQRKNGSLFNSPSTTAAACIALPNSGCLSYLRSALKKFGNAVPAAYPLDIYSLLCTVDNLESLGIRRHFKKEIQEVLDETYRCWLEGSEEIFMDASTCALAFRTLRMNGYNVTSDPIIKLLQDCSFCEDMKDIGTTLELYRASEVILYLDESDLEQQKSRLKNILEQDLSCGLTHSSKLGRNLDSEVNHSLHYPFYAILDLISRRRNIEHYNSDNTRIMKTSYCSPNFGNKDFLLLSAEDFNHCQTIHRKELGELERWISENRLDELKFARQKAAYCYFAAATSFSNPDLSDARMSWAKNSFLTTVVDDFFDVGGSVEELKNLIQLVEIWDADSSTECSSRNVQIIFTSLRRTICEIGDQGFKLQGRNVTKHIIEIWLDLLYSMLKE…	ATGGGAAAGCTACAAGATTGGAATTCGATCATGAAATATCAAAGAAAGAATGGATCTCTTTTCAACTCTCCATCCACAACGGCAGCTGCTTGTATTGCCCTGCCCAATTCTGGTTGCCTTAGTTACCTTCGTTCCGCCTTGAAGAAGTTTGGGAATGCGGTTCCTGCAGCCTATCCACTGGATATATATTCTTTGTTATGTACAGTTGATAATCTTGAAAGCTTGGGAATCAGAAGGCACTTCAAGAAGGAAATTCAGGAGGTTTTGGATGAAACATACAGATGCTGGCTGGAAGGCAGTGAAGAGATATTCATGGATGCTTCAACTTGTGCTTTAGCATTCCGAACATTGCGAATGAATGGATACAACGTAACATCAGATCCAATCATAAAACTTCTT…	MGKLQDWNSIMKYQRKNGSLFNSPSTTAAACIALPNSGCLSYLRSALKKFGNAVPAAYPLDIYSLLCTVDNLESLGIRRHFKKEIQEVLDETYRCWLEGSEEIFMDASTCALAFRTLRMNGYNVTSDPIIKLLQDCSFCEDMKDIGTTLELYRASEVILYLDESDLEQQKSRLKNILEQDLSCGLTHSSKLGRNLDSEVNHSLHYPFYAILDLISRRRNIEHYNSDNTRIMKTSYCSPNFGNKDFLLLSAEDFNHCQTIHRKELGELERWISENRLDELKFARQKAAYCYFAAATSFSNPDLSDARMSWAKNSFLTTVVDDFFDVGGSVEELKNLIQLVEIWDADSSTECSSRNVQIIFTSLRRTICEIGDQGFKLQGRNVTKHIIEIWLDLLYSMLKE…
PLBA_c28600_g1_i2_len_2659	PLBA	Plectranthus barbatus	41228	41227	IrTPS5	78.18	98.37	793	150	4	13	796	33	811	0	1233.39	PSTTAVVSPGVIPVFIRVNSSYILRSNGNARLNPGNIKCINEFRKDRLVAAAAAVQSLEHETEKPINQDADAAIDQKKRQLREKIEEMLQNMDDGEISVSPYDTAWVAMVEDVSGNGRPQFPTSLEWISGNQLDDGSWGDQKFVVYDRILNTLACVVALTRWKMHPHKCHKGLRFMRENMEKLENEEEEVMPIGFEVVFPSLIEIAKKLGIEIPHAESPFIKKIEAMRDFKLKKIPMELLHKKPTSLLHSLEGMQGLEWQKLLDFRTNGSFLCSPSSTAYALHHTKDQSCLNYLLHVVNKFNGGVPNVYPVDMFEHIWCVDRLQRLGICRYFGVQIKESLDYVYKYWTSKGICWARNTNVQDVDDTAMGFRLLRLHGYDVSTDAFQQFEKAGEFCSFPG…	ATATATATATATATATATATATACCTCCGCTTCTTTTCTTTCTTCACTTCCAAACCCAACATGTCTTCTACTTCTTCCACTCTCACCTCCCTCTTCCCGTCCACCACCGCCGTCGTTTCCCCAGGTGTTATCCCCGTATTTATACGAGTGAACTCGAGCTATATTTTGCGAAGCAACGGCAACGCACGCCTTAATCCAGGAAACATAAAATGCATAAACGAGTTTCGCAAAGATCGGCTAGTTGCAGCAGCGGCAGCAGTCCAAAGCTTGGAGCATGAAACTGAAAAACCGATTAATCAAGATGCTGATGCAGCAATAGATCAGAAGAAAAGACAACTGCGGGAAAAGATCGAAGAGATGCTGCAAAACATGGACGACGGAGAGATCAGCGTATCGCCG…	IYIYIYIYLRFFSFFTSKPNMSSTSSTLTSLFPSTTAVVSPGVIPVFIRVNSSYILRSNGNARLNPGNIKCINEFRKDRLVAAAAAVQSLEHETEKPINQDADAAIDQKKRQLREKIEEMLQNMDDGEISVSPYDTAWVAMVEDVSGNGRPQFPTSLEWISGNQLDDGSWGDQKFVVYDRILNTLACVVALTRWKMHPHKCHKGLRFMRENMEKLENEEEEVMPIGFEVVFPSLIEIAKKLGIEIPHAESPFIKKIEAMRDFKLKKIPMELLHKKPTSLLHSLEGMQGLEWQKLLDFRTNGSFLCSPSSTAYALHHTKDQSCLNYLLHVVNKFNGGVPNVYPVDMFEHIWCVDRLQRLGICRYFGVQIKESLDYVYKYWTSKGICWARNTNVQDVDDTA…
TECA_c30529_g1_i4_len_2666	TECA	Teucrium canadense	201512	21896	VacTPS4	78.28	99.87	792	168	1	1	789	1	791	0	1289.25	MALQISPSLFSARKQSNFRNSCFSHVSASLDTGSKKVTSIKIASPCLEETKARIAKLIHEAEISVSTYDTAWVAMVPSPSSSEEPCFPDCLNWLLENQCQDGSWARPHHHPLLKKDVLSSTLACLLALKKWGVGEEQISRGLHFIECNFASATSKGQISPMGFDIIFPAMLDYARDLFLNLSLEPTTLNDLICKRDMELQRFHQSQSAAREVYLAYIAEGMGKLQDWELVMKYQRSNGSILNSPSTTAAAFIARPNSGCLSYLHSALKKFGNAVPAVYPLDIYSQLCTVDNLTRLGISQYFLEEIKKVLDEIYSCWLQGNDEIFMDTSTCALAFRTLRMNGYSITSDPITKIIQESFSSSSHGNMEDMNTTLELYRASEFTYPDERDLEKQNFMLKHLL…	ATGGCTCTTCAGATCTCCCCTTCTCTGTTCTCTGCCCGTAAGCAATCAAATTTCAGGAACTCGTGCTTTTCGCACGTTTCAGCTTCTCTGGACACTGGAAGTAAAAAAGTAACATCAATTAAAATTGCCTCACCGTGTTTGGAGGAGACCAAAGCAAGAATAGCAAAGCTGATTCATGAGGCTGAAATTTCTGTATCAACATATGACACGGCATGGGTTGCTATGGTCCCTTCCCCGAGTTCTTCAGAGGAACCTTGTTTCCCAGATTGTCTGAATTGGTTGCTGGAGAACCAGTGCCAAGATGGTTCATGGGCCCGTCCCCATCATCATCCTTTGCTAAAAAAAGATGTACTTTCTTCTACATTGGCTTGTCTTCTTGCACTAAAAAAATGGGGAGTT…	MALQISPSLFSARKQSNFRNSCFSHVSASLDTGSKKVTSIKIASPCLEETKARIAKLIHEAEISVSTYDTAWVAMVPSPSSSEEPCFPDCLNWLLENQCQDGSWARPHHHPLLKKDVLSSTLACLLALKKWGVGEEQISRGLHFIECNFASATSKGQISPMGFDIIFPAMLDYARDLFLNLSLEPTTLNDLICKRDMELQRFHQSQSAAREVYLAYIAEGMGKLQDWELVMKYQRSNGSILNSPSTTAAAFIARPNSGCLSYLHSALKKFGNAVPAVYPLDIYSQLCTVDNLTRLGISQYFLEEIKKVLDEIYSCWLQGNDEIFMDTSTCALAFRTLRMNGYSITSDPITKIIQESFSSSSHGNMEDMNTTLELYRASEFTYPDERDLEKQNFMLKHLL…
LELE_c33431_g1_i1_len_1645	LELE	Leonotis leonurus	378904	378903	MvELS	78.44	89.31	524	99	5	50	568	1	515	0	821.617	DFVGKIREMIRGKANNSINPLDILCVIDTLHSFGIDRYFQSEINSVLHHTYRLWNDRNNIIFKDVICCAIAFRLLRVKGYQVSSDELAPFAQQQATGLQTSDIATILELYRASQERLHEDDDTLDKLHDWSSNLLKLHLLNENIPDHKLHKRVGYFLKNYHGMLDRVAVRRNIDLHNINHYQIPEVADRFPTEAFLEFSRQDFNICQAQQQKELQQLHRWYADCRLDTLNHGTDVVHFANFLTSAIFGEPEFSEARLAFAKQVILITRMDDFFDHDGSREESHKILHLVQQWKEKPAEEYGSKEVEILYTAVYSTVNSLAEKAYMEQCRSVKPLLIKLWVELLTSFKKELDSWTEKMALTLDEYLSFSWVSIGCRLCILNSLQFLGIKLSEEMLWSQEC…	GATTTCGTGGGAAAAATAAGAGAGATGATCAGAGGGAAAGCTAATAATTCTATTAATCCCCTGGATATTCTGTGCGTAATCGACACCCTACACAGCTTCGGAATTGATCGCTACTTTCAATCCGAAATCAACTCTGTTCTTCACCACACATACAGATTATGGAACGACAGAAATAATATCATCTTCAAAGATGTCATTTGCTGCGCAATTGCCTTTAGACTTTTGCGAGTGAAAGGATATCAAGTCTCATCAGATGAACTGGCGCCATTTGCCCAACAACAGGCGACTGGACTACAAACAAGCGACATTGCCACGATTCTAGAGCTCTACAGAGCATCACAGGAGAGATTACACGAAGACGACGACACTCTTGACAAACTACATGATTGGAGCAGCAAC…	DFVGKIREMIRGKANNSINPLDILCVIDTLHSFGIDRYFQSEINSVLHHTYRLWNDRNNIIFKDVICCAIAFRLLRVKGYQVSSDELAPFAQQQATGLQTSDIATILELYRASQERLHEDDDTLDKLHDWSSNLLKLHLLNENIPDHKLHKRVGYFLKNYHGMLDRVAVRRNIDLHNINHYQIPEVADRFPTEAFLEFSRQDFNICQAQQQKELQQLHRWYADCRLDTLNHGTDVVHFANFLTSAIFGEPEFSEARLAFAKQVILITRMDDFFDHDGSREESHKILHLVQQWKEKPAEEYGSKEVEILYTAVYSTVNSLAEKAYMEQCRSVKPLLIKLWVELLTSFKKELDSWTEKMALTLDEYLSFSWVSIGCRLCILNSLQFLGIKLSEEMLWSQEC…
PEBA_c40441_g1_i4_len_1907	PEBA	Petraeovitex bambusetorum	1932429	548839	IeCPS1	78.72	85.07	611	121	3	106	710	1	608	0	994.571	MPIGFEVALPSLIEIAKKLDIDIPDDAKGLQKIYALKELKLKRIPKDMMHEVPTTLLHSLEGMPGLMWQKLLKLQCEDGSFLFSPSSTAFALHQTKDYNCLNYLTKHVHKFNGGVPNVYPVDLFERLWVVDRIQRLGISRYFQQELDECIAYIHRYWTNKGICWARNSKVEDIDDTAMGFRLLRLHGYEVSADVFKHFENGGEFFCFRGQSTQAVTGMYNLYRASQVMFRGENILVDAAKFSSKFLQEKRANNELLDKWIITKDLPGEVGYALDVPWYASLPRVETRFYLEQYGGEDDVWIGKTLYRMSYVNNNKYMELAKLDYNNCQALHQEEWKNIQKWYRSCNLGEFGLSERSLLQAFYVATACIFEPEKSQQRLAWAKTAILVETIISHSDRQQL…	ATGCCAATTGGGTTCGAAGTGGCACTGCCATCACTCATTGAAATAGCAAAAAAGCTAGATATCGATATCCCTGATGATGCTAAAGGGCTGCAAAAGATCTATGCTTTAAAAGAGTTAAAGCTCAAAAGGATACCAAAAGACATGATGCACGAAGTGCCCACAACATTACTTCATAGCTTGGAGGGGATGCCAGGGCTGATGTGGCAAAAGCTTTTAAAATTACAGTGTGAAGATGGCTCTTTTCTTTTCTCTCCATCCTCCACTGCCTTTGCTCTCCACCAAACTAAAGATTATAATTGCCTCAACTATTTGACCAAGCATGTTCACAAATTTAATGGTGGAGTTCCAAATGTGTATCCCGTGGACTTGTTCGAGCGTCTTTGGGTAGTAGACAGGATT…	MPIGFEVALPSLIEIAKKLDIDIPDDAKGLQKIYALKELKLKRIPKDMMHEVPTTLLHSLEGMPGLMWQKLLKLQCEDGSFLFSPSSTAFALHQTKDYNCLNYLTKHVHKFNGGVPNVYPVDLFERLWVVDRIQRLGISRYFQQELDECIAYIHRYWTNKGICWARNSKVEDIDDTAMGFRLLRLHGYEVSADVFKHFENGGEFFCFRGQSTQAVTGMYNLYRASQVMFRGENILVDAAKFSSKFLQEKRANNELLDKWIITKDLPGEVGYALDVPWYASLPRVETRFYLEQYGGEDDVWIGKTLYRMSYVNNNKYMELAKLDYNNCQALHQEEWKNIQKWYRSCNLGEFGLSERSLLQAFYVATACIFEPEKSQQRLAWAKTAILVETIISHSDRQQL…
TEGR_c39285_g1_i2_len_1630	TEGR	Tectona grandis	41396	41395	IrKSL1	78.92	77.72	465	98	0	126	590	1	465	0	779.245	MAFRLLRVKGYEVSSDELAPYADQESVSLQISDVTTVLELYRASQVRIYEEESSLEKLHAWTSTFLKQQLLSKAIPDERLHKQVEYYLKNFHGILDRVGVRRSLELCDINHYQILQAAERFPTICNEDFLVFSRQDFNVCQAQHQKELQQLQRWYADCRLDKLNFGRDVVRVANFLTSAIIGDPELSDARLAFAKHIVLVTRIDDFFDHGGSREESYKILELVKEWKEKPAADYGSQEVEILFTAVYNTVNELAEKAYVEQDRRVEHLLIKLWVEILTSFKKELDSWSNNTALTLDEYLSSSWVSIGCRICILTSMHFLGIKLSEEMFLSQECTDLCRHVSLVDRLFNDVQTFEKERQENTINCVSLQLAAHKDERAITEEEAISKIKEMADYNRRKLM…	ATGGCGTTTAGACTTTTGCGAGTGAAAGGTTATGAAGTTTCATCAGATGAACTGGCTCCATATGCTGACCAAGAGAGTGTTAGCCTACAAATAAGCGATGTTACTACGGTTCTCGAGCTTTACAGAGCATCACAGGTAAGAATATATGAAGAAGAGAGTAGTCTTGAAAAATTACATGCTTGGACCAGCACATTTCTGAAGCAGCAATTGCTGAGCAAAGCCATCCCTGACGAGCGGTTGCACAAACAGGTGGAATATTACTTGAAGAACTTCCATGGCATATTGGATAGAGTAGGAGTTAGACGAAGCCTAGAGTTATGTGACATAAACCATTATCAAATTCTACAGGCTGCAGAGAGGTTCCCTACGATATGCAATGAGGATTTTCTTGTATTTTCA…	MAFRLLRVKGYEVSSDELAPYADQESVSLQISDVTTVLELYRASQVRIYEEESSLEKLHAWTSTFLKQQLLSKAIPDERLHKQVEYYLKNFHGILDRVGVRRSLELCDINHYQILQAAERFPTICNEDFLVFSRQDFNVCQAQHQKELQQLQRWYADCRLDKLNFGRDVVRVANFLTSAIIGDPELSDARLAFAKHIVLVTRIDDFFDHGGSREESYKILELVKEWKEKPAADYGSQEVEILFTAVYNTVNELAEKAYVEQDRRVEHLLIKLWVEILTSFKKELDSWSNNTALTLDEYLSSSWVSIGCRICILTSMHFLGIKLSEEMFLSQECTDLCRHVSLVDRLFNDVQTFEKERQENTINCVSLQLAAHKDERAITEEEAISKIKEMADYNRRKLM…
THVU_c71799_g1_i1_len_2928	THVU	Thymus vulgaris	49992	49990	SmKSL2	79.6	98.27	799	156	1	1	794	1	797	0	1301.19	MSLPLSTCVLFGPKRKSHFRTSTSTSRASAPASLEIGLQRPAAITSTPPSLSFEETRGRIAQLFHNKELSVSTYDTAWVAMVPSPTSIKEPCFPDCLNWLLENQCQDGSWARPHHHHLLIKDVLSSTLACILALKKWGLGQDQINRGMQFLELNFASLTNESQITPMGFDVVFPAMLDYARGFSLNLHLDPTTYNELMHKRDLELKRCNQNGLSEREGYWAYIAEGMGKIQDWESVMKYQRRNGSLFNCPSTTAAAFIALRNPDCLNYLHLALRKFGNAVPAVYPLDIYTQLCTVDNLERLGISRYFSAEIQSVLDETYRYWIQGYEEIFRDASTCALAFRILRTNGFIVTSDPIAKFLRECISSSFRGSMRDIDATLELYRASELILHPDERDLEKQN…	ATGTCTCTTCCCCTCTCCACCTGTGTGTTATTTGGCCCCAAAAGGAAATCCCATTTTAGGACCTCGACCTCGACCTCTCGCGCTTCAGCTCCAGCTTCTTTGGAAATCGGCCTTCAAAGACCAGCAGCAATCACTTCAACGCCACCGAGCTTGAGCTTTGAGGAGACAAGAGGAAGGATAGCACAACTGTTTCATAACAAGGAACTCTCTGTTTCAACTTATGACACAGCATGGGTTGCTATGGTCCCTTCTCCAACTTCGATAAAGGAACCTTGCTTCCCAGATTGTCTCAACTGGTTGCTGGAGAACCAGTGCCAAGATGGTTCTTGGGCTCGCCCCCACCATCACCATCTGCTTATCAAAGATGTCCTTTCTTCTACCCTGGCATGCATTCTCGCC…	MSLPLSTCVLFGPKRKSHFRTSTSTSRASAPASLEIGLQRPAAITSTPPSLSFEETRGRIAQLFHNKELSVSTYDTAWVAMVPSPTSIKEPCFPDCLNWLLENQCQDGSWARPHHHHLLIKDVLSSTLACILALKKWGLGQDQINRGMQFLELNFASLTNESQITPMGFDVVFPAMLDYARGFSLNLHLDPTTYNELMHKRDLELKRCNQNGLSEREGYWAYIAEGMGKIQDWESVMKYQRRNGSLFNCPSTTAAAFIALRNPDCLNYLHLALRKFGNAVPAVYPLDIYTQLCTVDNLERLGISRYFSAEIQSVLDETYRYWIQGYEEIFRDASTCALAFRILRTNGFIVTSDPIAKFLRECISSSFRGSMRDIDATLELYRASELILHPDERDLEKQN…
HYOF_c37586_g1_i3_len_2383	HYOF	Hyssopus officinalis	39324	39168	SmCPS5	79.7	97.23	788	137	3	1	772	14	794	0	1275	MPFASNPLTFRPSSTTHGDAFLVPATSRSSAACLQLFRPASSTSSLQCNAISRPRTEEYMIVIENDAPVIKWNEIVEADKEKDSIKEESLSKKIRNDLVAEIRSMLQSMGDGEISVSPYDTAWVALVADDSGARPQFPTSVEWISNNQLADGSWGDKGIFSIFDRIINTLACVVALTYWNEHSDKTDKGISFIKKNMNRLEEENVEHMPIGFEVALPSLIDIAKHLQIDIPNDTRGLREIYARREIKLKKIPRDILHEMPTTLLHSLEGMGGLMWQKLLKLQSEDGSFLFSPSSTAFALQQTKDPNCLNYLTKHIHKFKGGVPNVYPVDLFEHLWAVDRLQRLGVSRYFQPEIDECVAYVHRYWTEKGICWARNSEIQDIDDTAMGFRLLRLHGYNISA…	CTCTCTAAAAACTATTCCTCCCTCACAACATTTTCAAGCATGCCTTTTGCCTCCAATCCACTCACCTTCCGCCCATCCTCCACCACCCACGGCGATGCCTTCCTTGTTCCGGCCACTTCTCGCTCCTCCGCCGCTTGTCTTCAACTTTTCAGACCAGCTTCTTCAACTTCTTCTCTCCAATGCAATGCAATCTCCAGACCTCGTACAGAAGAGTATATGATTGTGATTGAGAATGATGCGCCAGTGATAAAGTGGAACGAGATTGTGGAAGCTGACAAAGAAAAAGATTCCATCAAGGAGGAGAGTTTATCTAAAAAGATAAGGAATGACCTAGTAGCAGAGATCCGGTCCATGCTGCAGTCAATGGGTGACGGCGAGATCAGCGTCTCGCCGTACGAC…	LSKNYSSLTTFSSMPFASNPLTFRPSSTTHGDAFLVPATSRSSAACLQLFRPASSTSSLQCNAISRPRTEEYMIVIENDAPVIKWNEIVEADKEKDSIKEESLSKKIRNDLVAEIRSMLQSMGDGEISVSPYDTAWVALVADDSGARPQFPTSVEWISNNQLADGSWGDKGIFSIFDRIINTLACVVALTYWNEHSDKTDKGISFIKKNMNRLEEENVEHMPIGFEVALPSLIDIAKHLQIDIPNDTRGLREIYARREIKLKKIPRDILHEMPTTLLHSLEGMGGLMWQKLLKLQSEDGSFLFSPSSTAFALQQTKDPNCLNYLTKHIHKFKGGVPNVYPVDLFEHLWAVDRLQRLGVSRYFQPEIDECVAYVHRYWTEKGICWARNSEIQDIDDTAMG…
PRMI_c37955_g1_i1_len_1395	PRMI	Premna microphylla	54469	41393	SdKSL1	79.81	70	416	82	0	177	590	1	416	0	689.493	EEESTLEKLHASTSNFLKQQLQSKTIPDKKLHKQVEYYLKNYHGILDRVGIRRSLDLYDINHYQILKAANRFPTISNEDFLVFSRQDFNVCQAQHQKELQQLQRWYEDCRLDTLNYGRDVVRVANFLTSAIFGEPELSDARLAFAKHIILVTRIDDFFDHGGSREESYKILELIKEWKEKPAADYGSKEVEILFTAVYNTVNELAEMAYVEQGRPVKHLLIKLWVEILTSFKKELDTWSDDEALTLDEYLSSSWVSIGCRICILTSMNFFGIKLSEEMILSQECMDLCRHVSLVDRLLNDVQTFEKERQENTGNSVSLLLAAHKDEEAITEEEAISKIREMAEYNRRKLMQIVYKRGSIFPRKCKDAFLKVCRIGCYLYASGDEFTSPQQMMEDMKSLV…	GAAGAAGAGAGCACTCTTGAGAAGCTACATGCTTCGACCAGCAACTTTCTGAAGCAGCAATTGCAGAGTAAAACAATTCCTGACAAGAAATTGCACAAACAGGTGGAATATTACTTGAAGAACTACCATGGTATACTAGACCGTGTTGGAATTAGACGAAGCCTAGACCTATACGACATAAACCATTATCAAATTCTAAAAGCTGCTAATAGGTTCCCTACTATAAGTAATGAAGATTTTCTTGTATTTTCGAGGCAAGATTTCAATGTTTGCCAAGCTCAACACCAGAAAGAACTTCAGCAACTGCAAAGGTGGTATGAAGATTGTAGATTGGACACGTTGAATTATGGAAGAGACGTAGTACGGGTCGCTAATTTTCTGACTTCAGCAATTTTTGGT…	EEESTLEKLHASTSNFLKQQLQSKTIPDKKLHKQVEYYLKNYHGILDRVGIRRSLDLYDINHYQILKAANRFPTISNEDFLVFSRQDFNVCQAQHQKELQQLQRWYEDCRLDTLNYGRDVVRVANFLTSAIFGEPELSDARLAFAKHIILVTRIDDFFDHGGSREESYKILELIKEWKEKPAADYGSKEVEILFTAVYNTVNELAEMAYVEQGRPVKHLLIKLWVEILTSFKKELDTWSDDEALTLDEYLSSSWVSIGCRICILTSMNFFGIKLSEEMILSQECMDLCRHVSLVDRLLNDVQTFEKERQENTGNSVSLLLAAHKDEEAITEEEAISKIREMAEYNRRKLMQIVYKRGSIFPRKCKDAFLKVCRIGCYLYASGDEFTSPQQMMEDMKSLV…
PEFR_c45278_g1_i1_len_2504	PEFR	Perilla frutescens	48386	48385	SmCPS5	80.2	98.99	808	137	1	1	786	28	834	0	1320.84	MSFVSNPISFLPSSTTHGDLSAAAALCIPSLPRSSAACLPLFRPSVTSTSSLQCNAISRPRTEDYIDVIQNGLPVIKWHQIVEDDEEKDSLKKDKIKELANVVRSMLQSMGDGEISVSPYDTAWVALVEDVGGGRRPQFPSSLEWISNNQFPDGSWGDRTFSICDRIINTLACVVALRSWNVHPDKTDKGIWFIKKNINRIDEESEEHMPIGFEVALPSLIEIAKKLEIDIPTDTRGLREIYARREIKLKKIPGEIMHQVPTTLLHSLEGMGGLKWQKLLKLQSEDGSFLFSPSSTAFALQQTKDDNCLKYLTKHIYKFNGGVPNVYPVDLFEHLWAVDRLQRLGVSRFFQPEIDECIAYVHRYWTEKGICWSRISEVQDIDDTAMGFRLLRLHGYQVS…	TCAAATATTTCTCTCTCTCTAGAAATCCTCCGTCTCAACACCAACCACACAAACATTCCAACACTAAAAACATTTTCAAGCATGTCTTTTGTTTCCAATCCCATCTCCTTCCTCCCATCATCCACCACCCACGGCGACCTTTCAGCGGCCGCCGCCCTCTGTATTCCATCCCTACCTCGCTCCTCCGCGGCTTGTCTTCCACTTTTCAGACCATCAGTTACTTCAACTTCTTCTCTCCAATGCAATGCAATCTCCAGACCTCGTACAGAAGACTACATAGATGTGATTCAGAATGGTTTGCCAGTAATAAAGTGGCACCAGATTGTGGAAGATGACGAAGAAAAAGATTCTCTTAAGAAGGATAAGATAAAGGAGCTGGCCAACGTGGTCCGGTCGATG…	SNISLSLEILRLNTNHTNIPTLKTFSSMSFVSNPISFLPSSTTHGDLSAAAALCIPSLPRSSAACLPLFRPSVTSTSSLQCNAISRPRTEDYIDVIQNGLPVIKWHQIVEDDEEKDSLKKDKIKELANVVRSMLQSMGDGEISVSPYDTAWVALVEDVGGGRRPQFPSSLEWISNNQFPDGSWGDRTFSICDRIINTLACVVALRSWNVHPDKTDKGIWFIKKNINRIDEESEEHMPIGFEVALPSLIEIAKKLEIDIPTDTRGLREIYARREIKLKKIPGEIMHQVPTTLLHSLEGMGGLKWQKLLKLQSEDGSFLFSPSSTAFALQQTKDDNCLKYLTKHIYKFNGGVPNVYPVDLFEHLWAVDRLQRLGVSRFFQPEIDECIAYVHRYWTEKGICW…
ORMA_c54314_g1_i2_len_2574	ORMA	Origanum majorana	268884	39174	RoCPS1	80.3	99.5	797	152	2	1	796	1	793	0	1355.12	MTDVSSLRLSNAPAAGGRLPLPGKVHLPEFRTVCAWLNNGCKYEPLTCRISRRKISECRVASLNSSQLIEKVGSPAQSLEEANKKIEDSIEYIKNLLMTSGDGRISVSAYDTSLVALIKDVKGRDAPQFPSCLEWIAQNQMADGSWGDEFFCIYDRIVNTLACLVALKSWNLHPDKIEKGVTYINENVHKLKDGSTEHMTSGFEIVVPATLERAKVLGIQGLPYDHPFIKEIINTKERRLSKIPKDLIYKLPTTLLFSLEGQGELDWEKILKLQSSDGSFLTSPSSTASVFMRTKDEKCLKFIENAVKNCGGGAPHTYPVDVFARLWAVDRLQRLGISRFFQHEIKYFLDHINSVWTENGVFSGRDSQFCDIDDTSMGVRLLKMHGYNVDPNALKHFKQ…	ATGACCGATGTATCCTCTCTTCGTTTGAGCAATGCACCAGCTGCCGGCGGCAGGTTGCCGCTGCCGGGAAAGGTTCACCTGCCTGAATTTCGCACCGTTTGTGCATGGTTGAACAATGGCTGCAAATACGAGCCCTTGACTTGTCGAATTAGTCGACGGAAGATATCTGAATGTCGAGTAGCAAGTCTGAATTCGTCGCAACTAATTGAAAAGGTCGGTTCTCCTGCTCAATCTCTAGAAGAGGCAAACAAAAAGATCGAGGACTCCATCGAGTACATTAAGAATCTATTGATGACATCTGGCGACGGGCGGATAAGTGTGTCGGCTTACGACACGTCGCTAGTCGCCCTAATAAAGGACGTGAAAGGACGAGATGCCCCTCAGTTCCCGTCGTGCCTG…	MTDVSSLRLSNAPAAGGRLPLPGKVHLPEFRTVCAWLNNGCKYEPLTCRISRRKISECRVASLNSSQLIEKVGSPAQSLEEANKKIEDSIEYIKNLLMTSGDGRISVSAYDTSLVALIKDVKGRDAPQFPSCLEWIAQNQMADGSWGDEFFCIYDRIVNTLACLVALKSWNLHPDKIEKGVTYINENVHKLKDGSTEHMTSGFEIVVPATLERAKVLGIQGLPYDHPFIKEIINTKERRLSKIPKDLIYKLPTTLLFSLEGQGELDWEKILKLQSSDGSFLTSPSSTASVFMRTKDEKCLKFIENAVKNCGGGAPHTYPVDVFARLWAVDRLQRLGISRFFQHEIKYFLDHINSVWTENGVFSGRDSQFCDIDDTSMGVRLLKMHGYNVDPNALKHFKQ…
GLHE_c57550_g1_i2_len_2460	GLHE	Glechoma hederacea	28509	21766	SmCPS5	80.4	99.75	806	131	5	1	792	1	793	0	1318.14	MPFASSPISLRPSLITDGAAVFCIPATSRSFAACLQLIRPVSYTSPLQCNAISKHRTKEYIDVIKRQEIVEDDIEKDSLKTRDELVVAIRSMLRSMGDGEISVSPYDTAWVALVEDVDNEPLFPTSLEWISNNQLSDGSWGDKDTFSIFDRIINTLACVIALTSWNLHSNKTDKGISFIKKNMNRLEEENVEHMPIGFEVALPSLIDIAKHLQIDIPYDSRGLREIYARREIKLKKIPRDVLHEMPTTLLHSLEGMGGLMWQKLLKLQSEDGSFLFSPSSTAFALQQTKDHNCLKYLTKHIHKFKGGVPNVYPVDLFEHLWAVDKLQRLGISRYFQPEIDECVAYVHRYWTEKGICWARNSEVQDIDDTAMGFRLLRLHGYNVSADVFKHFESGGEFFC…	ATGCCTTTTGCTTCCTCTCCCATCTCCCTCCGCCCATCCCTCATCACCGACGGCGCCGCCGTCTTCTGTATTCCGGCCACTTCTCGCTCCTTTGCCGCTTGTCTTCAACTTATCAGACCAGTTTCTTACACTTCTCCTCTGCAGTGCAATGCAATCTCCAAACATCGTACAAAAGAGTACATTGATGTGATAAAGCGGCAAGAGATTGTGGAAGATGATATAGAAAAAGATTCCCTCAAGACAAGGGATGAGCTGGTGGTTGCGATCCGGTCGATGCTGAGGTCGATGGGCGACGGCGAGATCAGTGTCTCGCCGTACGACACCGCGTGGGTGGCGCTGGTGGAGGACGTCGACAACGAGCCGCTGTTTCCGACGAGCCTCGAGTGGATTTCGAACAAC…	MPFASSPISLRPSLITDGAAVFCIPATSRSFAACLQLIRPVSYTSPLQCNAISKHRTKEYIDVIKRQEIVEDDIEKDSLKTRDELVVAIRSMLRSMGDGEISVSPYDTAWVALVEDVDNEPLFPTSLEWISNNQLSDGSWGDKDTFSIFDRIINTLACVIALTSWNLHSNKTDKGISFIKKNMNRLEEENVEHMPIGFEVALPSLIDIAKHLQIDIPYDSRGLREIYARREIKLKKIPRDVLHEMPTTLLHSLEGMGGLMWQKLLKLQSEDGSFLFSPSSTAFALQQTKDHNCLKYLTKHIHKFKGGVPNVYPVDLFEHLWAVDKLQRLGISRYFQPEIDECVAYVHRYWTEKGICWARNSEVQDIDDTAMGFRLLRLHGYNVSADVFKHFESGGEFFC…
LYAM_c36163_g1_i7_len_2644	LYAM	Lycopus americanus	932105	260602	SmKSL2	80.48	98.27	794	116	2	1	794	1	755	0	1324.69	MSLPLSNCVLFGPNESHFRSSCFSRASASLEIGLQRATSAKIASMPAGFEESKRRIAKLFHKAEVSVSTYDTAWVAMVPSPTSLEEPCFPDCLNWLLENQCSDGSWARPHHHSLLKKDVLSSTMACVLALKKWGIGEEQINRGLHFIELNFASVTENCQITPMGFDILFPSMLDYARGLSLNLQLELTAYNDLMHKRDLELKRCYQNNSPEREAYCAYIAEGMGKLQDWESVMKYQRKNGSLFNCPSTTAAAFIALRNSDCLNYLHLALKKFGNAVPAVYPLDIYSQLCTVDNLERLGIGRYFLTEIQSVLDETYRCWMQGNEEIFMDASTCAIAFRTLRMNGYDVTSGERDMEKQNLRLKLLLEQALSTGFIQSYQLGRSVNAEVNQALEYPFYATLD…	ATGTCTCTTCCGCTCTCCAATTGTGTGTTATTTGGCCCCAATGAATCACATTTTCGAAGCTCCTGCTTTTCTCGCGCTTCAGCTTCACTGGAAATTGGGCTTCAAAGAGCTACATCAGCAAAAATTGCCTCAATGCCAGCGGGCTTTGAGGAGTCAAAAAGAAGGATAGCAAAGCTGTTTCATAAGGCTGAAGTTTCCGTTTCCACATATGACACAGCATGGGTTGCTATGGTTCCTTCTCCAACTTCGTTAGAGGAACCTTGCTTCCCAGATTGTCTAAACTGGTTGCTGGAGAACCAGTGCAGCGATGGTTCATGGGCTCGTCCCCACCATCACTCTTTGTTAAAGAAAGATGTCCTTTCTTCTACCATGGCGTGCGTTCTCGCACTTAAAAAATGG…	MSLPLSNCVLFGPNESHFRSSCFSRASASLEIGLQRATSAKIASMPAGFEESKRRIAKLFHKAEVSVSTYDTAWVAMVPSPTSLEEPCFPDCLNWLLENQCSDGSWARPHHHSLLKKDVLSSTMACVLALKKWGIGEEQINRGLHFIELNFASVTENCQITPMGFDILFPSMLDYARGLSLNLQLELTAYNDLMHKRDLELKRCYQNNSPEREAYCAYIAEGMGKLQDWESVMKYQRKNGSLFNCPSTTAAAFIALRNSDCLNYLHLALKKFGNAVPAVYPLDIYSQLCTVDNLERLGIGRYFLTEIQSVLDETYRCWMQGNEEIFMDASTCAIAFRTLRMNGYDVTSGERDMEKQNLRLKLLLEQALSTGFIQSYQLGRSVNAEVNQALEYPFYATLD…
WEFR_c42053_g1_i7_len_2877	WEFR	Westringia fruticosa	664412	39178	VacTPS4	80.59	99.75	809	135	1	1	788	1	808	0	1328.15	MSLQLSSSLFFGRKEPHFRNSCLRHLSGTYTAHKKQSSTCEALYKISLDTELQRVTSAKTGLACFEETKGRIGELIHKAELSVSTYDTAWVAMVPSPNSSLEPCFPDCLNWLLENQCDDGSWARPHHHPLLKKDVLSSTLACVLALKKWGVGEEQINRGVHFIELNFAAATEKHQISPTGFDILFPAMLDYARDLLLNLHLEPTMLNDLIYKRDLELKRCYQNHSAEREAYLAYIAEGMGKSQDWESVMKYQRTNGSIFNSPSTTAAALIARPSSGCLNYLHSVVKKFGSAVPAVYPLDIFSQLCTVDNLERLGISRYFQKEIQRVLDETYSYWLQGNEEIFMDASTCALAFQLLRMNGYNVTSDSITKILEECSSSSFRGNMDISTTLKLYRASEFIL…	ATGTCTCTTCAGCTCTCGAGTTCTCTCTTCTTTGGCCGTAAGGAACCACATTTTAGGAACTCTTGCTTACGTCATCTTTCAGGAACATATACTGCACATAAGAAGCAAAGTAGTACGTGTGAAGCCTTGTATAAAATATCTTTAGACACTGAACTTCAAAGAGTAACATCAGCTAAAACTGGCTTAGCGTGCTTCGAGGAGACCAAAGGGAGAATAGGAGAGCTGATACACAAGGCTGAACTTTCTGTTTCAACGTATGATACGGCATGGGTTGCTATGGTCCCTTCTCCGAATTCGTCGCTGGAACCTTGTTTCCCAGATTGTCTAAATTGGTTGCTGGAAAACCAGTGCGACGACGGTTCGTGGGCTCGTCCCCATCATCATCCTTTGCTAAAAAAG…	MSLQLSSSLFFGRKEPHFRNSCLRHLSGTYTAHKKQSSTCEALYKISLDTELQRVTSAKTGLACFEETKGRIGELIHKAELSVSTYDTAWVAMVPSPNSSLEPCFPDCLNWLLENQCDDGSWARPHHHPLLKKDVLSSTLACVLALKKWGVGEEQINRGVHFIELNFAAATEKHQISPTGFDILFPAMLDYARDLLLNLHLEPTMLNDLIYKRDLELKRCYQNHSAEREAYLAYIAEGMGKSQDWESVMKYQRTNGSIFNSPSTTAAALIARPSSGCLNYLHSVVKKFGSAVPAVYPLDIFSQLCTVDNLERLGISRYFQKEIQRVLDETYSYWLQGNEEIFMDASTCALAFQLLRMNGYNVTSDSITKILEECSSSSFRGNMDISTTLKLYRASEFIL…
MODI_c36129_g1_i1_len_2041	MODI	Monarda didyma	39343	39171	IeCPS1	80.64	96.48	687	121	5	1	686	5	680	0	1141.72	MLQSMDDGEISISPYDTAWVALVADGARPQFPSSLEWISSNQLHDGSWGDDRTFSIFDRIINTLACVVALRSWNRDPAKTERGIWFIKENMGRLEEENIEHMPIGYEVALPSLIEKAKQLQIDIPHDTRGLREIYARREIKLKKIPLDVLHQLPTTLLHSLEGMEGLKWERLLKLQSEDGSFLFSPSSTAFALQQTKDHNCLNYLTNHIHKFKGGVPNVYPVDLFEHLWAVDRLQRLGLSRYFEPEIEECVAYVRRYWTEKGICWARNSEVQDIDDTAMGFRLLRLHGYEVSADVFKHFESGGEFFCFKGQSTQAVTGMYNLYRASQIKFPGEEILQEAANFSAKFLHQKRADNELLDKWIITKDLPGEVGYALDVPWYASLPRVETRFYLEQYGGEDD…	GTGGTTAAATCGATGCTGCAGTCCATGGACGACGGCGAGATCAGCATCTCCCCCTACGACACGGCCTGGGTGGCGCTCGTGGCCGACGGAGCGCGGCCGCAGTTCCCGTCCAGCCTCGAGTGGATCTCGAGCAACCAGCTCCACGACGGCTCGTGGGGCGATGACCGGACCTTCTCCATCTTCGACCGGATCATCAACACGCTGGCCTGTGTCGTGGCGCTGAGGTCTTGGAACCGGGATCCGGCCAAGACCGAGAGAGGGATTTGGTTTATCAAGGAGAATATGGGAAGGTTGGAGGAAGAGAACATAGAGCACATGCCGATAGGATATGAGGTGGCGTTGCCTTCGCTCATTGAGAAAGCAAAACAGCTCCAAATCGATATCCCTCATGATACAAGA…	VVKSMLQSMDDGEISISPYDTAWVALVADGARPQFPSSLEWISSNQLHDGSWGDDRTFSIFDRIINTLACVVALRSWNRDPAKTERGIWFIKENMGRLEEENIEHMPIGYEVALPSLIEKAKQLQIDIPHDTRGLREIYARREIKLKKIPLDVLHQLPTTLLHSLEGMEGLKWERLLKLQSEDGSFLFSPSSTAFALQQTKDHNCLNYLTNHIHKFKGGVPNVYPVDLFEHLWAVDRLQRLGLSRYFEPEIEECVAYVRRYWTEKGICWARNSEVQDIDDTAMGFRLLRLHGYEVSADVFKHFESGGEFFCFKGQSTQAVTGMYNLYRASQIKFPGEEILQEAANFSAKFLHQKRADNELLDKWIITKDLPGEVGYALDVPWYASLPRVETRFYLEQYG…
LAAN_c45623_g1_i3_len_1948	LAAN	Lavandula angustifolia	39329	39169	IrKSL1	80.98	91.46	552	97	1	33	579	4	552	0	929.472	ATKPSSLAVKCTLTAPTGSPDLMGKIQEKFNKREDSPLLAATIHPADVPLNLCIIDSLQRLGVDHYFQSEIDTVLEDTYRLWQLKERVIFSDITTHAMAFRLLRVKGYEVSSEELAPYAEGNVQTVDVSTVIELYRAAQERVCEEDSTLEKLHAWTSNFLKQQLQSNSIPDKKLHKQVEYYLKNYHGILDRMGVRRNLDLYDIGHYQALQDADRFPSLCNEDFLAFATEDFNACQAQHQKELQQLQRWYADCKLDTLKFGRDVVRVANFLTSAIIGDPELSEVRLVFAKHIILVTRIDDFFDHGGSREDSYKILDLIKEWKEKPAGEYGSEEVEILFTAVYNTVNELAEEAHVKQGRCVKDFLTELWVEILSIFKIELDTWSDETALTLDEYLSKSWVS…	ATGACCGCCGCCACCAAGCCATCTTCTCTAGCAGTTAAATGCACCCTTACTGCTCCAACCGGCAGTCCGGATTTGATGGGAAAGATACAAGAGAAGTTCAACAAAAGAGAAGATTCTCCTTTGTTAGCTGCAACTATTCATCCTGCAGATGTACCCTTAAATCTCTGCATAATCGACTCCCTCCAAAGGCTGGGAGTCGACCACTACTTCCAATCCGAAATCGACACTGTTCTAGAGGATACATATAGACTATGGCAGCTCAAAGAGAGAGTCATCTTTTCGGATATTACTACTCATGCAATGGCATTTAGGCTTCTGAGAGTCAAAGGATATGAAGTCTCATCAGAGGAACTGGCTCCATATGCTGAAGGCAACGTGCAAACGGTCGATGTGTCGACG…	MTAATKPSSLAVKCTLTAPTGSPDLMGKIQEKFNKREDSPLLAATIHPADVPLNLCIIDSLQRLGVDHYFQSEIDTVLEDTYRLWQLKERVIFSDITTHAMAFRLLRVKGYEVSSEELAPYAEGNVQTVDVSTVIELYRAAQERVCEEDSTLEKLHAWTSNFLKQQLQSNSIPDKKLHKQVEYYLKNYHGILDRMGVRRNLDLYDIGHYQALQDADRFPSLCNEDFLAFATEDFNACQAQHQKELQQLQRWYADCKLDTLKFGRDVVRVANFLTSAIIGDPELSEVRLVFAKHIILVTRIDDFFDHGGSREDSYKILDLIKEWKEKPAGEYGSEEVEILFTAVYNTVNELAEEAHVKQGRCVKDFLTELWVEILSIFKIELDTWSDETALTLDEYLSKS…
MESP_c37832_g1_i1_len_1413	MESP	Mentha spicata	29719	21819	RoKSL1	80.98	78.21	468	85	0	129	592	3	470	0	786.563	HAMAFRLLRVKGYEISSEELAPYADRERVNVDTADVATVIELYRAAQERIYEDERSLEKLHGWTTNFLKHQLQSNSILDQKLHKLVEYYLKNYHGMLDRMCVRQSLDLYDVCHYQNLKVGDRFFRLCNEDFLAFTRRDFNVCQAQHQRELDQLQRWYADCRLDTLKFGRNVLRVSNFLTSAIICDPELSDVRLAFAKHIVLVTLIDDFFDHGGSREESYKILELVKEWKEKPAAEYGSEEVEILFTAVYNTVNELAGMARVEQGHSVKEFFIELWVQILSIFKIELDTWSDDSPLTLDEYLSSSWVSIGCRICILVSMQFLGVQLSDEMLMSEECTALCRHVSMVDRLLNDVQTFEKERKENTGNSVSLLLAAAEKDRRPITEEEAITKIKEMAECNRR…	GCAACTCATGCAATGGCGTTTAGGCTTTTGCGAGTGAAAGGATATGAAATTTCTTCAGAGGAATTGGCTCCGTATGCTGATCGAGAGCGTGTTAATGTGGACACGGCTGATGTGGCGACGGTTATCGAGCTGTACAGAGCAGCACAGGAGAGGATTTATGAAGATGAGAGGAGCCTTGAGAAACTCCATGGTTGGACCACCAACTTCCTCAAGCACCAGCTGCAGAGTAACTCAATTCTTGATCAAAAACTGCATAAATTGGTGGAATATTACTTGAAGAACTACCATGGAATGTTAGATAGAATGTGTGTTAGGCAGAGCCTCGACCTATACGACGTATGCCATTATCAAAATCTAAAAGTTGGAGATAGGTTCTTTAGGTTGTGTAATGAAGATTTC…	ATHAMAFRLLRVKGYEISSEELAPYADRERVNVDTADVATVIELYRAAQERIYEDERSLEKLHGWTTNFLKHQLQSNSILDQKLHKLVEYYLKNYHGMLDRMCVRQSLDLYDVCHYQNLKVGDRFFRLCNEDFLAFTRRDFNVCQAQHQRELDQLQRWYADCRLDTLKFGRNVLRVSNFLTSAIICDPELSDVRLAFAKHIVLVTLIDDFFDHGGSREESYKILELVKEWKEKPAAEYGSEEVEILFTAVYNTVNELAGMARVEQGHSVKEFFIELWVQILSIFKIELDTWSDDSPLTLDEYLSSSWVSIGCRICILVSMQFLGVQLSDEMLMSEECTALCRHVSMVDRLLNDVQTFEKERKENTGNSVSLLLAAAEKDRRPITEEEAITKIKEMAECN…
MESP_c38968_g1_i1_len_2158	MESP	Mentha spicata	29719	21819	IeCPS1	81.04	99.86	712	125	4	1	710	7	710	0	1191.02	MLQSMDDGEISISPYDTAWVALVSDGAASAAPQFPSSLHWISSNQLPDGSWGDDRTFSIFDRIINTLACVVALTSWNRDPLKTQRGIWFIKENMNRLEEENIEHMPIGYEVALPSLIDIAKKLKIDIPHDTRGLREIYSRREIKLKKIPKEILHQLPTTLLHSLEGMEGLKWERLLKLQSEDGSFLFSPSSTAFALQQTKDDNCLKYLTNHIHKFKGGVPNVYPVDLFEHLWAVDRLQRLGLSRYFEPEIEECVAYVRRYWTEKGICWARNSQVQDIDDTAMGFRLLRLHGYEVSADVFKHFESGGEFFCFKGQSTQAVTGMYNLYRASQIKFPGEEILQEAADFSAKFLHQKRADNELLDKWIITKDLPGEVGYALDVPWYASLPRVETRFYLEQYGG…	GTCGGAGTGGTTAGATCGATGCTGCAGTCCATGGACGACGGCGAGATAAGCATCTCCCCCTACGACACCGCGTGGGTGGCGCTCGTGTCCGACGGCGCCGCCTCCGCGGCGCCGCAGTTCCCGTCGAGCCTCCACTGGATCTCGAGCAACCAGCTCCCCGACGGGTCGTGGGGGGACGACCGGACCTTCTCGATCTTCGACCGGATCATCAACACCCTGGCCTGCGTCGTGGCGCTCACGTCTTGGAACCGGGATCCCCTCAAGACCCAGAGAGGGATTTGGTTCATAAAGGAGAACATGAACAGGTTGGAGGAAGAGAATATAGAGCACATGCCGATTGGATATGAAGTGGCGTTGCCTTCACTCATTGATATAGCTAAAAAGCTAAAAATCGATATT…	VGVVRSMLQSMDDGEISISPYDTAWVALVSDGAASAAPQFPSSLHWISSNQLPDGSWGDDRTFSIFDRIINTLACVVALTSWNRDPLKTQRGIWFIKENMNRLEEENIEHMPIGYEVALPSLIDIAKKLKIDIPHDTRGLREIYSRREIKLKKIPKEILHQLPTTLLHSLEGMEGLKWERLLKLQSEDGSFLFSPSSTAFALQQTKDDNCLKYLTNHIHKFKGGVPNVYPVDLFEHLWAVDRLQRLGLSRYFEPEIEECVAYVRRYWTEKGICWARNSQVQDIDDTAMGFRLLRLHGYEVSADVFKHFESGGEFFCFKGQSTQAVTGMYNLYRASQIKFPGEEILQEAADFSAKFLHQKRADNELLDKWIITKDLPGEVGYALDVPWYASLPRVETRFY…
ORVU_c47333_g1_i1_len_1951	ORVU	Origanum vulgare	39352	39174	IeCPS1	81.06	87.61	623	109	3	1	623	1	614	0	1049.65	MLQSMDDGEISISPYDTAWVALVADSAASRPQFPSSLEWISNNQLPDGSWGDDRTFSIFDRIINTLACVVALRSWNVDSDKSDRGIEFIKKNISRFEEENMEHMPIGYEVALPSLIDIAKGLQIDIPHDTRGLREIYARREIKLKKIPREILHQMPTTLLHSLEGMSGLKWQRLLKLQSEDGSFLFSPSSTAFALQQTRDLNCLKYLTNHIHKFNGGVPNVYPVDLFEHLWAVDRLQRLGVSRYFEPEIEECVAYVRRYWTEKGICWARNSQVQDIDDTAMGFRLLRLHGYEVSADVFKHFESRGEFFCFKGQSTQAVTGMYNLYRASQLKFPGEEILKQAANFSAKFLHQKRADNELLDKWIITKDLPGEVGYALDVPWYASLPRVETRFYLEQYGGD…	ATGCTGCAGTCGATGGACGACGGGGAGATCAGCATCTCCCCCTACGACACCGCTTGGGTGGCCCTCGTGGCCGACTCCGCCGCCTCACGGCCGCAGTTCCCATCGAGCCTCGAGTGGATATCGAACAACCAGCTACCGGACGGGTCGTGGGGGGACGACCGGACCTTCTCGATCTTCGACCGGATCATCAACACGCTGGCCTGCGTCGTGGCCTTGAGATCTTGGAACGTAGATTCCGACAAGAGCGACAGAGGGATTGAGTTTATCAAGAAGAATATAAGTAGGTTTGAGGAGGAGAATATGGAGCACATGCCGATTGGATATGAGGTGGCGTTGCCTTCACTCATTGATATAGCAAAGGGACTCCAAATCGACATACCTCATGATACAAGAGGGTTG…	MLQSMDDGEISISPYDTAWVALVADSAASRPQFPSSLEWISNNQLPDGSWGDDRTFSIFDRIINTLACVVALRSWNVDSDKSDRGIEFIKKNISRFEEENMEHMPIGYEVALPSLIDIAKGLQIDIPHDTRGLREIYARREIKLKKIPREILHQMPTTLLHSLEGMSGLKWQRLLKLQSEDGSFLFSPSSTAFALQQTRDLNCLKYLTNHIHKFNGGVPNVYPVDLFEHLWAVDRLQRLGVSRYFEPEIEECVAYVRRYWTEKGICWARNSQVQDIDDTAMGFRLLRLHGYEVSADVFKHFESRGEFFCFKGQSTQAVTGMYNLYRASQLKFPGEEILKQAANFSAKFLHQKRADNELLDKWIITKDLPGEVGYALDVPWYASLPRVETRFYLEQYGGD…
ORMA_c36919_g1_i1_len_2152	ORMA	Origanum majorana	268884	39174	SmCPS	81.21	88.78	708	122	3	89	793	1	700	0	1206.43	EYIRLLLRTTGDGRISVSPYDTAWVALIKDLQGRDAPQFPSSLEWIVKNQLEDGSWGDEKLFCIYDRLVNTIACVVALRSWNVHTEKVEKGVTYIKENVDKFREGNEEHMTCGFEIVFPALLQKAKSLGIEDLPYGAPVIQEIYQTREKKLKKIPLEIMHKMPTSLLFSLEGLENLEWDKLLKLQSADGSFLTSPSSTAFAFMQTNDPKCYQFISNVVRTFNGGAPHTYPVDVFGRLWAVDRLQRLGISRFFESEIADCLSHIYKFWTDKGVFSGRESEFCDIDDTSMGVRLLRMHGYNVDPNVLRNFKQDDKFSCYGGQMIESPSPIYNLYRASQLRFPGEEILEEANKFAYEFLQEKLAQNKILDKWVISKHLPDEIKLGLEMPWYATLPRVEAKYY…	GAGTACATCAGGTTGCTTCTTAGAACAACCGGGGACGGGAGAATTAGCGTCTCGCCCTACGACACTGCGTGGGTTGCCCTAATCAAGGACCTGCAGGGGCGGGACGCCCCGCAGTTCCCATCCAGCCTCGAGTGGATCGTGAAGAATCAACTCGAGGATGGATCTTGGGGGGACGAGAAGCTCTTCTGCATATATGATCGCCTCGTCAACACCATAGCATGCGTGGTGGCTTTGCGATCATGGAATGTCCACACCGAAAAGGTCGAAAAAGGAGTGACGTACATAAAGGAAAACGTGGACAAATTCCGGGAAGGGAATGAGGAGCATATGACGTGCGGGTTCGAAATCGTGTTTCCGGCGCTTCTGCAGAAGGCGAAAAGCTTGGGCATTGAAGATCTT…	EYIRLLLRTTGDGRISVSPYDTAWVALIKDLQGRDAPQFPSSLEWIVKNQLEDGSWGDEKLFCIYDRLVNTIACVVALRSWNVHTEKVEKGVTYIKENVDKFREGNEEHMTCGFEIVFPALLQKAKSLGIEDLPYGAPVIQEIYQTREKKLKKIPLEIMHKMPTSLLFSLEGLENLEWDKLLKLQSADGSFLTSPSSTAFAFMQTNDPKCYQFISNVVRTFNGGAPHTYPVDVFGRLWAVDRLQRLGISRFFESEIADCLSHIYKFWTDKGVFSGRESEFCDIDDTSMGVRLLRMHGYNVDPNVLRNFKQDDKFSCYGGQMIESPSPIYNLYRASQLRFPGEEILEEANKFAYEFLQEKLAQNKILDKWVISKHLPDEIKLGLEMPWYATLPRVEAKYY…
MESP_c41204_g1_i6_len_2514	MESP	Mentha spicata	29719	21819	SmKSL2	81.23	98.27	794	148	1	1	794	4	796	0	1350.11	MSLPLATCVLFGPNKSHFRSLRFSRASASLEIGLQRATSATIASMPASFEERRGRIAELFHKNGHSVSAYDTAWVAMVPSPTSLKEPCFPNCLNWLLENQCQDGSWARPHHHHLLKKDVLSSTLAVILALKKWGVGEEQINKGLQFIELNFALAADECQITPMGFHIVFPAMLDYARGFNLNLHLEPTTLNDLMHKRDLELKRCNQNCSSEREAYWAYIAEGMGKLQDWESVMKYQRRNGSLFNCPSTTAAAFIALRNSDCLNYLNSALKKFGNAVPAVYPLNIYSQLCTVDNLEKLGVSRYFSTEIQCVLDETYRCWIQGNEEIFMDASTCALAFRILRMNGYIVNSDPVTKILQECISSSFQGNMRDINTTLELYRASEFILYPDERGLEEQNLRLK…	ATGGCCGCCATGTCTCTTCCGCTCGCCACTTGTGTCTTATTTGGCCCCAATAAATCACATTTTCGGAGCCTCCGCTTTTCTCGCGCTTCAGCATCTTTGGAAATTGGCCTTCAAAGAGCTACTTCTGCAACAATCGCCTCAATGCCAGCGAGCTTTGAGGAGAGAAGAGGAAGGATAGCGGAGCTGTTTCATAAGAACGGACATTCTGTTTCAGCATATGACACAGCGTGGGTTGCTATGGTCCCTTCTCCAACTTCTTTAAAGGAACCTTGCTTCCCAAATTGTCTCAACTGGTTGCTGGAGAACCAGTGCCAAGATGGTTCATGGGCTCGTCCCCACCATCACCATCTGCTAAAGAAAGATGTCCTTTCTTCTACCTTGGCAGTCATTCTCGCACTT…	MAAMSLPLATCVLFGPNKSHFRSLRFSRASASLEIGLQRATSATIASMPASFEERRGRIAELFHKNGHSVSAYDTAWVAMVPSPTSLKEPCFPNCLNWLLENQCQDGSWARPHHHHLLKKDVLSSTLAVILALKKWGVGEEQINKGLQFIELNFALAADECQITPMGFHIVFPAMLDYARGFNLNLHLEPTTLNDLMHKRDLELKRCNQNCSSEREAYWAYIAEGMGKLQDWESVMKYQRRNGSLFNCPSTTAAAFIALRNSDCLNYLNSALKKFGNAVPAVYPLNIYSQLCTVDNLEKLGVSRYFSTEIQCVLDETYRCWIQGNEEIFMDASTCALAFRILRMNGYIVNSDPVTKILQECISSSFQGNMRDINTTLELYRASEFILYPDERGLEEQNL…
STOF_c59840_g1_i1_len_2076	STOF	Stachys officinalis	53173	694344	MvCPS3	81.38	84.71	682	110	1	120	785	1	681	0	1150.19	DGRDSPQFPSSLKWIAENQLPDGSWGDHKFFCVYDRLVNTLACVVALTSWNAHAHNTEKGIRYIKENVHKLERANEEHMTCGFEVVFPALLQRAQNLGINGIPYNAPAIQEIYNSREKKLKRIPMEVVHQVPTSLLFSLEGLENLEWEKLLKLQSPDGSFLTSPSSTAFAFIHTKDQKCFNFINNIVNTFNGGAPHTYPVDIFGRLWAVDRLQRLGIARFFESEIADCLSHVHRFWSDQGVFSGRESVFCDIDDTSMGVRLLRMHGYDVDPNVLENFKQGDKFTCYGGQMIECSSPIYNLYRASQLRFPGEEILEEANKFAYNFLQEKLATDQILDKWVISNHLPDEIRVGLEMPWYATLPRVEASYYLQHYGGADDVWIGKTLYRMPEISNDTYLELA…	GACGGACGAGATTCACCACAATTTCCATCTAGTCTGAAATGGATTGCAGAGAATCAACTCCCAGATGGTTCGTGGGGCGATCATAAATTCTTTTGTGTGTATGATCGCCTCGTCAATACCCTAGCATGCGTTGTAGCTTTGACCTCATGGAATGCTCATGCTCACAACACTGAAAAAGGAATAAGATACATCAAGGAAAATGTGCATAAACTTGAAAGAGCGAATGAAGAGCACATGACGTGTGGATTTGAAGTAGTATTTCCTGCACTTCTTCAAAGAGCTCAAAACTTGGGAATCAATGGAATTCCCTATAATGCCCCCGCAATACAGGAGATTTATAACAGCAGGGAAAAGAAACTTAAAAGGATACCAATGGAGGTGGTGCACCAAGTGCCAACA…	DGRDSPQFPSSLKWIAENQLPDGSWGDHKFFCVYDRLVNTLACVVALTSWNAHAHNTEKGIRYIKENVHKLERANEEHMTCGFEVVFPALLQRAQNLGINGIPYNAPAIQEIYNSREKKLKRIPMEVVHQVPTSLLFSLEGLENLEWEKLLKLQSPDGSFLTSPSSTAFAFIHTKDQKCFNFINNIVNTFNGGAPHTYPVDIFGRLWAVDRLQRLGIARFFESEIADCLSHVHRFWSDQGVFSGRESVFCDIDDTSMGVRLLRMHGYDVDPNVLENFKQGDKFTCYGGQMIECSSPIYNLYRASQLRFPGEEILEEANKFAYNFLQEKLATDQILDKWVISNHLPDEIRVGLEMPWYATLPRVEASYYLQHYGGADDVWIGKTLYRMPEISNDTYLELA…
SCBA_c41959_g1_i1_len_2133	SCBA	Scutellaria baicalensis	65409	4139	VacTPS4	81.47	72.37	572	106	0	218	789	1	572	0	983.015	MGKLQNWKSVMKYQRQNGSLFNSPSTTAAAFIAFPNSGCLNYLHSAVKKFGTAVPAVYPLDIHSRLCTIDNLERLGISHYFQEEIQRVLDETHRFWLQGDDEIFMDASTCALAFRMLRMNGYNVASDPITKFLEECTSSSSCGNMKDINTTLELYRASEFILYPDERDLEKQNLRLKHLLEQESSSGFIQSSHISRNIDAEVNHALEYPFYAILDRIANRRNIEHYIIDNTRILKTSYCSPNFGNKDILSLSVEDFNQCQAMHREELRELERWIVENKLEELKFARNKSAYCYFSAAATFFPPELSDARMSWAKNSVLTTVVDDFFDVGGSMEELKNLIQLVEKWDADVSTECVSQNVQIIYSALRRTICEIGDKGFKLQQRSITNHIIEIWLDLLYSM…	ATGGGGAAGTTGCAGAATTGGAAATCGGTAATGAAATATCAAAGACAGAATGGATCTCTTTTCAACTCTCCCTCCACGACGGCAGCTGCTTTTATTGCCTTCCCCAATTCTGGTTGCCTTAACTACCTGCATTCAGCCGTAAAGAAGTTTGGAACTGCAGTGCCTGCTGTTTATCCTTTAGATATACATTCTCGGCTATGCACAATTGATAATCTTGAAAGGTTGGGAATCAGCCACTATTTTCAGGAGGAAATTCAAAGGGTGTTGGATGAAACACATAGATTCTGGCTGCAGGGCGATGACGAGATATTCATGGATGCTTCAACCTGTGCTTTAGCATTCCGAATGTTGCGAATGAATGGATACAATGTGGCTTCAGATCCAATAACCAAATTTCTA…	MGKLQNWKSVMKYQRQNGSLFNSPSTTAAAFIAFPNSGCLNYLHSAVKKFGTAVPAVYPLDIHSRLCTIDNLERLGISHYFQEEIQRVLDETHRFWLQGDDEIFMDASTCALAFRMLRMNGYNVASDPITKFLEECTSSSSCGNMKDINTTLELYRASEFILYPDERDLEKQNLRLKHLLEQESSSGFIQSSHISRNIDAEVNHALEYPFYAILDRIANRRNIEHYIIDNTRILKTSYCSPNFGNKDILSLSVEDFNQCQAMHREELRELERWIVENKLEELKFARNKSAYCYFSAAATFFPPELSDARMSWAKNSVLTTVVDDFFDVGGSMEELKNLIQLVEKWDADVSTECVSQNVQIIYSALRRTICEIGDKGFKLQQRSITNHIIEIWLDLLYSM…
HYSU_c32723_g3_i2_len_2650	HYSU	Hyptis suaveolens	204129	204122	IrTPS5	81.58	99.87	798	140	3	1	796	1	793	0	1369.37	MSSASNATSLFRSTTAGVFPRHVRVSSSYVILRSKAKVGATTKTGSIKCADERRRSRQVVVAALQSLEHQTQEPMKQEVVSEKMNRLREKIEWMLQNMDDGEISVSPYDTAWVAMVEHIDGGGRPQFPTSLDWISNNQLADGSWGDPKFVVYDRILNTLACVVALTTWKMHPHKCKKGLKFIRDNIHKLENENEELMPIGFEVVFPSLIEIAQNLGIDIPHVDSPCIQKIQAMRDYKLKKIPMELLHNKPTSLLHSLEGMQGLVWQKLLDLRSDGSFLCSPSSTAYALHHTKDESCLEYLLNIVYKFNGGVPNVYPVDMFEHMWCVDRLQRLGICRYFRVQIKECLDYVYKYWTDKGICWARNTNVQDVDDTAMGFRLLRMHGYDVSTDAFQQFEKVGE…	ATGTCATCTGCTTCTAATGCCACTTCACTCTTCCGATCAACCACCGCCGGTGTTTTTCCCAGACATGTACGAGTCAGTTCAAGCTACGTTATCTTGAGAAGCAAAGCAAAGGTTGGAGCTACTACTAAAACAGGAAGCATAAAATGCGCAGACGAGCGTCGCAGAAGTCGGCAAGTCGTGGTCGCAGCGCTCCAAAGTTTGGAGCATCAAACTCAAGAACCGATGAAACAAGAGGTGGTTTCGGAGAAGATGAATAGACTGAGGGAAAAGATCGAGTGGATGCTGCAAAACATGGACGACGGCGAGATTAGTGTGTCGCCCTACGACACGGCATGGGTGGCGATGGTGGAACATATTGACGGCGGTGGCCGGCCGCAGTTTCCGACCAGCCTCGACTGG…	MSSASNATSLFRSTTAGVFPRHVRVSSSYVILRSKAKVGATTKTGSIKCADERRRSRQVVVAALQSLEHQTQEPMKQEVVSEKMNRLREKIEWMLQNMDDGEISVSPYDTAWVAMVEHIDGGGRPQFPTSLDWISNNQLADGSWGDPKFVVYDRILNTLACVVALTTWKMHPHKCKKGLKFIRDNIHKLENENEELMPIGFEVVFPSLIEIAQNLGIDIPHVDSPCIQKIQAMRDYKLKKIPMELLHNKPTSLLHSLEGMQGLVWQKLLDLRSDGSFLCSPSSTAYALHHTKDESCLEYLLNIVYKFNGGVPNVYPVDMFEHMWCVDRLQRLGICRYFRVQIKECLDYVYKYWTDKGICWARNTNVQDVDDTAMGFRLLRMHGYDVSTDAFQQFEKVGE…
NEMU_c35579_g1_i1_len_2522	NEMU	Nepeta mussinii	213401	39172	SpCDS	81.77	89.07	713	124	1	87	796	1	710	0	1233.78	MEESIEYIKNLLMTSGDGRISVSAYDTSIVALIKDIEGRDAPQFPSCLEWIGQNQKADGSWGDDFFCIYDRLVNTLACIVALKSWNLHPHKIQKGVTYIKKNVHKLKDGRPELMTSGFEICVPAILQRAKDLGIQDLPYDDPMIKQITDTKERRLKKIPKDFIYQLPTTLLFSLEGQENLDWEKILKLQSADGSFLTSPSSTAAVFMHTKDEKCLKFIENAVKNCDGGVPHTYPVDVFARLWAVDRLQRLGISRFFQPEIKYFLDHIQSVWTENGVFSGRDSQFCDIDDTSMGIRLLKMHGYKIDPNALEHFKQEDGKFSCYGGQMIESASPIYNLYRAAQLRFPGEEILEEAIKFSYNFLQEKLAKDEIQEKWVISEHLIDEIKIGLKMPWYATLPRV…	ATGGAGGAGTCAATCGAGTACATAAAGAATTTGTTGATGACATCTGGAGACGGGCGAATAAGCGTGTCGGCATACGACACGTCAATAGTCGCCCTAATTAAGGACATAGAAGGACGGGACGCCCCGCAATTTCCATCATGCCTGGAGTGGATCGGGCAAAACCAAAAGGCCGATGGCTCGTGGGGGGACGACTTCTTCTGTATTTACGACCGCCTCGTAAATACACTAGCATGTATCGTGGCCTTGAAATCATGGAACCTTCACCCTCACAAGATTCAAAAAGGAGTGACATACATCAAGAAAAACGTGCATAAGCTTAAAGATGGGAGGCCTGAGCTGATGACGTCAGGGTTCGAAATTTGTGTTCCCGCCATTCTTCAAAGAGCCAAAGACTTGGGC…	MEESIEYIKNLLMTSGDGRISVSAYDTSIVALIKDIEGRDAPQFPSCLEWIGQNQKADGSWGDDFFCIYDRLVNTLACIVALKSWNLHPHKIQKGVTYIKKNVHKLKDGRPELMTSGFEICVPAILQRAKDLGIQDLPYDDPMIKQITDTKERRLKKIPKDFIYQLPTTLLFSLEGQENLDWEKILKLQSADGSFLTSPSSTAAVFMHTKDEKCLKFIENAVKNCDGGVPHTYPVDVFARLWAVDRLQRLGISRFFQPEIKYFLDHIQSVWTENGVFSGRDSQFCDIDDTSMGIRLLKMHGYKIDPNALEHFKQEDGKFSCYGGQMIESASPIYNLYRAAQLRFPGEEILEEAIKFSYNFLQEKLAKDEIQEKWVISEHLIDEIKIGLKMPWYATLPRV…
COCA_c72312_g1_i1_len_2648	COCA	Collinsonia canadensis	39289	39165	IrCPS1	82.2	99.75	809	129	1	1	795	1	808	0	1389.4	MGSLSTLSVKLSPLAHRRILPSSSTAAKLQLPECFIISASMNSTNSKNLSLNYQLNRKKISKVTGINRVATVDAPQVQDQEDSTANQGHDAVNNIEDPIEYIKTLLKTTGDGRISVSPYDTAWVALIKDVDGSDAPQFPASLEWIIENQLGDGSWGDERFFCVYDRLVNTIACVVALRSWNVHADKVTKGVRYMKENVEKLKDGNAEHMTCGFEVVFPALLQRAKTLGIQDFPYDDSLIQEIYHSREQKLKRIPMKMMHKVPTSLLFSLEGLENLEWDKLLKLQSADGSFLTSPSSTAFAFMQTKDHKCFQFIKNTVETFNGGAPHTYPVDVFGRLWAIDRLQRLGISRFFHSEIADCLAHIHKFWTDKGVFSGRESDFCDIDDTSMGFRLLRMHGYDV…	ATGGGCTCTCTATCTACTCTAAGCGTCAAGCTCTCTCCGTTAGCCCACCGAAGAATACTGCCGTCGTCATCGACGGCGGCTAAGCTTCAACTGCCGGAATGTTTCATCATCAGTGCATCGATGAACAGCACTAATAGTAAAAACCTCTCTCTCAACTACCAACTTAATCGCAAGAAAATATCAAAAGTAACAGGGATTAATCGAGTTGCCACAGTGGATGCGCCGCAAGTGCAAGATCAAGAGGATTCCACTGCAAATCAAGGCCATGATGCGGTGAACAATATCGAGGATCCAATCGAATACATTAAAACGCTGTTGAAGACGACGGGCGACGGGAGAATAAGTGTGTCGCCGTACGACACTGCATGGGTTGCTCTGATTAAGGACGTGGACGGCAGC…	MGSLSTLSVKLSPLAHRRILPSSSTAAKLQLPECFIISASMNSTNSKNLSLNYQLNRKKISKVTGINRVATVDAPQVQDQEDSTANQGHDAVNNIEDPIEYIKTLLKTTGDGRISVSPYDTAWVALIKDVDGSDAPQFPASLEWIIENQLGDGSWGDERFFCVYDRLVNTIACVVALRSWNVHADKVTKGVRYMKENVEKLKDGNAEHMTCGFEVVFPALLQRAKTLGIQDFPYDDSLIQEIYHSREQKLKRIPMKMMHKVPTSLLFSLEGLENLEWDKLLKLQSADGSFLTSPSSTAFAFMQTKDHKCFQFIKNTVETFNGGAPHTYPVDVFGRLWAIDRLQRLGISRFFHSEIADCLAHIHKFWTDKGVFSGRESDFCDIDDTSMGFRLLRMHGYDV…
HYOF_c42505_g3_i2_len_2025	HYOF	Hyssopus officinalis	39324	39168	RoKSL1	82.32	99.49	594	96	1	1	590	50	638	0	1010.75	MSLAFNSPVVPFSGHRIRSRKEIFPVQGFPMMTNNNSSFTVKCTLTTTDFMGKIEEKFKGEAGYISVAVETVEAADIPSNLCIIDTLQRLGVDRYFQTEIDTVLEDTYALWQQKDGYIYSDVATHAMAFRLLRVKGYEVSSEELAPYADQDHVNLQTIDVPTVIELYRAAQARTDEDESSLEKIHAWTTNFLKHQLQSNSIADKKLHKLVEYYLKNYHGILDRMGVRQNLDLYDISHYQTLKAADRFSNLCNEDFLAFAREDFNICQAQHQKELQQLQRWYADCRLDTLKFGRDVVRVANFLTSAIFGDPELSEVRLVFAKHIVLVTRIDDFFDHGGSREESYKILELVKEWKEKPAAEYDSEEVEILFTAVYNTVNEVADMAHVEQGRSVKEFLIKLW…	AGACTATTAGTGCATAAATCCCTTCCTTCCTCTCCTTCAAATACATTTCGCCTATATATCCAGCAACATATAGAGAGCCGGCCACCATCGCCGCCACTCCTTCACCATCGCCAACCGCCACGCTCCTCCACCACCCCGGAACTAAAGATGTCACTCGCCTTCAACTCTCCAGTTGTCCCTTTTTCCGGCCACAGAATTCGAAGCAGGAAAGAAATATTTCCTGTCCAAGGATTTCCGATGATGACCAATAACAACTCATCTTTCACCGTTAAGTGCACCCTTACTACAACAGATTTCATGGGGAAAATTGAAGAGAAGTTTAAGGGGGAAGCCGGTTATATTTCTGTGGCAGTGGAAACCGTTGAAGCTGCGGATATACCCTCTAATCTGTGTATAATC…	RLLVHKSLPSSPSNTFRLYIQQHIESRPPSPPLLHHRQPPRSSTTPELKMSLAFNSPVVPFSGHRIRSRKEIFPVQGFPMMTNNNSSFTVKCTLTTTDFMGKIEEKFKGEAGYISVAVETVEAADIPSNLCIIDTLQRLGVDRYFQTEIDTVLEDTYALWQQKDGYIYSDVATHAMAFRLLRVKGYEVSSEELAPYADQDHVNLQTIDVPTVIELYRAAQARTDEDESSLEKIHAWTTNFLKHQLQSNSIADKKLHKLVEYYLKNYHGILDRMGVRQNLDLYDISHYQTLKAADRFSNLCNEDFLAFAREDFNICQAQHQKELQQLQRWYADCRLDTLKFGRDVVRVANFLTSAIFGDPELSEVRLVFAKHIVLVTRIDDFFDHGGSREESYKILELVK…
ORVU_c48016_g1_i3_len_2871	ORVU	Origanum vulgare	39352	39174	SmKSL2	82.39	98.27	795	135	2	1	794	1	791	0	1367.44	MSLPLSACVLFGPIKKSHFRISRFSPASASLEIGLQRPTIASMPANFEERRGRIAELFHNKELSVSTYDTAWVAMVPSPTSITEPCFPGCLNWLLENQCQDGSWARPHHHHLLKKDILSSTLACILALKKWGVGEEQINRGLQFIELNFASATNECQITPMGFDIVFPAMLDYARGFSLNLHLEPTTFNDLMHKRDLELKRCNQNYSSEREAYWAYIAEGMGKIQDWESVMKYQRRNGSLFNCPSTTAAAYIALSNSDCLNYLHLALRKFGNAVPTVYPLDIYTQLCTIDNLERLGISRYFSAEIQSVLDETYRYWIQGYEEIFMDASTCALAFRLLRTNGFIVTSDPVTKFLQECISSSFRGNMRDIDATLELYRASELILYPDERDLEKQNLRLKLL…	ATGTCTCTTCCTCTCTCCGCTTGTGTATTATTTGGACCCATAAAGAAATCACATTTTAGGATCTCCCGCTTTTCTCCCGCTTCAGCTTCTTTGGAAATTGGCCTTCAAAGACCAACAATCGCTTCAATGCCAGCGAACTTTGAGGAGAGAAGAGGAAGGATAGCTGAGCTGTTTCATAACAAGGAACTTTCTGTTTCAACCTATGACACAGCATGGGTTGCTATGGTCCCTTCTCCAACTTCGATAACGGAACCTTGCTTCCCGGGTTGTCTCAACTGGTTGCTGGAGAACCAATGCCAAGATGGTTCATGGGCTCGTCCTCACCATCACCATCTGCTAAAGAAAGATATCCTTTCTTCTACCTTGGCATGCATTCTCGCCCTCAAAAAATGGGGAGTT…	MSLPLSACVLFGPIKKSHFRISRFSPASASLEIGLQRPTIASMPANFEERRGRIAELFHNKELSVSTYDTAWVAMVPSPTSITEPCFPGCLNWLLENQCQDGSWARPHHHHLLKKDILSSTLACILALKKWGVGEEQINRGLQFIELNFASATNECQITPMGFDIVFPAMLDYARGFSLNLHLEPTTFNDLMHKRDLELKRCNQNYSSEREAYWAYIAEGMGKIQDWESVMKYQRRNGSLFNCPSTTAAAYIALSNSDCLNYLHLALRKFGNAVPTVYPLDIYTQLCTIDNLERLGISRYFSAEIQSVLDETYRYWIQGYEEIFMDASTCALAFRLLRTNGFIVTSDPVTKFLQECISSSFRGNMRDIDATLELYRASELILYPDERDLEKQNLRLKLL…
NEMU_c38266_g1_i2_len_1931	NEMU	Nepeta mussinii	213401	39172	SmCPS5	82.5	77.55	623	95	4	1	616	1	616	0	1055.43	MSFASNHPISFRPSSTTHGDVFSIPATSRSSSTACPQLFRPVSSLQCNAISRPRLEEYIDVIQNGLPVIKWHEIVEDDTEKDSQKVRDELVAVVRSMLRSMGDGEISISPYDTAWVALVADGERPQFPTSLEWISNNQLADGSWGDSRTFSIFDRIINTLACVVALKYWNIHSHKSDKGILFMKKNMNRLEEENMEHMPIGYEVALPSLIDIATQLQIDIPNHTRALTEIYARREIKLKKIPRDILHEIPTTLLHSLEGMGGLNWEKLLKLQSEDGSFLFSPSSTAFALQQTKDHNCLKYLTKHIHKFNGGVPNVYPVDLFEHLWAVDRLQRLGISRYFQPEIDECIAYVRRYWTEKGICWARNSEVQDIDDTAMGFRLLRLHGYQVSADVFKHFESGG…	ATGTCTTTTGCTTCCAATCATCCCATTTCCTTCCGCCCATCCTCCACCACCCACGGCGACGTTTTCTCAATTCCGGCCACTTCTCGCTCTTCCTCCACCGCTTGTCCTCAACTTTTCAGACCAGTTTCATCCCTGCAATGCAATGCAATTTCCAGACCTCGTTTAGAAGAGTACATAGATGTGATTCAGAATGGTTTGCCAGTGATAAAGTGGCACGAGATTGTGGAAGATGACACAGAAAAAGATTCTCAAAAGGTGAGGGATGAGCTTGTGGCGGTGGTCCGGTCGATGCTGCGGTCGATGGGGGACGGCGAGATCAGTATCTCGCCGTACGACACCGCGTGGGTGGCGCTCGTGGCGGACGGGGAGCGACCGCAGTTTCCGACGAGCCTCGAGTGG…	MSFASNHPISFRPSSTTHGDVFSIPATSRSSSTACPQLFRPVSSLQCNAISRPRLEEYIDVIQNGLPVIKWHEIVEDDTEKDSQKVRDELVAVVRSMLRSMGDGEISISPYDTAWVALVADGERPQFPTSLEWISNNQLADGSWGDSRTFSIFDRIINTLACVVALKYWNIHSHKSDKGILFMKKNMNRLEEENMEHMPIGYEVALPSLIDIATQLQIDIPNHTRALTEIYARREIKLKKIPRDILHEIPTTLLHSLEGMGGLNWEKLLKLQSEDGSFLFSPSSTAFALQQTKDHNCLKYLTKHIHKFNGGVPNVYPVDLFEHLWAVDRLQRLGISRYFQPEIDECIAYVRRYWTEKGICWARNSEVQDIDDTAMGFRLLRLHGYQVSADVFKHFESGG…
NEMU_c39161_g1_i3_len_2854	NEMU	Nepeta mussinii	213401	39172	SmKSL2	82.54	98.51	796	138	1	1	796	49	843	0	1346.26	MSLPLSSCVLFPPNDSRFPVSRFSRASASLEVGLQGATSAKVSSQSSCFEETKRRITKLFHKDELSVSTYDTAWVAMVPSPTSSEEPCFPGCLTWLLENQCRDGSWARPHHHSLLKKDVLSSTLACILALKKWGVGEEQINKGLHFIELNCASATEKCQITPVGFDIIFPAMLDYARDFSLNLRLEPTTFNDLMDKRDLELKRCYQNYTPEREAYLAYIVEGMGRLQDWELVMKYQRKNGSLFNCPSTTAAAFIALRDSACLNYLNLSLKKFGNAVPAVYPLDIYSQLCTVDNLERLGINQYFIAEIQSVLDETYRCWIQGNEDIFLDTSTCALAFRILRMNGYDVTSDSLTKILEECFSSSFRGNMTDINTTLDLYRASELMLYPDEKDLEKHNLRLK…	TTCCTGTACTCGCCAACTTTCCCAAATTTTGTCGATGGTGATCAAACTCATAAGACACAGACACCATACCACACCACACTACACTACACATTCAGTCGAGTCGAGTCGAGAGGATTATTCTATTCTATTCAAGGCCGCCATATCATGTCTCTTCCGCTCTCCTCTTGTGTCTTATTTCCCCCCAATGACTCACGTTTTCCGGTCTCCCGCTTTTCTCGCGCTTCAGCTTCTTTGGAAGTCGGGCTTCAAGGAGCTACTTCAGCAAAAGTCTCCTCACAATCATCGTGTTTTGAGGAGACAAAGAGAAGGATAACAAAGTTGTTTCATAAGGACGAACTTTCGGTTTCGACATATGACACAGCATGGGTTGCTATGGTCCCTTCTCCAACTTCTTCAGAG…	FLYSPTFPNFVDGDQTHKTQTPYHTTLHYTFSRVESRGLFYSIQGRHIMSLPLSSCVLFPPNDSRFPVSRFSRASASLEVGLQGATSAKVSSQSSCFEETKRRITKLFHKDELSVSTYDTAWVAMVPSPTSSEEPCFPGCLTWLLENQCRDGSWARPHHHSLLKKDVLSSTLACILALKKWGVGEEQINKGLHFIELNCASATEKCQITPVGFDIIFPAMLDYARDFSLNLRLEPTTFNDLMDKRDLELKRCYQNYTPEREAYLAYIVEGMGRLQDWELVMKYQRKNGSLFNCPSTTAAAFIALRDSACLNYLNLSLKKFGNAVPAVYPLDIYSQLCTVDNLERLGINQYFIAEIQSVLDETYRCWIQGNEDIFLDTSTCALAFRILRMNGYDVTSDSL…
LAAN_c58531_g1_i2_len_2542	LAAN	Lavandula angustifolia	39329	39169	IrTPS3	82.58	99.62	798	123	6	1	796	20	803	0	1390.94	MGSLSTLNLNRSPVAHRRVLPSSASLHLPECFNFTKSSFFETKTTKNLSLNCHLNHKKKVTQIQVATVDAPQVQHEDDPTTHQGHDAVNNIEDPIEYIRTLLKTTGDGRISVSPYDTAWVAMIQDVQGRDAPQFPSSLNWIVNNQLADGSWGDEKFFCIYDRIVNTIACVVALRSWNVNPDKVNKGVTYIKENVDKLRDGNVEHMTCGFEVVVPALLQRAKSLGIEDIPYDSPVIQEIYQTREQKMKRIPLDVMHKVPTSLLFSLEGLENLQWDKLLKLQSADGSFLTSPSSTAFAFMQTKDEKCYQFIKNTIETFNGGAPHTYPVDVFGRLWAIDRLQRLGISRFFDSEIAECLSHIHKFWTEKGVFSGRESEFCDIDDTSMGIRLLRMHGYDVDPNV…	AACTCATTCATTCATTCTTCATTCTTCATTCTTTCTCTATTCCGACCAAACTTTAGAATGGGCTCTCTATCTACCTTGAACCTCAACCGCTCTCCGGTAGCCCATCGGAGAGTTCTGCCCTCATCGGCTAGCCTTCACCTGCCGGAATGTTTCAACTTCACTAAGAGTTCTTTCTTTGAGACGAAAACCACTAAAAACCTCTCTCTCAACTGCCACCTTAATCACAAGAAAAAAGTAACACAAATCCAAGTTGCGACAGTGGATGCGCCGCAAGTTCAGCATGAAGACGATCCTACAACTCATCAAGGCCATGATGCGGTGAATAACATTGAGGACCCAATCGAGTATATTAGAACACTATTAAAGACGACCGGCGACGGACGTATAAGCGTCTCGCCG…	NSFIHSSFFILSLFRPNFRMGSLSTLNLNRSPVAHRRVLPSSASLHLPECFNFTKSSFFETKTTKNLSLNCHLNHKKKVTQIQVATVDAPQVQHEDDPTTHQGHDAVNNIEDPIEYIRTLLKTTGDGRISVSPYDTAWVAMIQDVQGRDAPQFPSSLNWIVNNQLADGSWGDEKFFCIYDRIVNTIACVVALRSWNVNPDKVNKGVTYIKENVDKLRDGNVEHMTCGFEVVVPALLQRAKSLGIEDIPYDSPVIQEIYQTREQKMKRIPLDVMHKVPTSLLFSLEGLENLQWDKLLKLQSADGSFLTSPSSTAFAFMQTKDEKCYQFIKNTIETFNGGAPHTYPVDVFGRLWAIDRLQRLGISRFFDSEIAECLSHIHKFWTEKGVFSGRESEFCDIDD…
LAAN_c49734_g1_i6_len_2679	LAAN	Lavandula angustifolia	39329	39169	IrKSL5	82.66	99.75	796	133	2	1	793	1	794	0	1348.95	MSLHLSTLASFGPKESQFPVSRFPQASASLDIGLKRATSAEIALLSTHFEETKGRIAKLFHKDELSVSTYDTAWVAMVPSPTSSEEPCFPACLNWLLENQCHDGSWARPHHHPMLKKDVLSSTLACILALKKWGVGEEQISRGLHYIELNFSAANEKCQITPMGFDIVFPAMLDYASDLSLNLRLEPTMLNGLINKRDLELKRCYQSKSTEREVYRAYIAEGMGKSHDWDAVMKYQRKNGSLFNSPSTTAAAFIALHNSDCLNYLNLALKKFGGAVSAVYPLDIYSQLCLVDNLERLGISRYFLSEIQHVLDETYRCWLQGNEEIFMDDSTCALAFRTLRMNGYNVTSDPITKTLQECFSCSYGGNMTDINTTLELYRASELKLYPDERDLEIQNLRLK…	ATGTCTCTTCATCTCTCCACTCTTGCGTCCTTTGGCCCTAAGGAATCACAATTTCCAGTCTCCCGCTTTCCTCAAGCTTCAGCTTCTTTGGATATCGGGCTTAAAAGAGCTACATCAGCTGAAATTGCCTTACTGTCAACTCACTTTGAGGAGACAAAAGGAAGGATAGCAAAGCTTTTTCATAAGGATGAACTTTCTGTTTCGACTTATGACACAGCATGGGTTGCTATGGTCCCTTCTCCAACTTCCTCAGAGGAACCTTGCTTCCCAGCTTGTCTAAACTGGTTGCTGGAAAACCAGTGCCATGATGGTTCATGGGCTCGTCCCCACCATCACCCTATGCTAAAGAAAGATGTCCTTTCTTCTACATTGGCTTGCATTCTCGCACTTAAAAAATGG…	MSLHLSTLASFGPKESQFPVSRFPQASASLDIGLKRATSAEIALLSTHFEETKGRIAKLFHKDELSVSTYDTAWVAMVPSPTSSEEPCFPACLNWLLENQCHDGSWARPHHHPMLKKDVLSSTLACILALKKWGVGEEQISRGLHYIELNFSAANEKCQITPMGFDIVFPAMLDYASDLSLNLRLEPTMLNGLINKRDLELKRCYQSKSTEREVYRAYIAEGMGKSHDWDAVMKYQRKNGSLFNSPSTTAAAFIALHNSDCLNYLNLALKKFGGAVSAVYPLDIYSQLCLVDNLERLGISRYFLSEIQHVLDETYRCWLQGNEEIFMDDSTCALAFRTLRMNGYNVTSDPITKTLQECFSCSYGGNMTDINTTLELYRASELKLYPDERDLEIQNLRLK…
MESP_c38573_g1_i3_len_1898	MESP	Mentha spicata	29719	21819	IrCPS1	82.7	74.25	601	91	2	205	796	1	597	0	1035.4	NVEHMTCGFEIVFPALLQKAKSLGIEQLPYDAPVIKEIYHTREQKLKRIPLEIMHKVPTSLLFSLEGLENLEWDKLLKLQSTDGSFLTSPSSTAFAFMQTKDEKCYQFIKNTVDTFNGGAPHTYPVDVFGRLWAIDRLQRLGISRFFESEIADCLSHINKFWTDKGVFSGRESEFCDIDDTSMGVRLLRMHGYEVDPNVLRNFKQDDKFSCYGGQMIESPSPIYNLYRASQLRFPGEEILEEANKFAYDFLQEKLSQNKILDKWVISKHLHDEIKLGLEMPWYATLPRVEAKYYTQYYAGSGDVWIGKTLYRMPEISNDTYQELAKSDFKRCQAQHQFEWIYMQEWYESCNIEEFGISRKELLLAYFLASASIFEVERATERIAWAKSQIISKMITSFF…	AATGTGGAGCACATGACATGTGGGTTTGAAATCGTGTTTCCGGCGCTTTTGCAAAAGGCCAAAAGCTTGGGCATTGAACAACTTCCTTATGATGCACCTGTGATAAAAGAGATCTATCACACTAGGGAACAAAAGTTGAAAAGGATTCCATTGGAGATAATGCACAAAGTGCCGACATCTCTACTGTTTAGTTTAGAAGGGTTGGAAAATTTGGAGTGGGACAAACTGTTGAAACTCCAGTCAACCGATGGTTCTTTCCTCACTTCTCCTTCGTCAACGGCTTTCGCTTTCATGCAGACTAAAGATGAAAAATGCTACCAATTTATCAAAAACACAGTAGACACTTTTAATGGAGGAGCACCCCATACTTATCCAGTTGATGTATTTGGGAGACTGTGG…	NVEHMTCGFEIVFPALLQKAKSLGIEQLPYDAPVIKEIYHTREQKLKRIPLEIMHKVPTSLLFSLEGLENLEWDKLLKLQSTDGSFLTSPSSTAFAFMQTKDEKCYQFIKNTVDTFNGGAPHTYPVDVFGRLWAIDRLQRLGISRFFESEIADCLSHINKFWTDKGVFSGRESEFCDIDDTSMGVRLLRMHGYEVDPNVLRNFKQDDKFSCYGGQMIESPSPIYNLYRASQLRFPGEEILEEANKFAYDFLQEKLSQNKILDKWVISKHLHDEIKLGLEMPWYATLPRVEAKYYTQYYAGSGDVWIGKTLYRMPEISNDTYQELAKSDFKRCQAQHQFEWIYMQEWYESCNIEEFGISRKELLLAYFLASASIFEVERATERIAWAKSQIISKMITSFF…
HYOF_c40018_g1_i5_len_2592	HYOF	Hyssopus officinalis	39324	39168	SmKSL2	82.77	98.39	795	136	1	1	795	1	794	0	1351.27	MSLPLSTCVLFGPTDSHFRTSRFSRASACLEIGLQRATSAKVASNSAISEESRGRITKLFHKDELSVSTYDTAWVAMVPSPTSSEEPCFPDCLSWLLENQCHDGSWARPHHHPLLKKDVLSSTLACILALKKWGIGEEQISRGLHFIELNFASATEKCQITPMGFDIVFPAMLEYARGFSLNLHLEPTTFNDLMDKRDLELKRCYENYSPERAGYWAFIAEGMGKLQDWESTMKYQRKNGSLFNCPSTTAAAFIALHNSDCLNYLHLALKKFGNAVPAVYPLDIYSQLCIVDNLERLGISQYFLTEIQSVLDETYRCWMQGNEDIFMDASTCALAFRILRTNGYEITSDPVTKNLEECFSSSFCGNMTDINTALELYRASELILYPGERDLEKQNLRLK…	ATGTCTCTTCCTCTCTCCACTTGTGTGCTATTTGGCCCCACGGACTCACATTTTCGGACCTCCCGCTTTTCTCGCGCCTCTGCTTGTTTGGAAATCGGGCTTCAAAGAGCCACTTCAGCAAAAGTCGCCTCAAACTCAGCGATTTCTGAGGAGTCGAGAGGAAGGATAACAAAGCTATTTCATAAGGACGAACTTTCTGTTTCGACATATGACACAGCATGGGTAGCTATGGTTCCTTCTCCAACTTCGTCAGAGGAACCTTGCTTCCCAGATTGTCTAAGCTGGTTGCTGGAGAACCAGTGCCATGATGGTTCATGGGCTCGTCCCCACCATCACCCGTTGCTAAAGAAAGATGTCCTTTCTTCTACTTTAGCGTGCATTCTTGCACTTAAAAAATGG…	MSLPLSTCVLFGPTDSHFRTSRFSRASACLEIGLQRATSAKVASNSAISEESRGRITKLFHKDELSVSTYDTAWVAMVPSPTSSEEPCFPDCLSWLLENQCHDGSWARPHHHPLLKKDVLSSTLACILALKKWGIGEEQISRGLHFIELNFASATEKCQITPMGFDIVFPAMLEYARGFSLNLHLEPTTFNDLMDKRDLELKRCYENYSPERAGYWAFIAEGMGKLQDWESTMKYQRKNGSLFNCPSTTAAAFIALHNSDCLNYLHLALKKFGNAVPAVYPLDIYSQLCIVDNLERLGISQYFLTEIQSVLDETYRCWMQGNEDIFMDASTCALAFRILRTNGYEITSDPVTKNLEECFSSSFCGNMTDINTALELYRASELILYPGERDLEKQNLRLK…
HOSA_c37880_g1_i2_len_1881	HOSA	Holmskioldia sanguinea	41390	41389	IeCPS1	82.82	85.07	611	94	4	106	710	1	606	0	1049.65	MPIGFEVALPSLIEIAKKLDIDIPNDARGLQEIYARKELKLKRIPKDIMHKVPTTLLHSLEGMPGLMWQKLLKLQCEDGSFLFSPSSTAFALHQTKDDNCLNYLTKHVHKFNGGVPNVYPVDLFEHLWAVDRIQRLGISNYFQPEIDECIAYVHRYWTNKGICWARNSDVQDIDDTAMGFRLLRLHGYDVSADVFKHFENGGEFFCFRGQSTQAVTGMYNLYRASQLMFPGETILVDAAKFASKFLQEKRANNELLDKWIITKDLPGEVGYALDVPWYASLPRVETRFYLEQYGGEDDVWIGKTLYRMPYVNNNKYLELAKLDYNNCQALHQQEWKNIQKWYRSCSLGEFGLSERSLLLAYYVAAACIFEPEKSEERLAWAKTAILIETVMSHFDRQQL…	ATGCCAATTGGGTTCGAAGTGGCACTACCATCACTCATTGAAATAGCAAAAAAGCTCGATATCGATATCCCTAATGATGCTAGAGGATTGCAAGAGATTTATGCAAGAAAAGAGTTAAAGCTTAAAAGGATACCAAAAGACATCATGCACAAAGTGCCCACAACATTGCTTCATAGCTTGGAGGGAATGCCAGGGCTTATGTGGCAAAAGCTTTTAAAATTACAGTGTGAAGATGGCTCATTCCTTTTCTCTCCATCCTCCACTGCCTTTGCTCTCCACCAAACTAAAGATGATAATTGCCTCAACTATTTGACCAAGCATGTTCACAAATTTAATGGTGGAGTTCCGAATGTGTACCCCGTGGACTTGTTCGAGCATCTTTGGGCAGTCGACAGGATT…	MPIGFEVALPSLIEIAKKLDIDIPNDARGLQEIYARKELKLKRIPKDIMHKVPTTLLHSLEGMPGLMWQKLLKLQCEDGSFLFSPSSTAFALHQTKDDNCLNYLTKHVHKFNGGVPNVYPVDLFEHLWAVDRIQRLGISNYFQPEIDECIAYVHRYWTNKGICWARNSDVQDIDDTAMGFRLLRLHGYDVSADVFKHFENGGEFFCFRGQSTQAVTGMYNLYRASQLMFPGETILVDAAKFASKFLQEKRANNELLDKWIITKDLPGEVGYALDVPWYASLPRVETRFYLEQYGGEDDVWIGKTLYRMPYVNNNKYLELAKLDYNNCQALHQQEWKNIQKWYRSCSLGEFGLSERSLLLAYYVAAACIFEPEKSEERLAWAKTAILIETVMSHFDRQQL…
OCBA_c57766_g3_i2_len_2263	OCBA	Ocimum basilicum	39350	39173	IeCPS1	82.84	99.86	711	114	5	1	710	1	704	0	1221.45	MLQSMGDGEINISPYDTAWAAMVEAGGGGRRRPQFPSSLDWISKHQFPDGSWGDKTFSIYDRILNTLACVVALRSWNMHPDKSDKGISFIKKNMIRIDDENLEHMPIGFEVLLPSLIDIARKFGIDIPNDTKGLREIYARREIKLKKIPREILHQVPTTLLHSLEGMSGLTWNKLLKLQSEDGSFLFSPSSTAFALQQTGDDKCLNYLTNHIHKFNGGVPNVYPVDLFERLWAVDRLKRLGVSRYFKPEIEECLSYVHRYWTEKGICWARNSHVKDIDDTAMGFRLLRLHGYEVCADVFENFKSGGEFFCFQGQSTQAVTGMYNLYRASQLMFPGENILEDAAHFSANFLQLKRANNHLFDKWIITKDLPGEVGYALDVPWYASLPRVETRFYLEQYGG…	ATGCTACAATCCATGGGCGACGGCGAGATAAACATATCGCCATACGACACCGCGTGGGCGGCGATGGTGGAGGCCGGCGGCGGCGGTAGGCGGCGGCCGCAGTTCCCGTCGAGCCTCGACTGGATTTCGAAACACCAATTCCCCGACGGCTCCTGGGGAGACAAAACCTTCTCGATATATGACAGAATTCTTAACACATTGGCTTGTGTTGTTGCCTTGAGATCTTGGAATATGCATCCTGACAAATCCGACAAAGGGATTTCGTTTATAAAAAAGAACATGATTAGGATAGACGACGAAAATTTAGAGCATATGCCGATCGGGTTCGAGGTGTTGCTGCCGTCGCTGATCGACATAGCGAGAAAGTTTGGGATCGATATCCCTAATGATACTAAAGGT…	MLQSMGDGEINISPYDTAWAAMVEAGGGGRRRPQFPSSLDWISKHQFPDGSWGDKTFSIYDRILNTLACVVALRSWNMHPDKSDKGISFIKKNMIRIDDENLEHMPIGFEVLLPSLIDIARKFGIDIPNDTKGLREIYARREIKLKKIPREILHQVPTTLLHSLEGMSGLTWNKLLKLQSEDGSFLFSPSSTAFALQQTGDDKCLNYLTNHIHKFNGGVPNVYPVDLFERLWAVDRLKRLGVSRYFKPEIEECLSYVHRYWTEKGICWARNSHVKDIDDTAMGFRLLRLHGYEVCADVFENFKSGGEFFCFQGQSTQAVTGMYNLYRASQLMFPGENILEDAAHFSANFLQLKRANNHLFDKWIITKDLPGEVGYALDVPWYASLPRVETRFYLEQYGG…
HYOF_c42573_g1_i1_len_2614	HYOF	Hyssopus officinalis	39324	39168	SmCPS	82.94	99.87	803	125	1	1	793	1	801	0	1392.48	MASLSTKILNRSPAAHRKLLPSSAKLNLPECFTTSKISSSKNLSLNCKLNHKEISKVTEIRVATVDAPQLHDQDDSPVLQGHDAVNNIEDPIEYIRTLLKTTGDGRISVSPYDTAWVALIKDLQGRDAPQFPSSLEWIVRNQLEDGSWGDEKFFCVYDRLVNTIACVVALRSWNVHGDKVIKGVTYIKENVDKLREGNEEHMTCGFEVVFPALLQKAKSLGIEDLPYGAPVIQEIYHSREQKLKRIPLEIMHKVPTSLLFSLEGLENLEWDKLLKLQSADGSFLTSPSSTAFAFMQTKDKKCYQFIKNTVDTFNGGAPHTYPVDVFGRLWAIDRLQRLGISRFFQSEIADCLSHIHKVWTDKGVFSGRDSEFCDIDDTSMGVRLLRMHGYDVDPNVLRN…	ATGGCCTCTCTATCCACGAAAATCCTCAACCGCTCCCCGGCAGCCCACCGTAAACTTCTGCCGTCGTCGGCAAAGCTTAACTTGCCGGAGTGTTTCACCACCAGTAAGATCAGCAGCAGTAAAAACCTCTCTCTGAACTGCAAACTTAATCACAAGGAAATATCAAAAGTAACAGAGATTCGAGTTGCCACCGTGGATGCGCCGCAACTGCATGATCAAGACGATTCCCCTGTTCTTCAAGGCCATGATGCGGTGAACAATATTGAGGATCCTATCGAGTACATTAGAACGTTGTTGAAGACAACCGGAGACGGGCGAATCAGCGTGTCACCCTACGACACTGCCTGGGTTGCCCTGATCAAGGACTTGCAAGGACGCGACGCTCCTCAGTTCCCCTCC…	MASLSTKILNRSPAAHRKLLPSSAKLNLPECFTTSKISSSKNLSLNCKLNHKEISKVTEIRVATVDAPQLHDQDDSPVLQGHDAVNNIEDPIEYIRTLLKTTGDGRISVSPYDTAWVALIKDLQGRDAPQFPSSLEWIVRNQLEDGSWGDEKFFCVYDRLVNTIACVVALRSWNVHGDKVIKGVTYIKENVDKLREGNEEHMTCGFEVVFPALLQKAKSLGIEDLPYGAPVIQEIYHSREQKLKRIPLEIMHKVPTSLLFSLEGLENLEWDKLLKLQSADGSFLTSPSSTAFAFMQTKDKKCYQFIKNTVDTFNGGAPHTYPVDVFGRLWAIDRLQRLGISRFFQSEIADCLSHIHKVWTDKGVFSGRDSEFCDIDDTSMGVRLLRMHGYDVDPNVLRN…
LYAM_c35560_g1_i1_len_2678	LYAM	Lycopus americanus	932105	260602	SpCDS	83.69	87.56	699	113	0	99	796	1	699	0	1261.13	MSSGDGRISVSPYDTSIVALIKDVEGRDAPQFPSCLEWIAQHQFADGSWGDNFFCIYDRIVNTVACVVALKSWNVHAHKIEKGVTFIKENVHKLEDGNVEHMTSGFEIVVPAIFQRAKDLGIQGLPYDHPIVKEIADTKERRLKKIPKDLIYSVPTTILFSLEGMENLEWEKILKLQSADGSFLTSPSSTAFMFMQTKDEKCFKFIDNAVKNCNGGAPHTYPVDVFARLWAVDRLQRLGISRFFQQEIKYCLDHINSVWTENGVFSGRDSEFCDIDDTAMGVRLLKMHGYNVDPNALKHFKQQDGKFSCYGGQMIESASPIYNLYRASQLRFPGEEILEDASKFSYNFLQEKLANNQFQEKWVISEHLVDEIKLGLKMPWYATLPRVEAAYYLQYYAGS…	ATGTCGTCGGGAGATGGGCGAATAAGCGTGTCGCCGTACGACACATCAATAGTTGCCCTAATTAAGGACGTGGAAGGACGCGACGCCCCACAGTTTCCATCGTGCCTGGAATGGATAGCCCAACACCAATTCGCCGATGGCTCCTGGGGAGACAACTTCTTCTGTATTTATGATCGGATTGTAAACACGGTAGCATGTGTCGTAGCATTGAAATCATGGAACGTTCACGCCCACAAGATTGAAAAAGGAGTGACGTTCATCAAGGAAAATGTGCATAAGCTCGAAGATGGGAACGTTGAGCACATGACGTCGGGGTTCGAAATCGTGGTTCCCGCCATTTTTCAAAGGGCCAAAGACTTGGGCATCCAAGGTCTTCCCTATGATCATCCCATAGTAAAG…	MSSGDGRISVSPYDTSIVALIKDVEGRDAPQFPSCLEWIAQHQFADGSWGDNFFCIYDRIVNTVACVVALKSWNVHAHKIEKGVTFIKENVHKLEDGNVEHMTSGFEIVVPAIFQRAKDLGIQGLPYDHPIVKEIADTKERRLKKIPKDLIYSVPTTILFSLEGMENLEWEKILKLQSADGSFLTSPSSTAFMFMQTKDEKCFKFIDNAVKNCNGGAPHTYPVDVFARLWAVDRLQRLGISRFFQQEIKYCLDHINSVWTENGVFSGRDSEFCDIDDTAMGVRLLKMHGYNVDPNALKHFKQQDGKFSCYGGQMIESASPIYNLYRASQLRFPGEEILEDASKFSYNFLQEKLANNQFQEKWVISEHLVDEIKLGLKMPWYATLPRVEAAYYLQYYAGS…
COCA_c71711_g1_i7_len_2445	COCA	Collinsonia canadensis	39289	39165	SmKSL2	83.96	92.57	748	118	1	49	796	67	812	0	1316.6	CFEETKGRITKLFKKNEVSISTYDTAWVAMVPSPTSSEEPCFTHCLNWLLENQCHDGSWARPHHHPMLKKDVLSSTLACILALQKWGVGVEQINRVLDFIELNFASATEKCQITPMGFHIVFPAMLDYARSFSLDLRLEPTTFNDLMCKRDLELKRYSQSYSAEREVYWAYIAEGMGKLQDWESVMKYQRRNGSLFNSPSTTAAAFVARHNSDCLNYLNLALKKFGSAVPAVYPLDIYSQLCLVDNLERLGISRYFLTEIQSVLDETYRCWLQGNEEIFMDASTCALAFRTLRMNGYNVTSDPITEILQEGFSSSIRGNMTDINTTLELYRASELILYPDEGDLKQQNLRLKYLLEQELSSGSIQSCQLGRNIHAEVDQALGYPFYAILDRIAKRKNIE…	CGATTTCATAGAACAAAAATTCTCGATTTCAAACAAAATTTTGTCCAACTTGAAGAAGAAGACTTAAGAGAGGTTTTAGGTTTTCCTCACTCACAATTCACAAATCAAGCTAGTAAATGTCTCTTCCGCTCTCCAATTTTGTGTTGTTCGGCCCTAAGGAATTGCATTTTCGGAGCTCCCGCTTTTCGCACGCTTCAGTGCTTTGAAGAGACAAAAGGGAGGATAACAAAGCTGTTTAAAAAGAATGAAGTTTCTATTTCGACGTATGACACTGCATGGGTTGCTATGGTCCCTTCTCCAACTTCATCAGAGGAACCTTGCTTCACACACTGTCTAAACTGGTTGTTAGAGAATCAGTGTCACGATGGTTCGTGGGCTCGTCCCCACCATCACCCTATG…	RFHRTKILDFKQNFVQLEEEDLREVLGFPHSQFTNQASKCLFRSPILCCSALRNCIFGAPAFRTLQCFEETKGRITKLFKKNEVSISTYDTAWVAMVPSPTSSEEPCFTHCLNWLLENQCHDGSWARPHHHPMLKKDVLSSTLACILALQKWGVGVEQINRVLDFIELNFASATEKCQITPMGFHIVFPAMLDYARSFSLDLRLEPTTFNDLMCKRDLELKRYSQSYSAEREVYWAYIAEGMGKLQDWESVMKYQRRNGSLFNSPSTTAAAFVARHNSDCLNYLNLALKKFGSAVPAVYPLDIYSQLCLVDNLERLGISRYFLTEIQSVLDETYRCWLQGNEEIFMDASTCALAFRTLRMNGYNVTSDPITEILQEGFSSSIRGNMTDINTTLELYRAS…
GLHE_c59273_g1_i6_len_1837	GLHE	Glechoma hederacea	28509	21766	IrCPS2	84.01	99.76	419	67	0	1	419	86	504	0	754.977	MGVRLLRMHGYDVDPNVLRNFKQEDGKFSCYGGQMIESASPIYNLYRAAQLRFPGEEILEEAAKFSYNFLQEKLANDQIQEKWVISDHLIDEIKIGLKMPWYATLPRIEAAYYLEYYAGTGDVWIGKTFYRMPEISNDTYKEVAILDFNRCQAQHQFEWIYMQEWYQSSNVKEFGISKKELLVAYFLAASTIFEPERTQERIMWAKTQIVSRMITSFLNKETTLSLDEKTALLTQLGHNFNSLHKINNDKKDDGVAETLLATFQQLLDGFDRYTRHQLRNAWSQWFMKLQQGEANGGADAELQANTLNICAGHIAFNEDVFSHNEYTTLSTLTNNICQRLTQIQDKKMLEIIDGSIKDKELEQDMQALVKLVLEENGGGVDRNIKHTFLSVFKTFYYRA…	ATGCAGACTAAAGATGAAAAATGCTATGAATTCATCAAGAACACCGTCGATACTTTTAATGGAGGAGCACCCCACACTTATCCTGTGGATGTATTTGGAAGACTTTGGGCCATCGACAGGCTACAGCGCCTCGGAATTTCTCGCTTTTTTGAGTCCGAGATTGCTGATTGCTTAAGCCACATTCACAAATTTTGGACGGACAAGGGAGTTTTCAGTGGAAGAGATTCGGAGTTTTGCGACATTGACGATACATCCATGGGAGTCAGGCTTCTCAGAATGCACGGATATGATGTTGATCCAAATGTACTAAGGAACTTCAAGCAGGAGGATGGTAAATTTTCTTGCTACGGTGGCCAAATGATCGAATCTGCCTCTCCAATATACAATCTGTACAGAGCG…	MQTKDEKCYEFIKNTVDTFNGGAPHTYPVDVFGRLWAIDRLQRLGISRFFESEIADCLSHIHKFWTDKGVFSGRDSEFCDIDDTSMGVRLLRMHGYDVDPNVLRNFKQEDGKFSCYGGQMIESASPIYNLYRAAQLRFPGEEILEEAAKFSYNFLQEKLANDQIQEKWVISDHLIDEIKIGLKMPWYATLPRIEAAYYLEYYAGTGDVWIGKTFYRMPEISNDTYKEVAILDFNRCQAQHQFEWIYMQEWYQSSNVKEFGISKKELLVAYFLAASTIFEPERTQERIMWAKTQIVSRMITSFLNKETTLSLDEKTALLTQLGHNFNSLHKINNDKKDDGVAETLLATFQQLLDGFDRYTRHQLRNAWSQWFMKLQQGEANGGADAELQANTLNICAGHI…
HYSU_c32023_g1_i3_len_2593	HYSU	Hyptis suaveolens	204129	204122	IrKSL5	84.07	99.5	791	126	0	1	791	5	795	0	1386.7	MSLHLSTSVLFGAKGSQFRRSRFSASLDIGFQKATSAPIASVSTSFEETKERIAKLFHKDELSVSTYDTAWVAMVPSPTSSEEPCFPACLNWLLENQCNDGSWARPHHNPMLKKDVLSSTLACILALKKWGVGEEQINRGLHFIEMNFASANDKCQITPMGFDIVFPAMLDLARSLSLNLRLEPSTLNDLIYKRDLELKRYYQSNSTEKDSYWAYIAEGMGNLQDWESVMKYQRKNGSLFNCPSTTAAAFTALHNSDCLNYLRSALKKFGSAVPAVYPLDIYSRLCTVDSLERLGISRFFLTEIQSVLDETYRSWLQGNEEIFLDASTCALAFRTLRMNGYNVTSDPITKTLQECFSSSLRGNMTDLNTTLEIYRASELILYPDERDLEKHNVMLKNFL…	ATGCCTGTCTCCATGTCTCTTCACCTCTCCACTTCTGTGTTGTTTGGCGCAAAGGGATCACAGTTTCGCCGCTCCCGCTTCTCAGCTTCTTTGGACATTGGGTTTCAAAAAGCTACATCAGCTCCAATCGCCTCAGTTTCTACGAGTTTTGAGGAGACTAAGGAAAGGATAGCAAAGCTTTTTCATAAGGATGAACTTTCTGTTTCGACGTATGACACCGCATGGGTTGCTATGGTCCCTTCTCCAACTTCATCAGAGGAACCCTGCTTTCCAGCTTGTCTGAACTGGTTGCTGGAAAACCAGTGCAATGATGGTTCATGGGCTCGTCCCCACCATAACCCTATGCTGAAGAAAGATGTTCTTTCTTCTACATTGGCGTGCATTCTCGCACTTAAAAAA…	MPVSMSLHLSTSVLFGAKGSQFRRSRFSASLDIGFQKATSAPIASVSTSFEETKERIAKLFHKDELSVSTYDTAWVAMVPSPTSSEEPCFPACLNWLLENQCNDGSWARPHHNPMLKKDVLSSTLACILALKKWGVGEEQINRGLHFIEMNFASANDKCQITPMGFDIVFPAMLDLARSLSLNLRLEPSTLNDLIYKRDLELKRYYQSNSTEKDSYWAYIAEGMGNLQDWESVMKYQRKNGSLFNCPSTTAAAFTALHNSDCLNYLRSALKKFGSAVPAVYPLDIYSRLCTVDSLERLGISRFFLTEIQSVLDETYRSWLQGNEEIFLDASTCALAFRTLRMNGYNVTSDPITKTLQECFSSSLRGNMTDLNTTLEIYRASELILYPDERDLEKHNVML…
LECA_c13964_g1_i1_len_2659	LECA	Leonurus cardiaca	587664	4137	MvCPS1	84.38	99.74	781	111	2	1	775	1	776	0	1385.16	MASTLNLYINTPFVHTKVRTKISLPTCSWLVRSSNRHVALKNKFCRKHEPKCRASLDVQQVRDEVKSTAQPLELVDKKIEEKIKYVANLLRTMEDGRINWSAYDTAWISLIQDFEGRNCPQFPSTLKCIAENQLADGSWGDQDYDCSYDRIINTLACVVALTTWNVHEEQNQKGITYLKENMHKLADTPVVLMTCAFEVVFPTLLKKARNLGIHDLPYDMPVVKEICKIGDEKLARIPKKMMEKEPTSLMYCAEGLENADWEKLLKLRTPENGSFLSSPAATAVAFMHTKDENCLRYIKYLLEKFNGGAPNVYPVDTWSRLWVVDRLQRLGISRFFQPEIKDLLSYVHSYWTDIGVYCTRDSKYADIDDTSMGFRLLRMHGFNMDANVFKYFQKDDQFV…	ATGGCTTCCACTCTAAATTTATACATCAATACACCATTTGTTCACACCAAAGTTCGAACAAAGATTTCCCTGCCCACATGTTCATGGCTGGTTAGAAGCAGCAACAGACACGTGGCGTTGAAAAACAAATTCTGCCGTAAGCATGAACCTAAGTGCCGAGCAAGCCTGGATGTTCAGCAAGTACGTGATGAAGTTAAATCCACTGCTCAGCCCCTTGAATTGGTGGATAAAAAAATCGAGGAAAAAATTAAATACGTGGCGAATTTGTTGAGAACGATGGAGGATGGACGAATAAATTGGTCGGCCTATGATACAGCATGGATTTCTCTTATTCAAGACTTTGAAGGACGAAATTGCCCCCAGTTTCCATCCACTTTGAAATGCATCGCAGAGAATCAA…	MASTLNLYINTPFVHTKVRTKISLPTCSWLVRSSNRHVALKNKFCRKHEPKCRASLDVQQVRDEVKSTAQPLELVDKKIEEKIKYVANLLRTMEDGRINWSAYDTAWISLIQDFEGRNCPQFPSTLKCIAENQLADGSWGDQDYDCSYDRIINTLACVVALTTWNVHEEQNQKGITYLKENMHKLADTPVVLMTCAFEVVFPTLLKKARNLGIHDLPYDMPVVKEICKIGDEKLARIPKKMMEKEPTSLMYCAEGLENADWEKLLKLRTPENGSFLSSPAATAVAFMHTKDENCLRYIKYLLEKFNGGAPNVYPVDTWSRLWVVDRLQRLGISRFFQPEIKDLLSYVHSYWTDIGVYCTRDSKYADIDDTSMGFRLLRMHGFNMDANVFKYFQKDDQFV…
SAHI_c23896_g1_i2_len_2514	SAHI	Salvia hispanica	49212	21880	SdKPS	84.54	99.87	789	117	1	1	787	7	792	0	1368.21	MSFATSLHRSTTPGVGLPLKPCISPSPSLSFSPNFGTFNNTSLRLKPEAGSKSYEGIRRSHQLAASTILEGQTPITPEVESEKTRLIERIRSMLQDMDNDGQISVSPYDTAWVALVEDIGGSGGPQFPTSLEWISNHQYDDGSWGDRKFVLYDRILNTLACVVALTNWKMHPNKCEKGLRFIHENIKKLADEDEELMPVGFEIALPSVIDLAKRLGIEIPENSASIKRIYELRDSKLKKIPMDLVHKRPTSLLFSLEGMEGLNWDKLMNFLAEGSFLSSPSSTAYALQHTKNELCLEYLLKAVKRFNGGVPNAYPVDMFEHLWSVDRLQRLGISRYFQAEIEENMAYAYRYWTNKGITWARNMVVQDSDDSAQGFRLLRLYGYDIPIDVFKHFEQGGQF…	ATGAGTATTCAAGCAAACATGTCATTTGCCACCTCCCTCCACCGATCAACCACCCCCGGAGTTGGCCTTCCGCTAAAACCATGTATCTCTCCCTCTCCCTCTCTTTCCTTTTCCCCAAACTTTGGCACTTTTAACAACACAAGTTTGAGACTCAAACCAGAGGCTGGGAGCAAAAGTTATGAGGGGATTCGAAGAAGTCATCAATTAGCAGCATCAACAATTTTGGAGGGTCAAACTCCGATTACTCCGGAGGTTGAATCGGAGAAAACACGCCTGATTGAAAGGATTCGTTCGATGTTACAAGACATGGACAACGATGGCCAGATAAGTGTGTCACCATACGACACAGCATGGGTGGCGCTCGTGGAAGATATTGGTGGCAGCGGAGGGCCACAGTTT…	MSIQANMSFATSLHRSTTPGVGLPLKPCISPSPSLSFSPNFGTFNNTSLRLKPEAGSKSYEGIRRSHQLAASTILEGQTPITPEVESEKTRLIERIRSMLQDMDNDGQISVSPYDTAWVALVEDIGGSGGPQFPTSLEWISNHQYDDGSWGDRKFVLYDRILNTLACVVALTNWKMHPNKCEKGLRFIHENIKKLADEDEELMPVGFEIALPSVIDLAKRLGIEIPENSASIKRIYELRDSKLKKIPMDLVHKRPTSLLFSLEGMEGLNWDKLMNFLAEGSFLSSPSSTAYALQHTKNELCLEYLLKAVKRFNGGVPNAYPVDMFEHLWSVDRLQRLGISRYFQAEIEENMAYAYRYWTNKGITWARNMVVQDSDDSAQGFRLLRLYGYDIPIDVFKHF…
PEBA_c45575_g1_i4_len_2870	PEBA	Petraeovitex bambusetorum	1932429	548839	VacTPS4	84.56	99.87	790	118	1	1	789	1	787	0	1346.64	MSLQLSSSLYFARENSCFSHVSASLDTGIQRVTSAKIASPCLEETKARIAKLIHKPELSVSTYDTAWVAMVPSPNSSLEPCFPDCLDWLLENQCYDGSWARPHHHPLLKKDVLSSTLACVLALKKWRVGEEQIKRGVQFIELNFASVTEKCQISPMGFDIIFPAMLDYARDLFLNLCLEKATLNDLIYKRDLELKRCYQSHSAEREAYLAYVAEGMGKLQDWESVMKYQRQNGSLFNSPSTTAAAFIALPNNGCLSYLHSALKKFGSAVPAVYPLDIYSRLCTVDNLERLGISRYFRKEIIRVLDEIYGCWLQGNEEIFMDASTCALAFRTLRMNGYNLTSDPITKILQECFSSFFCGNMRDINTTLELYRASEFILYPDERDLEKQNLRLKHLLEQGL…	ATGTCTCTTCAGCTCTCAAGTTCTCTGTACTTTGCCCGTGAGAACTCTTGCTTTTCTCATGTTTCAGCATCTTTGGACACTGGAATTCAAAGAGTAACATCAGCTAAAATTGCCTCACCGTGCCTGGAGGAGACCAAAGCAAGAATAGCGAAGCTGATACATAAACCTGAACTTTCTGTTTCAACGTATGACACGGCATGGGTTGCTATGGTCCCTTCTCCAAATTCGTCACTGGAACCTTGTTTCCCAGATTGTCTAGATTGGTTGCTGGAGAACCAGTGCTATGATGGTTCGTGGGCTCGTCCCCATCATCATCCTTTGCTAAAGAAAGATGTCCTTTCTTCTACATTGGCATGCGTTCTTGCACTCAAAAAATGGCGAGTTGGTGAAGAACAAATT…	MSLQLSSSLYFARENSCFSHVSASLDTGIQRVTSAKIASPCLEETKARIAKLIHKPELSVSTYDTAWVAMVPSPNSSLEPCFPDCLDWLLENQCYDGSWARPHHHPLLKKDVLSSTLACVLALKKWRVGEEQIKRGVQFIELNFASVTEKCQISPMGFDIIFPAMLDYARDLFLNLCLEKATLNDLIYKRDLELKRCYQSHSAEREAYLAYVAEGMGKLQDWESVMKYQRQNGSLFNSPSTTAAAFIALPNNGCLSYLHSALKKFGSAVPAVYPLDIYSRLCTVDNLERLGISRYFRKEIIRVLDEIYGCWLQGNEEIFMDASTCALAFRTLRMNGYNLTSDPITKILQECFSSFFCGNMRDINTTLELYRASEFILYPDERDLEKQNLRLKHLLEQGL…
LECA_c29768_g1_i1_len_2003	LECA	Leonurus cardiaca	587664	4137	MvELS	84.72	98.1	576	79	2	1	570	13	585	0	1003.05	MSVAFILKVVPFHGHGIQSSRQTFPAKEIPMTTTTKSNRTAVKCSLNTSTDLTEKIREKMRGKVDNSLVIIHPEDISSNLGMIDALQSLGVDRYFQSEINTVLEDTYRLWKVKDIIFKDVSCCAMAFRLLRVKGYQVSSDELAPFTEQELVRLQKNDVATILELYRASQARLYEDEDTLEKLHDWSSNLLKQHLLNGSIPDDKLHKQVEYFLKNYHGILDRVAVRRSLDLYNINHYQIPEFADRFPNEDFLEFSRQDFNICQAQHQKELQQLQRWYADCRLDTLNYGRDVVRIANFLTSAIFGEPELSDARLAFAKHIILVTRIDDFFDHGGSREESYKILNLVQEWKEKPADEYGSKEVEILFTAVYNTVNNLAEKAYIEQGRCVKPLLIKLWVEILT…	TCTACCATCTCATCCGCCTGTGGCTGTGTAGTAGAAATGTCGGTGGCGTTCATCCTCAAAGTCGTCCCTTTTCATGGCCATGGAATTCAGAGCAGTAGACAAACTTTTCCAGCCAAAGAAATTCCGATGACTACGACTACTAAATCAAACAGGACTGCTGTCAAATGCAGCCTCAACACTTCAACAGATCTTACGGAAAAAATAAGAGAGAAGATGAGAGGGAAAGTTGATAATTCTCTGGTAATTATTCATCCTGAGGATATTTCCTCTAATCTGGGCATGATCGACGCCCTACAGAGCTTGGGAGTTGATCGCTACTTTCAATCTGAAATCAACACTGTTCTTGAGGACACATACAGATTATGGAAGGTGAAAGATATCATCTTCAAAGATGTTAGT…	STISSACGCVVEMSVAFILKVVPFHGHGIQSSRQTFPAKEIPMTTTTKSNRTAVKCSLNTSTDLTEKIREKMRGKVDNSLVIIHPEDISSNLGMIDALQSLGVDRYFQSEINTVLEDTYRLWKVKDIIFKDVSCCAMAFRLLRVKGYQVSSDELAPFTEQELVRLQKNDVATILELYRASQARLYEDEDTLEKLHDWSSNLLKQHLLNGSIPDDKLHKQVEYFLKNYHGILDRVAVRRSLDLYNINHYQIPEFADRFPNEDFLEFSRQDFNICQAQHQKELQQLQRWYADCRLDTLNYGRDVVRIANFLTSAIFGEPELSDARLAFAKHIILVTRIDDFFDHGGSREESYKILNLVQEWKEKPADEYGSKEVEILFTAVYNTVNNLAEKAYIEQGRCVK…
SAOF_c30355_g1_i1_len_2553	SAOF	Salvia officinalis	38868	21880	SmCPS5	84.79	98.99	802	103	3	6	791	7	805	0	1370.91	NAIAFRPSSTTHGDLSVAAAFSRSSAGCLHLLRPLTSTSSLQCNAISRPREDYIDVTQNGLRPVIKRHEIVEDEAKIDSPKEATSDKISELVDVVRWMLRSMGDGEISPSPYDTVWVALVVDAGGTRPQFPSSLEWISSNQLSDGSWGDRTFSIFDRIINTLACVVALKSWDIHPHKSDKGVSFIKKNINRLEEENEEHMPIGFEVALPSLIDIAKELKIDIPSDTKGLTEIYARREIKLKKIPRDILHQVPTTLLHSLEGMPGLMWQKLLKLQSEDGSFLFSPSSTAFALQQTKDHKCLKYLTNHLNKFNGGVPNVYPVDLFEHLWAVDRLQRLGVSRYFQPEIEACVAYVHRYWTEKGICWARNSEVQDIDDTAMGFRLLRLHGYEVSADVFKHFES…	ATGACTTTTGTTTCCATTAATGCCATCGCCTTCCGCCCGTCCTCCACCACCCACGGCGACCTCTCGGTGGCTGCCGCATTCTCTCGCTCCTCTGCCGGCTGTCTTCATCTTCTGAGACCACTTACTTCCACTTCTTCTCTGCAATGCAATGCAATCTCCAGACCTAGAGAAGACTACATAGATGTGACTCAGAATGGTTTGCGCCCAGTGATAAAGAGGCATGAGATCGTGGAAGATGAGGCAAAAATTGATTCTCCCAAGGAGGCGACATCAGATAAGATAAGTGAGCTGGTCGACGTGGTCCGTTGGATGCTGCGATCGATGGGCGACGGCGAGATCAGCCCCTCGCCGTACGACACCGTGTGGGTGGCACTCGTGGTGGATGCCGGCGGCACACGG…	MTFVSINAIAFRPSSTTHGDLSVAAAFSRSSAGCLHLLRPLTSTSSLQCNAISRPREDYIDVTQNGLRPVIKRHEIVEDEAKIDSPKEATSDKISELVDVVRWMLRSMGDGEISPSPYDTVWVALVVDAGGTRPQFPSSLEWISSNQLSDGSWGDRTFSIFDRIINTLACVVALKSWDIHPHKSDKGVSFIKKNINRLEEENEEHMPIGFEVALPSLIDIAKELKIDIPSDTKGLTEIYARREIKLKKIPRDILHQVPTTLLHSLEGMPGLMWQKLLKLQSEDGSFLFSPSSTAFALQQTKDHKCLKYLTNHLNKFNGGVPNVYPVDLFEHLWAVDRLQRLGVSRYFQPEIEACVAYVHRYWTEKGICWARNSEVQDIDDTAMGFRLLRLHGYEVSADV…
CAAM_c41278_g1_i3_len_2720	CAAM	Callicarpa americana	204211	21922	VacTPS4	84.96	99.75	791	116	0	1	788	1	791	0	1386.32	MSLQLSNSLFFGRKESHFRNSCFRHLSASLDTRLQGVTSAKTGSACFEETKGRITELIHKVELSVSTYDTAWVAMVPSPNSSQEPCFPDCLNWLLENQCHDGSWARPHHHPLLKKDVLSSTLACILALKKWGVGEEHINRGVHFLELNFASATEKCQISPMGFDIVFPAMLDYANDLVLNLRLEPTTLNDLIYERDLELKRCYQSQSAEMEAYLAYVAEGVGKLQDWESVMKYQRMNGSIFNSPSTTAAALIARPNSGCLNYLRSALKKFGSAVPAVYPLEIYSQLCAVDNLERVGISRYFRKEIQRVLDKTYSYWLQGNEEIFLDASTCALAFRILRMNGYNVTSDPIMKILEECFSSSFHGNMKDINTTLELYRASEFILYPGERDLEKQNLRLKHL…	ATGTCTCTTCAGCTCTCCAATTCTCTGTTCTTTGGCCGTAAGGAATCACATTTTAGGAACTCGTGCTTTCGTCATCTTTCAGCATCTTTGGACACTAGACTTCAAGGAGTAACATCAGCTAAAACTGGCTCAGCGTGCTTCGAGGAGACCAAAGGAAGAATAACAGAGCTGATTCATAAGGTGGAGCTTTCTGTTTCAACGTATGACACAGCATGGGTTGCTATGGTCCCTTCTCCGAATTCGTCACAGGAACCTTGTTTCCCAGATTGTCTAAATTGGTTGCTGGAAAACCAGTGCCATGATGGTTCATGGGCTCGTCCCCATCATCATCCTTTGCTAAAAAAAGATGTCCTTTCTTCTACATTGGCATGCATTCTCGCACTCAAAAAATGGGGAGTT…	MSLQLSNSLFFGRKESHFRNSCFRHLSASLDTRLQGVTSAKTGSACFEETKGRITELIHKVELSVSTYDTAWVAMVPSPNSSQEPCFPDCLNWLLENQCHDGSWARPHHHPLLKKDVLSSTLACILALKKWGVGEEHINRGVHFLELNFASATEKCQISPMGFDIVFPAMLDYANDLVLNLRLEPTTLNDLIYERDLELKRCYQSQSAEMEAYLAYVAEGVGKLQDWESVMKYQRMNGSIFNSPSTTAAALIARPNSGCLNYLRSALKKFGSAVPAVYPLEIYSQLCAVDNLERVGISRYFRKEIQRVLDKTYSYWLQGNEEIFLDASTCALAFRILRMNGYNVTSDPIMKILEECFSSSFHGNMKDINTTLELYRASEFILYPGERDLEKQNLRLKHL…
LYAM_c36163_g1_i8_len_2758	LYAM	Lycopus americanus	932105	260602	SmKSL2	85.01	98.27	794	118	1	1	794	1	793	0	1416.36	MSLPLSNCVLFGPNESHFRSSCFSRASASLEIGLQRATSAKIASMPAGFEESKRRIAKLFHKAEVSVSTYDTAWVAMVPSPTSLEEPCFPDCLNWLLENQCSDGSWARPHHHSLLKKDVLSSTMACVLALKKWGIGEEQINRGLHFIELNFASVTENCQITPMGFDILFPSMLDYARGLSLNLQLELTAYNDLMHKRDLELKRCYQNNSPEREAYCAYIAEGMGKLQDWESVMKYQRKNGSLFNCPSTTAAAFIALRNSDCLNYLHLALKKFGNAVPAVYPLDIYSQLCTVDNLERLGIGRYFLTEIQSVLDETYRCWMQGNEEIFMDASTCAIAFRTLRMNGYDVTSDPVTKILQECFSSSFRGNMTDINTTLELYMASELILYPGERDMEKQNLRLK…	ATGTCTCTTCCGCTCTCCAATTGTGTGTTATTTGGCCCCAATGAATCACATTTTCGAAGCTCCTGCTTTTCTCGCGCTTCAGCTTCACTGGAAATTGGGCTTCAAAGAGCTACATCAGCAAAAATTGCCTCAATGCCAGCGGGCTTTGAGGAGTCAAAAAGAAGGATAGCAAAGCTGTTTCATAAGGCTGAAGTTTCCGTTTCCACATATGACACAGCATGGGTTGCTATGGTTCCTTCTCCAACTTCGTTAGAGGAACCTTGCTTCCCAGATTGTCTAAACTGGTTGCTGGAGAACCAGTGCAGCGATGGTTCATGGGCTCGTCCCCACCATCACTCTTTGTTAAAGAAAGATGTCCTTTCTTCTACCATGGCGTGCGTTCTCGCACTTAAAAAATGG…	MSLPLSNCVLFGPNESHFRSSCFSRASASLEIGLQRATSAKIASMPAGFEESKRRIAKLFHKAEVSVSTYDTAWVAMVPSPTSLEEPCFPDCLNWLLENQCSDGSWARPHHHSLLKKDVLSSTMACVLALKKWGIGEEQINRGLHFIELNFASVTENCQITPMGFDILFPSMLDYARGLSLNLQLELTAYNDLMHKRDLELKRCYQNNSPEREAYCAYIAEGMGKLQDWESVMKYQRKNGSLFNCPSTTAAAFIALRNSDCLNYLHLALKKFGNAVPAVYPLDIYSQLCTVDNLERLGIGRYFLTEIQSVLDETYRCWMQGNEEIFMDASTCAIAFRTLRMNGYDVTSDPVTKILQECFSSSFRGNMTDINTTLELYMASELILYPGERDMEKQNLRLK…
AGFO_c19795_g1_i2_len_2660	AGFO	Agastache foeniculum	39269	39130	SmKSL2	85.86	98.88	799	112	1	1	799	1	798	0	1431	MSLPLSSCMLFGPKESHFRSSRFSRASACLEIGLQIATSAKVASMSACFEETRGRIAKLFRKEELSVSTYDTAWVAMVPSPTSSEEPCFPDCLNWLLENQCRDGSWARPHHHPLLKKDVLSSTLACILALKKWGVGEEQINRGLHFIELNFVSATEKCQITPLGFDIIFPAMLDYARGFSLNLRLEPTTFNDLMDKRDLELKRCYQNYSPEREAYWAYIAEGMGKLQDWESVMKYQRNNGSLFNCPSTTAAAFIALRNSDCLNYLHLALKKFGNAVPAVYPLDIYSQLCTVDNLERLGISRYFLTEIQSVLDETYRCWMQGNEDIFMDASTCALAFRTLRMNGYDITSDPVTKILEECSSSSFRGNMTDINTTLELYRASELILYPGERDLEKQNLRLK…	ATGTCTCTTCCGCTCTCCAGTTGTATGTTATTTGGCCCCAAGGAATCACATTTTCGGAGCTCCCGCTTTTCTCGCGCTTCCGCTTGTTTGGAAATCGGGCTTCAAATAGCTACTTCAGCAAAAGTCGCCTCAATGTCAGCGTGTTTTGAGGAGACGAGAGGAAGGATAGCAAAGCTGTTTCGTAAGGAAGAACTTTCTGTTTCGACATATGACACAGCATGGGTTGCTATGGTCCCTTCTCCAACTTCATCAGAGGAACCTTGCTTCCCAGATTGTCTAAACTGGTTGCTGGAGAACCAGTGCCGTGATGGTTCATGGGCTCGTCCCCACCATCACCCTTTGCTGAAGAAAGATGTCCTTTCTTCTACATTGGCGTGCATTCTCGCACTTAAAAAATGG…	MSLPLSSCMLFGPKESHFRSSRFSRASACLEIGLQIATSAKVASMSACFEETRGRIAKLFRKEELSVSTYDTAWVAMVPSPTSSEEPCFPDCLNWLLENQCRDGSWARPHHHPLLKKDVLSSTLACILALKKWGVGEEQINRGLHFIELNFVSATEKCQITPLGFDIIFPAMLDYARGFSLNLRLEPTTFNDLMDKRDLELKRCYQNYSPEREAYWAYIAEGMGKLQDWESVMKYQRNNGSLFNCPSTTAAAFIALRNSDCLNYLHLALKKFGNAVPAVYPLDIYSQLCTVDNLERLGISRYFLTEIQSVLDETYRCWMQGNEDIFMDASTCALAFRTLRMNGYDITSDPVTKILEECSSSSFRGNMTDINTTLELYRASELILYPGERDLEKQNLRLK…
PRMI_c46179_g2_i1_len_2617	PRMI	Premna microphylla	54469	41393	VacTPS4	85.86	99.87	792	109	0	1	789	21	812	0	1401.34	MSLQLATSLFFARKESHFSKSCFSHVSASLDTGVHRVTSAKNASLCFKETKERIAELIHKPELSVSTYDTAWVAMVPSPNSSHEPCFPDCLNWLLENQCRDGSWARPHHHPLLKKDVLSSTLACVLALKKWGVGEEKMNRGVHFIECNFASAMGECQISPMGFDIIFPAMLDYARDLSLNLRLEPTTLNDLICKRDMELKRCYQSHSAEREAYLAYVAEGMGKLQDWESVMKYQRRNGSIFNSPSTTAAAFIARRNSGCLSYLHSALKKFGTAVPAVYPLDIYSRLCTVDNIERLGISRFFRKEIQRVLDETYSCWLQGNEEIFMDASTCALAFRTLRKYGYNVTSDPITKIIQECFSSSFRGNMEDINTTLELYRASEFILYPDERDLEKQNLRLKHL…	TTGATTCCTCCAGTCCCTGCCAACTTTCCCAATTCTTTTCCAAGGCAGAAGCTCGCCGCCATGTCTCTTCAGCTCGCCACTTCTCTGTTCTTTGCCCGTAAGGAATCGCATTTCAGCAAATCCTGCTTTTCCCATGTTTCAGCATCTTTGGATACTGGAGTTCATAGAGTAACATCAGCTAAAAATGCCTCACTGTGCTTCAAGGAGACGAAAGAAAGAATAGCAGAGCTGATTCATAAGCCTGAACTTTCTGTTTCGACATATGACACAGCATGGGTTGCTATGGTCCCTTCTCCCAATTCTTCACATGAACCTTGTTTCCCGGATTGTCTAAATTGGTTGCTGGAAAACCAGTGCCGTGACGGTTCATGGGCTCGTCCCCATCATCATCCTTTGCTA…	LIPPVPANFPNSFPRQKLAAMSLQLATSLFFARKESHFSKSCFSHVSASLDTGVHRVTSAKNASLCFKETKERIAELIHKPELSVSTYDTAWVAMVPSPNSSHEPCFPDCLNWLLENQCRDGSWARPHHHPLLKKDVLSSTLACVLALKKWGVGEEKMNRGVHFIECNFASAMGECQISPMGFDIIFPAMLDYARDLSLNLRLEPTTLNDLICKRDMELKRCYQSHSAEREAYLAYVAEGMGKLQDWESVMKYQRRNGSIFNSPSTTAAAFIARRNSGCLSYLHSALKKFGTAVPAVYPLDIYSRLCTVDNIERLGISRFFRKEIQRVLDETYSCWLQGNEEIFMDASTCALAFRTLRKYGYNVTSDPITKIIQECFSSSFRGNMEDINTTLELYRASE…
SAOF_c30355_g1_i4_len_2316	SAOF	Salvia officinalis	38868	21880	SmCPS5	85.86	94.45	771	87	1	42	791	2	771	0	1342.41	TSSLQCNAISRPRTEEYIDVIQNGLPVIKWHEIVEDDTEKDSHKEEDEEAKSDKIEELAGAVRSMLGSMGDGEISISPYDTAWVALVADPTSATGRRPQFPSSLEWISRNQLGDGSWGDDRTFSIFDRILNTLACVVALRSWDLHPDQTDKGISFIKKNMNRLEEENVEHMPIGFEVALPSLIDIAKELKIDIPSDTKGLTEIYARREIKLKKIPRDILHQVPTTLLHSLEGMPGLMWQKLLKLQSEDGSFLFSPSSTAFALQQTKDHKCLKYLTNHLNKFNGGVPNVYPVDLFEHLWAVDRLQRLGVSRYFQPEIEACVAYVHRYWTEKGICWARNSEVQDIDDTAMGFRLLRLHGYEVSADVFKHFESGGEFFCFKGQSTQAVTGMYNLYRAAQLIF…	TCCACTTCTTCTCTGCAATGCAATGCAATCTCCCGACCTCGTACAGAAGAGTACATAGATGTGATTCAGAATGGTTTGCCAGTGATAAAGTGGCACGAGATCGTGGAAGATGACACAGAAAAAGATTCTCACAAGGAGGAGGACGAGGAGGCAAAATCGGATAAGATCGAGGAGCTGGCCGGGGCGGTCCGGTCGATGCTGGGGTCAATGGGAGACGGCGAGATCAGCATCTCGCCATACGACACCGCGTGGGTAGCCCTCGTGGCGGACCCCACGTCCGCCACAGGGAGGAGGCCGCAGTTCCCGTCGAGCCTCGAGTGGATCTCGCGGAACCAGCTGGGCGACGGGTCGTGGGGCGACGACCGGACCTTCTCCATCTTCGACCGGATCCTCAACACG…	STSSLQCNAISRPRTEEYIDVIQNGLPVIKWHEIVEDDTEKDSHKEEDEEAKSDKIEELAGAVRSMLGSMGDGEISISPYDTAWVALVADPTSATGRRPQFPSSLEWISRNQLGDGSWGDDRTFSIFDRILNTLACVVALRSWDLHPDQTDKGISFIKKNMNRLEEENVEHMPIGFEVALPSLIDIAKELKIDIPSDTKGLTEIYARREIKLKKIPRDILHQVPTTLLHSLEGMPGLMWQKLLKLQSEDGSFLFSPSSTAFALQQTKDHKCLKYLTNHLNKFNGGVPNVYPVDLFEHLWAVDRLQRLGVSRYFQPEIEACVAYVHRYWTEKGICWARNSEVQDIDDTAMGFRLLRLHGYEVSADVFKHFESGGEFFCFKGQSTQAVTGMYNLYRAAQLI…
LELE_c30509_g1_i1_len_2647	LELE	Leonotis leonurus	378904	378903	MvCPS1	85.92	87.24	689	86	0	98	775	1	689	0	1248.03	MDDGRINWSAYDTAWISLIKDFEGRDAPQFPSTLMRIAENQLADGSWGDPDYDCSYDRIINTLACVVALTTWNAHPEHNKKGIKYLKENMYKLEETPVVLMTCAFEVVFPALLNRAKNLGIQDLPYDMPIVKEICKIGDEKLARIPKKMMEKEPTSLMYAAEGVENLDWEKLLKQRTPENGSFLSSPAATAVAFMHTKDENCLRYIMYLLDKFNGGAPNVYPIDLWSRLWATDRIQRLGISRFFKEEIKEILSYVYSYWTDIGVYCTRDSKYADIDDTSMGFRLLRMHGFKMDPNVFKYFQKDDRFVCLGGQMNDSPTATYNLYRAAQYQFPGEKILEDARKFSQEFLQHCIDTNNLLDKWVISPRFPEELKFGMEMTWYSCLPRIEARYYVQHYGATE…	ATGGACGATGGACGAATAAATTGGTCAGCCTATGACACGGCATGGATTTCACTTATTAAAGACTTTGAAGGACGAGATGCTCCCCAGTTTCCGTCGACTCTCATGCGCATCGCGGAGAACCAATTGGCCGACGGGTCATGGGGCGATCCAGATTACGACTGCTCCTATGATCGGATAATAAACACACTAGCGTGTGTTGTAGCCTTGACAACATGGAATGCTCATCCTGAACACAATAAAAAAGGAATAAAATACCTCAAGGAAAATATGTATAAACTAGAAGAGACGCCTGTTGTACTCATGACTTGTGCATTTGAAGTTGTGTTTCCGGCGCTTCTTAACAGAGCTAAAAACTTGGGCATTCAAGATCTTCCCTATGATATGCCCATCGTGAAGGAG…	MDDGRINWSAYDTAWISLIKDFEGRDAPQFPSTLMRIAENQLADGSWGDPDYDCSYDRIINTLACVVALTTWNAHPEHNKKGIKYLKENMYKLEETPVVLMTCAFEVVFPALLNRAKNLGIQDLPYDMPIVKEICKIGDEKLARIPKKMMEKEPTSLMYAAEGVENLDWEKLLKQRTPENGSFLSSPAATAVAFMHTKDENCLRYIMYLLDKFNGGAPNVYPIDLWSRLWATDRIQRLGISRFFKEEIKEILSYVYSYWTDIGVYCTRDSKYADIDDTSMGFRLLRMHGFKMDPNVFKYFQKDDRFVCLGGQMNDSPTATYNLYRAAQYQFPGEKILEDARKFSQEFLQHCIDTNNLLDKWVISPRFPEELKFGMEMTWYSCLPRIEARYYVQHYGATE…
HOSA_c49137_g1_i8_len_3068	HOSA	Holmskioldia sanguinea	41390	41389	VacTPS4	85.97	78.07	620	84	0	1	617	1	620	0	1100.89	MSLQLSNSLFFARKESHFRKSCFSHVSASLDTGVQRVTSAKIASAFFEETKARIAKLIHKAELSVSTYDTAWVAMVPSPNSSQEPCFPDCLNWLLENQCHDGSWACPHHHPLLKKDILSSTMACVLALKKWGVGEEQINKGVEFIELNFASATEKCQISPMGFDIIFPAMLDYARDLFLNLRLEPTTLNDLIYKRDLELKRCYQKHSAEREAYLAYVAEGMGKLQDWESVMKYQRQNGSLFNCPSTTAAACIALPNSGCLNYLRSALKKFGSAVPAIYPLDINSQLCTVDNLERLGISRYFQKEIQRVLDETYRYWLQGNEEVFMDASTCALAFRTLRMNGYNVTSDPMTKILQECFSGSFCGNMKDINTTLELYRASEFILYPDERDLEKQNLRLKHL…	ATGTCTCTTCAGCTCTCCAATTCTCTGTTCTTTGCCCGTAAGGAATCGCATTTTAGGAAATCGTGCTTTTCTCATGTTTCAGCATCTTTGGACACTGGAGTTCAGAGAGTAACATCAGCTAAAATTGCCTCAGCGTTCTTCGAGGAGACCAAAGCAAGAATAGCGAAGCTGATTCATAAGGCTGAACTTTCTGTTTCGACGTATGACACGGCATGGGTTGCTATGGTTCCTTCTCCCAATTCGTCACAGGAACCTTGTTTCCCAGATTGTCTAAATTGGTTGCTGGAGAACCAGTGCCATGATGGTTCGTGGGCTTGTCCCCATCATCATCCTTTGCTAAAGAAAGACATCCTTTCTTCTACAATGGCATGTGTTCTCGCACTCAAGAAATGGGGAGTT…	MSLQLSNSLFFARKESHFRKSCFSHVSASLDTGVQRVTSAKIASAFFEETKARIAKLIHKAELSVSTYDTAWVAMVPSPNSSQEPCFPDCLNWLLENQCHDGSWACPHHHPLLKKDILSSTMACVLALKKWGVGEEQINKGVEFIELNFASATEKCQISPMGFDIIFPAMLDYARDLFLNLRLEPTTLNDLIYKRDLELKRCYQKHSAEREAYLAYVAEGMGKLQDWESVMKYQRQNGSLFNCPSTTAAACIALPNSGCLNYLRSALKKFGSAVPAIYPLDINSQLCTVDNLERLGISRYFQKEIQRVLDETYRYWLQGNEEVFMDASTCALAFRTLRMNGYNVTSDPMTKILQECFSGSFCGNMKDINTTLELYRASEFILYPDERDLEKQNLRLKHL…
VIAG_c47887_g2_i4_len_2207	VIAG	Vitex agnus-castus	54477	54476	VacTPS6	86.21	97.47	580	79	1	1	580	1	579	0	1032.71	MSLSLNLTVTPFSNYEIRNRRETFPVQKFLMTTSKSAIKVKCSLKTSIDLVGKIREKINGKVDNSLEVPTINYLVDIPSNLCMIDSLERLGVARYFQSEIDGVLEKTYRLWQQKEKDIFADVTCRAMAFRFLRVKGYEVSSDELAPYADQVHVNPQISDVTTVVELYRASQVRIYEEDSILEKLHAWTSTFLKQQLQSKTISDKKLHKQVEYYLKNYHGRLDRVGVRRSLDLYDIDHYQILKAADWFRTKCNEDFLAFSRQDFNNCQAQYQKELQQLQRWYEDCRLDILNYGRGVVRISNFLSSAIFGDPELSDARLAFAKYCVLTTCIDDFFDHAGSREESYRILELAKEWKEKPAEDYGSKDVEILFTAVYNTVNELSEMADVEQGRCVKPLLIKLW…	ATGTCACTCAGTTTAAACCTCACAGTTACCCCTTTCTCGAACTATGAAATTCGAAACAGGAGAGAAACTTTTCCAGTCCAGAAATTTCTAATGACAACCAGTAAATCAGCCATTAAAGTCAAATGCAGCCTTAAGACTTCAATAGATTTGGTAGGAAAAATAAGAGAGAAGATCAATGGAAAGGTTGATAATTCCCTGGAAGTGCCCACTATTAATTATCTTGTGGACATACCCTCTAACCTCTGCATGATCGATAGCCTCGAAAGGTTGGGAGTTGCTCGATACTTTCAATCTGAAATCGATGGAGTTCTAGAGAAGACATACAGGTTATGGCAGCAGAAAGAAAAAGATATCTTCGCAGATGTTACTTGTCGTGCAATGGCTTTTAGATTTTTGCGA…	MSLSLNLTVTPFSNYEIRNRRETFPVQKFLMTTSKSAIKVKCSLKTSIDLVGKIREKINGKVDNSLEVPTINYLVDIPSNLCMIDSLERLGVARYFQSEIDGVLEKTYRLWQQKEKDIFADVTCRAMAFRFLRVKGYEVSSDELAPYADQVHVNPQISDVTTVVELYRASQVRIYEEDSILEKLHAWTSTFLKQQLQSKTISDKKLHKQVEYYLKNYHGRLDRVGVRRSLDLYDIDHYQILKAADWFRTKCNEDFLAFSRQDFNNCQAQYQKELQQLQRWYEDCRLDILNYGRGVVRISNFLSSAIFGDPELSDARLAFAKYCVLTTCIDDFFDHAGSREESYRILELAKEWKEKPAEDYGSKDVEILFTAVYNTVNELSEMADVEQGRCVKPLLIKLW…
GLHE_c55533_g1_i1_len_1649	GLHE	Glechoma hederacea	28509	21766	IrKSL1	86.41	78.73	471	64	0	126	596	1	471	0	860.522	MAFRLLRVKGYEVSSEELAPYADQERVNLKTIDVPTVIELYRAAQARTDEEESSLEKLHTWTNAFLKQQLQSNSIADKKLHKLVEYYLKNYHGILDRMGVRQNLDLYDISHYQTLKAADRFSDLCNEDFLAFARQDFHICQAQHQKELEQLQRWYADCRLDTLKFGRDVVRVANFLTSAIFGDPELSDVRLFFAKHIVLVTRIDDFFDHGGSREESYKILELVTEWKEKPAAEYGSEEVEILFTAVYNTVNELADMAHVEQGRSVKEFLLKLWVQILSIFKIELDTWSDDTALTLDEYLSSSWVSIGCRICILMSMQFLGVKLSDEMLLSEECTDLCRHVSMVDRLLNDVQTFEKERMENTGNSVSLLLAARKDEGAITEEEAITEIKELAEYNRRKLM…	ATGGCGTTTAGACTTTTGCGAGTCAAAGGATATGAAGTTTCCTCAGAGGAACTGGCTCCATATGCAGACCAAGAGCGTGTTAACCTGAAAACGATTGATGTGCCGACGGTTATTGAGCTTTACAGAGCAGCACAGGCGAGAACAGATGAAGAAGAGAGCAGTCTTGAGAAACTACATACTTGGACCAACGCATTTCTCAAGCAACAGTTGCAGAGTAACTCCATTGCTGACAAGAAATTGCACAAACTGGTGGAATACTACTTGAAGAACTACCACGGCATATTAGATAGAATGGGAGTTAGGCAAAACCTCGACCTATACGACATAAGCCACTATCAAACTCTAAAAGCTGCAGATAGGTTCTCTGATCTATGTAATGAAGACTTTCTAGCATTTGCG…	MAFRLLRVKGYEVSSEELAPYADQERVNLKTIDVPTVIELYRAAQARTDEEESSLEKLHTWTNAFLKQQLQSNSIADKKLHKLVEYYLKNYHGILDRMGVRQNLDLYDISHYQTLKAADRFSDLCNEDFLAFARQDFHICQAQHQKELEQLQRWYADCRLDTLKFGRDVVRVANFLTSAIFGDPELSDVRLFFAKHIVLVTRIDDFFDHGGSREESYKILELVTEWKEKPAAEYGSEEVEILFTAVYNTVNELADMAHVEQGRSVKEFLLKLWVQILSIFKIELDTWSDDTALTLDEYLSSSWVSIGCRICILMSMQFLGVKLSDEMLLSEECTDLCRHVSMVDRLLNDVQTFEKERMENTGNSVSLLLAARKDEGAITEEEAITEIKELAEYNRRKLM…
SAHI_c21045_g1_i1_len_2518	SAHI	Salvia hispanica	49212	21880	SmKSL2	86.7	98.64	797	104	2	1	797	1	795	0	1433.7	MSLAVSTCFLLSPYESHFRRFRSSPASASLKAGLQTTSPKTASLPECFEETRGRIAKLFRSNELSVSTYDTAWVAMVRSPTSWEEPCFPDCLNWLLENQCPDGSWARPHHHSLLKKDVLSSTLACILALKKWGVGEEQINRGLHFMELNFASATDKCQITPVGFDILFPAMLDNARGSSLNLRLEPTAFSDLMHKRDLELKRGNQSYSSEREAYWAYIAEGMGELQNWESVMKYQRKNGSLFNCPSTTAAAFIALRNSDCLSYLHSALKKFGNAVPAVYPIDIYSQLCIVDNLERLGISQYFLTEIQKVLDETYSCWMQGNEEIFMDASTCALAFRTLRLNGYDVTSDPVTKSLQECFSSSIRGNMTDINTTLELYRASELIIYPDERDLEKQNKRLKL…	ATGTCGCTTGCTGTCTCCACTTGCTTCTTACTTTCCCCCTATGAATCGCATTTCCGGAGATTCCGCTCCTCTCCTGCTTCAGCTTCTTTGAAAGCTGGGCTTCAAACTACTTCACCAAAAACCGCATCATTGCCAGAGTGCTTTGAGGAGACTAGAGGAAGGATAGCAAAGCTGTTTCGTAGCAATGAACTTTCTGTTTCGACGTATGATACAGCATGGGTTGCTATGGTCCGTTCTCCGACTTCGTGGGAGGAGCCTTGCTTCCCGGATTGTCTAAACTGGTTGCTGGAGAACCAGTGCCCTGATGGTTCGTGGGCTCGTCCCCACCATCACTCTTTGCTAAAGAAAGATGTTCTTTCTTCTACCTTGGCTTGCATTCTCGCACTTAAAAAATGGGGA…	MSLAVSTCFLLSPYESHFRRFRSSPASASLKAGLQTTSPKTASLPECFEETRGRIAKLFRSNELSVSTYDTAWVAMVRSPTSWEEPCFPDCLNWLLENQCPDGSWARPHHHSLLKKDVLSSTLACILALKKWGVGEEQINRGLHFMELNFASATDKCQITPVGFDILFPAMLDNARGSSLNLRLEPTAFSDLMHKRDLELKRGNQSYSSEREAYWAYIAEGMGELQNWESVMKYQRKNGSLFNCPSTTAAAFIALRNSDCLSYLHSALKKFGNAVPAVYPIDIYSQLCIVDNLERLGISQYFLTEIQKVLDETYSCWMQGNEEIFMDASTCALAFRTLRLNGYDVTSDPVTKSLQECFSSSIRGNMTDINTTLELYRASELIIYPDERDLEKQNKRLKL…
LELE_c30109_g1_i2_len_2390	LELE	Leonotis leonurus	378904	378903	MvEKS	87.13	96.96	746	84	0	6	739	21	766	0	1343.95	ASLDTGVQRVTSSKVALAVNCFEEAKARIVKLIHKPELSVSTYDTAWVAMVPSPSSSNEPCFPDCLTWLLENQCYDGSWACPHNHPFLMKDVLSSTLACILALKKWGVGQEQINKGARFIEVNFASSTDKSQISPMGFDIIFPSMLDYARDLFLDLHLEPTIFDDLIFKRDLELKRCYQSDSADSGAYLAYIAEGMGKLQDWESVMKYQRKNGSLFNSPSTTAAAFIALRNLGCLSYLHSALKKFGNAVPAAYPLDVYSRLCIVDNLQSLGISRYFQKEIQQVLDETYRCWLQENEEILMDASTCALAFRLLRMNGYYVTSDLITKLLPDSFSGNVKDIGTALELYRASELVLYPDEKDLEQQNLRLKDILEQELSSGIIHSSQLGRNIDSEVNHALDY…	ATGTCTCTTCACCTCTACCAATCGCATTTTAGGAACCCCTACTGCTTCTCTCATCTTTCTGCATCATTGGACACTGGAGTTCAAAGAGTAACATCATCTAAAGTGGCATTAGCAGTAAATTGCTTCGAGGAGGCCAAAGCAAGAATAGTGAAACTGATTCACAAGCCTGAACTTTCTGTTTCAACATATGACACGGCATGGGTTGCTATGGTTCCTTCTCCCAGTTCGTCAAATGAGCCCTGCTTCCCAGATTGCCTAACATGGTTGTTGGAGAACCAGTGCTATGATGGTTCGTGGGCTTGCCCCCATAATCATCCTTTTCTAATGAAAGACGTCCTTTCTTCTACATTGGCCTGCATTCTTGCACTCAAAAAATGGGGAGTGGGGCAAGAACAAATT…	MSLHLYQSHFRNPYCFSHLSASLDTGVQRVTSSKVALAVNCFEEAKARIVKLIHKPELSVSTYDTAWVAMVPSPSSSNEPCFPDCLTWLLENQCYDGSWACPHNHPFLMKDVLSSTLACILALKKWGVGQEQINKGARFIEVNFASSTDKSQISPMGFDIIFPSMLDYARDLFLDLHLEPTIFDDLIFKRDLELKRCYQSDSADSGAYLAYIAEGMGKLQDWESVMKYQRKNGSLFNSPSTTAAAFIALRNLGCLSYLHSALKKFGNAVPAAYPLDVYSRLCIVDNLQSLGISRYFQKEIQQVLDETYRCWLQENEEILMDASTCALAFRLLRMNGYYVTSDLITKLLPDSFSGNVKDIGTALELYRASELVLYPDEKDLEQQNLRLKDILEQELSSGI…
PEAT_c41289_g2_i5_len_2060	PEAT	Perovskia atriplicifolia	268885	21880	RoKSL2	87.71	98.64	594	59	1	1	583	1	591	0	1045.8	MLLAFNISDVPLSQHRVILSRREHFPRHAFQEFPMIAATKSSVNAICSLATPTMKYARSNPFQDLMGKIKEKFKAKDGDPLAAAAIQLAADIPSSLCIIDTLQRLGVDRYFQSEIDSILEETHKLWKVKDRDIYSDVTTHAMAFRLLRVKGYEVSSEELAPYAEQERFDLQTIDLATVIELYRAAQEITCEEDDNSLEKLLAWTTTFLKHQLLTNSIPDTKLHKQVEYYLKNYHGILDRMGVRRSLDLYDISHYRPLRARFPNLCNEDFLSFARQDFSMCQAQHQKELEQLQRWYSDCRLDTLKFGRNVVRVSSFLTSAIIGEPELSEVRLVFAKHIILVTLIDDLFDHGGTREESYKILELVTEWKEKTAAEYGSEEVEILFTAVYNTVNELVERAHV…	ATGTTACTTGCGTTCAACATAAGCGATGTCCCTCTCTCGCAGCATAGAGTAATTCTGAGCAGGAGGGAACATTTTCCACGTCATGCATTCCAGGAATTTCCGATGATCGCCGCTACTAAGTCATCTGTTAATGCCATTTGCAGCCTCGCTACTCCAACTATGAAATATGCTCGGTCCAATCCCTTTCAGGATTTGATGGGAAAAATAAAAGAGAAGTTCAAGGCCAAGGACGGCGATCCTCTTGCCGCCGCGGCTATTCAACTCGCGGCGGATATACCCTCGAGTCTGTGTATAATCGACACCCTCCAGAGGTTGGGAGTCGACCGATACTTCCAATCCGAAATCGACTCTATTCTAGAGGAAACACACAAGTTATGGAAAGTGAAAGATAGAGATATA…	MLLAFNISDVPLSQHRVILSRREHFPRHAFQEFPMIAATKSSVNAICSLATPTMKYARSNPFQDLMGKIKEKFKAKDGDPLAAAAIQLAADIPSSLCIIDTLQRLGVDRYFQSEIDSILEETHKLWKVKDRDIYSDVTTHAMAFRLLRVKGYEVSSEELAPYAEQERFDLQTIDLATVIELYRAAQEITCEEDDNSLEKLLAWTTTFLKHQLLTNSIPDTKLHKQVEYYLKNYHGILDRMGVRRSLDLYDISHYRPLRARFPNLCNEDFLSFARQDFSMCQAQHQKELEQLQRWYSDCRLDTLKFGRNVVRVSSFLTSAIIGEPELSEVRLVFAKHIILVTLIDDLFDHGGTREESYKILELVTEWKEKTAAEYGSEEVEILFTAVYNTVNELVERAHV…
PEAT_c33246_g1_i3_len_2667	PEAT	Perovskia atriplicifolia	268885	21880	RoCPS1	88.21	72.84	585	65	2	1	583	1	583	0	1078.54	MTSMSSLNLSRAPATTHRLQLQAKVHLPEFYAVCAWLNSSSKQAPLSCQIRCKQLSRVTECRVASLDASQVSEKDTSHVQTPDEVNKKIEDYIEYVKNLLMTSGDGRISVSPYDTSIVALIKDSKGRNIPQFPSCLEWIAQHQMADGSWGDQFFCIYDRILNTLACVVALKSWNVHGDMIEKGVTYVKENVHKLKDGNIEHMTSGFEIVVPALVQRAKDLGIQGLPYDDPLIKEIADTKERRLKKIPKDMIYQTPTTLLFSLEGQGDLEWEKILKLQSGDGSFLTSPSSTAHVFVQTKDEKCLKFIENAVKNCSGGAPHTYPVDVFARLWAIDRLQRLGISRFFQPEIKYFIDHINSVWTENGVFSGRDSEFCDIDDTSMGIRLLKMHGYKVDPNALNH…	ATGACCTCTATGTCCTCTCTAAATTTGAGCAGAGCACCAGCTACCACCCACCGGTTACAGCTACAGGCAAAGGTTCACCTGCCGGAATTTTATGCCGTGTGTGCATGGCTGAATAGCAGCAGCAAACAGGCACCCTTGAGTTGCCAAATTCGCTGCAAGCAACTATCAAGAGTAACTGAATGTCGGGTAGCAAGTCTGGATGCGTCGCAAGTGAGTGAAAAAGACACTTCTCATGTCCAAACTCCCGATGAGGTGAACAAAAAGATCGAGGACTATATCGAGTACGTCAAGAATCTGTTGATGACGTCGGGCGACGGGCGAATAAGCGTGTCGCCCTACGACACGTCAATAGTCGCCCTTATTAAGGACTCGAAAGGGCGCAACATCCCGCAGTTTCCG…	MTSMSSLNLSRAPATTHRLQLQAKVHLPEFYAVCAWLNSSSKQAPLSCQIRCKQLSRVTECRVASLDASQVSEKDTSHVQTPDEVNKKIEDYIEYVKNLLMTSGDGRISVSPYDTSIVALIKDSKGRNIPQFPSCLEWIAQHQMADGSWGDQFFCIYDRILNTLACVVALKSWNVHGDMIEKGVTYVKENVHKLKDGNIEHMTSGFEIVVPALVQRAKDLGIQGLPYDDPLIKEIADTKERRLKKIPKDMIYQTPTTLLFSLEGQGDLEWEKILKLQSGDGSFLTSPSSTAHVFVQTKDEKCLKFIENAVKNCSGGAPHTYPVDVFARLWAIDRLQRLGISRFFQPEIKYFIDHINSVWTENGVFSGRDSEFCDIDDTSMGIRLLKMHGYKVDPNALNH…
SAOF_c36508_g2_i2_len_2830	SAOF	Salvia officinalis	38868	21880	SmKSL2	88.4	99.13	802	92	0	1	801	1	802	0	1483.77	MSLPLSTCLLFSPNESHFRRYRFSPASAASLETGLQTATSAKIASMPACFEETRGRIAKLFHKDELSVSTYDTAWVAMVPSPTSLEEPCFPDCLNWLLENQCHDGSWARPHHHSLLMKDVLSSTLACILALKKWGVGEEQINRGLHFMELNFASATEKHQITPMGFDIVFPAMLDSARGYSLDLRLEPTTLNNLMHKRDLELKRCNPDLSSDGEAYWAYIAEGMGNLQNWESVMKYQRSNGSLFNCPSTTAAAFVALRNSDCLNYLHLALKKFGNAVPAVYPLDIHSQLCIVDNLERLGISRYFLTEIQSVLDETYRCWMQGNEEIFMDASTCALAFRILRLKGYNVTSDPVTKIQQECFSSSFGGNMTDINTTLELYRASELILYPDERDLEKQNLRL…	ATGTCGCTTCCTCTCTCTACTTGCTTGTTATTTAGCCCCAACGAATCACATTTTCGGAGATACCGCTTCTCTCCTGCTTCAGCAGCTTCTTTGGAAACTGGGCTTCAAACTGCTACTTCAGCAAAAATCGCCTCAATGCCAGCGTGCTTTGAGGAGACGAGAGGGAGGATAGCGAAGCTGTTTCATAAGGACGAACTTTCTGTTTCGACATATGATACAGCATGGGTTGCGATGGTCCCTTCTCCAACTTCATTAGAGGAACCTTGCTTCCCGGATTGTCTAAACTGGTTGCTCGAGAACCAGTGCCATGATGGTTCATGGGCCCGTCCCCACCATCACTCTTTGCTAATGAAAGATGTCCTTTCTTCTACCTTGGCCTGCATTCTTGCTCTTAAAAAA…	MSLPLSTCLLFSPNESHFRRYRFSPASAASLETGLQTATSAKIASMPACFEETRGRIAKLFHKDELSVSTYDTAWVAMVPSPTSLEEPCFPDCLNWLLENQCHDGSWARPHHHSLLMKDVLSSTLACILALKKWGVGEEQINRGLHFMELNFASATEKHQITPMGFDIVFPAMLDSARGYSLDLRLEPTTLNNLMHKRDLELKRCNPDLSSDGEAYWAYIAEGMGNLQNWESVMKYQRSNGSLFNCPSTTAAAFVALRNSDCLNYLHLALKKFGNAVPAVYPLDIHSQLCIVDNLERLGISRYFLTEIQSVLDETYRCWMQGNEEIFMDASTCALAFRILRLKGYNVTSDPVTKIQQECFSSSFGGNMTDINTTLELYRASELILYPDERDLEKQNLRL…
ROOF_c48395_g1_i1_len_2519	ROOF	Rosmarinus officinalis	39367	21880	SmCPS	88.71	99.87	797	85	1	1	793	1	796	0	1481.85	MASLSSTVLSLSPAANRRILPLSAKLHLPECFTISAWLSSSKNLSLNYQLNHKKISKAIQVATVDAPQVHDHDDSTVHQGHDAVNDIEDPIEYIRMLLKTTGDGRISVSPYDTAWVAMIKDVDGRDAPEFPSSLEWIVQNQLEDGSWGDQKLFCVYDRLVNTIACVVALRSWNIHADKVKRGVTYIKENVDKLSEGNEEHMTCGFEVVFPALLQRAKSLGIQDLPYDAPAVQEVYHNREQKLKRIPLEIMHKTPTSLLFSLEGLENLEWEKLLKLQSADGSFLTSPSSTAFAFMQTKDEKCYKFIKNTVDTFNGGAPHTYPVDVFGRLWAIDRLQRLGISRFFESEIADCLSHIHKFWTDKGVFSGRESEFCDIDDTSMGVRLLRMHGYDVDPNVLRNF…	ATGGCCTCTCTATCCTCTACAGTTCTCAGCCTCTCTCCGGCGGCCAACCGCAGAATTCTCCCGTTGTCAGCCAAGCTTCACCTGCCGGAGTGTTTTACCATCAGTGCATGGTTGAGCAGCAGTAAAAACCTCTCGCTCAACTACCAACTTAATCACAAGAAAATATCAAAAGCGATTCAAGTTGCCACAGTAGATGCGCCGCAGGTGCATGATCACGACGATTCCACTGTTCATCAAGGCCATGATGCGGTGAACGATATTGAGGATCCTATCGAATACATCAGAATGTTGTTGAAGACGACAGGTGACGGGCGAATAAGCGTGTCGCCCTATGACACGGCATGGGTGGCCATGATCAAGGATGTGGATGGGCGCGACGCGCCCGAGTTCCCCTCCAGC…	MASLSSTVLSLSPAANRRILPLSAKLHLPECFTISAWLSSSKNLSLNYQLNHKKISKAIQVATVDAPQVHDHDDSTVHQGHDAVNDIEDPIEYIRMLLKTTGDGRISVSPYDTAWVAMIKDVDGRDAPEFPSSLEWIVQNQLEDGSWGDQKLFCVYDRLVNTIACVVALRSWNIHADKVKRGVTYIKENVDKLSEGNEEHMTCGFEVVFPALLQRAKSLGIQDLPYDAPAVQEVYHNREQKLKRIPLEIMHKTPTSLLFSLEGLENLEWEKLLKLQSADGSFLTSPSSTAFAFMQTKDEKCYKFIKNTVDTFNGGAPHTYPVDVFGRLWAIDRLQRLGISRFFESEIADCLSHIHKFWTDKGVFSGRESEFCDIDDTSMGVRLLRMHGYDVDPNVLRNF…
LAAL_c31822_g1_i5_len_2621	LAAL	Lamium album	53159	53158	MvEKS	88.99	99.21	763	72	0	6	756	28	790	0	1411.36	ASLDTGAQRVTPPKTASAVQCFEETKARIAKLIHKPELSVSTYDTAWVAMVPSPDSSNEPCFPDCLTWLLENQCCDGSWACPHHHPFLKKDTLSSTLACILALKKWGVGQEQINKGSRFIEVNFASATEMSQISPVGFDIIFPSMLDYARDLFLDLHLEPTTFDDLIIKRDLELKRCYQSDSAVREAYLAYIAEGMGKIQDWESVMKYQRKNGSLFNSPSATAAAFIALPNPGCLSYLHSALKKFGNAVPAAYPLDVYSRLRTVDNLESLGISRYYQKEIQQVLDETYRCWLQEREEIFMDASTCALAFRILRMNGYNVTSDSITKLLPDSFCGNMKDIGTTLELYRASELMLYPDERDLEQQNLRLKDILEQELSSEFIRLSQLGRNIDSEVNNALDY…	ATGTCTCTTCAGTTCTGTACTCCTCTCTTCTTTGCCCCTTACCAATCGCATTTCAGGAACTCCTGCTTCTCTCATGCTTATGCATCATTGGACACTGGAGCTCAAAGAGTTACACCACCTAAAACGGCCTCAGCAGTACAATGCTTTGAGGAGACCAAAGCAAGAATAGCGAAGCTGATTCACAAGCCTGAACTTTCTGTTTCGACGTACGACACAGCATGGGTTGCTATGGTTCCTTCTCCCGATTCGTCAAACGAGCCCTGCTTCCCAGACTGTCTAACTTGGTTGTTGGAGAATCAGTGCTGTGATGGCTCATGGGCTTGCCCCCATCACCATCCTTTTCTAAAGAAAGACACCCTTTCTTCTACATTGGCCTGCATTCTTGCACTCAAAAAATGG…	MSLQFCTPLFFAPYQSHFRNSCFSHAYASLDTGAQRVTPPKTASAVQCFEETKARIAKLIHKPELSVSTYDTAWVAMVPSPDSSNEPCFPDCLTWLLENQCCDGSWACPHHHPFLKKDTLSSTLACILALKKWGVGQEQINKGSRFIEVNFASATEMSQISPVGFDIIFPSMLDYARDLFLDLHLEPTTFDDLIIKRDLELKRCYQSDSAVREAYLAYIAEGMGKIQDWESVMKYQRKNGSLFNSPSATAAAFIALPNPGCLSYLHSALKKFGNAVPAAYPLDVYSRLRTVDNLESLGISRYYQKEIQQVLDETYRCWLQEREEIFMDASTCALAFRILRMNGYNVTSDSITKLLPDSFCGNMKDIGTTLELYRASELMLYPDERDLEQQNLRLKDILE…
PEAT_c42177_g1_i7_len_2662	PEAT	Perovskia atriplicifolia	268885	21880	SmKSL2	89.65	99.26	802	82	1	1	802	1	801	0	1504.58	MSLPLSTCVAFGPNESHFRRFRFSPASASLETGLQTATSAQIASLPACFEETKGRIAKLFHKDELSVSTYDTAWVAMVPSPTSSEEPCFPDCLNWLLENQCHDGSWARPHHHSLLKKDVLSSTLACILALKKWGVGEEQINRGLHFMELNFASATEKCQITPMGFNIIFPAMLDYARGFSLNLCLEPTTFNDLMHRRDLELKRCNQNYSLEREAYWAYIAEGMGNLQNWESVMKYQRRNGSLFNCPSTTAAAFIALRNSDCLNYLHLALKKFGNAVPAVYPLDIYSQLCTVDNLERLGISRYFSTEIQSVLDETYRFWMQGNEEIFMDPSTCALAFWTLRLNGYDVTSDPVTKIVQECFSSSFRGNMTDINTTLELYRASELILYPDERDLEKQNLRLK…	ATGTCGCTTCCGCTCTCCACTTGTGTGGCATTTGGCCCTAATGAATCACATTTTCGGAGATTCCGCTTTTCTCCTGCTTCAGCTTCTTTGGAAACTGGGCTTCAAACAGCTACTTCAGCACAAATCGCCTCATTGCCAGCGTGCTTTGAGGAGACGAAAGGAAGGATAGCGAAGCTGTTTCATAAGGACGAACTTTCTGTTTCGACATATGATACAGCATGGGTTGCTATGGTCCCTTCTCCAACTTCATCAGAGGAACCTTGCTTCCCGGATTGTCTAAACTGGTTGCTGGAGAACCAGTGCCATGATGGTTCGTGGGCTCGTCCCCACCATCACTCTTTGCTAAAGAAAGATGTCCTTTCTTCTACCTTGGCCTGCATTCTTGCACTTAAAAAATGG…	MSLPLSTCVAFGPNESHFRRFRFSPASASLETGLQTATSAQIASLPACFEETKGRIAKLFHKDELSVSTYDTAWVAMVPSPTSSEEPCFPDCLNWLLENQCHDGSWARPHHHSLLKKDVLSSTLACILALKKWGVGEEQINRGLHFMELNFASATEKCQITPMGFNIIFPAMLDYARGFSLNLCLEPTTFNDLMHRRDLELKRCNQNYSLEREAYWAYIAEGMGNLQNWESVMKYQRRNGSLFNCPSTTAAAFIALRNSDCLNYLHLALKKFGNAVPAVYPLDIYSQLCTVDNLERLGISRYFSTEIQSVLDETYRFWMQGNEEIFMDPSTCALAFWTLRLNGYDVTSDPVTKIVQECFSSSFRGNMTDINTTLELYRASELILYPDERDLEKQNLRLK…
PEAT_c42177_g1_i1_len_2596	PEAT	Perovskia atriplicifolia	268885	21880	SmKSL2	89.74	75.96	614	62	1	1	614	1	613	0	1145.57	MSLPLSTCVAFGPNESHFRRFRFSPASASLETGLQTATSAQIASLPACFEETKGRIAKLFHKDELSVSTYDTAWVAMVPSPTSSEEPCFPDCLNWLLENQCHDGSWARPHHHSLLKKDVLSSTLACILALKKWGVGEEQINRGLHFMELNFASATEKCQITPMGFNIIFPAMLDYARGFSLNLCLEPTTFNDLMHRRDLELKRCNQNYSLEREAYWAYIAEGMGNLQNWESVMKYQRRNGSLFNCPSTTAAAFIALRNSDCLNYLHLALKKFGNAVPAVYPLDIYSQLCTVDNLERLGISRYFSTEIQSVLDETYRFWMQGNEEIFMDPSTCALAFWTLRLNGYDVTSDPVTKIVQECFSSSFRGNMTDINTTLELYRASELILYPDERDLEKQNLRLK…	ATGTCGCTTCCGCTCTCCACTTGTGTGGCATTTGGCCCTAATGAATCACATTTTCGGAGATTCCGCTTTTCTCCTGCTTCAGCTTCTTTGGAAACTGGGCTTCAAACAGCTACTTCAGCACAAATCGCCTCATTGCCAGCGTGCTTTGAGGAGACGAAAGGAAGGATAGCGAAGCTGTTTCATAAGGACGAACTTTCTGTTTCGACATATGATACAGCATGGGTTGCTATGGTCCCTTCTCCAACTTCATCAGAGGAACCTTGCTTCCCGGATTGTCTAAACTGGTTGCTGGAGAACCAGTGCCATGATGGTTCGTGGGCTCGTCCCCACCATCACTCTTTGCTAAAGAAAGATGTCCTTTCTTCTACCTTGGCCTGCATTCTTGCACTTAAAAAATGG…	MSLPLSTCVAFGPNESHFRRFRFSPASASLETGLQTATSAQIASLPACFEETKGRIAKLFHKDELSVSTYDTAWVAMVPSPTSSEEPCFPDCLNWLLENQCHDGSWARPHHHSLLKKDVLSSTLACILALKKWGVGEEQINRGLHFMELNFASATEKCQITPMGFNIIFPAMLDYARGFSLNLCLEPTTFNDLMHRRDLELKRCNQNYSLEREAYWAYIAEGMGNLQNWESVMKYQRRNGSLFNCPSTTAAAFIALRNSDCLNYLHLALKKFGNAVPAVYPLDIYSQLCTVDNLERLGISRYFSTEIQSVLDETYRFWMQGNEEIFMDPSTCALAFWTLRLNGYDVTSDPVTKIVQECFSSSFRGNMTDINTTLELYRASELILYPDERDLEKQNLRLK…
LECA_c32543_g1_i1_len_2385	LECA	Leonurus cardiaca	587664	4137	MvEKS	89.88	97.62	751	64	0	7	745	25	775	0	1402.11	SLDTGVQRVTSSKMASAVQCFEETKARIVKLIHKAELSVSTYDTAWVAMVPSPNSSNEPCFPDCLTWLLENQCCDGSWSCPHHHPLLKKDILSSTLACILALKKWGVGQEQINKGARFMEVNFASATEKSQISPLGFDIIFPSMLDYARDLCLDLRLEPTTFDDLIFKRELELKRCYQSDSADREAYLAYIAEGMGKLQDWESVMKYQRKNGSLFNSPSTTAAAFIAYPNLGCLSYLHSALKKFGNAVPAVYPLDVYSRLRTVDNLESLGISRYFQKEIQQVLDETYRCWLQENEEIFMDASTCALAFRTLRMNGYNVTSDSITKLLPDSFCGNMKDIDTTLELYRASELILYPDERDLEQQNLRLKDILEQELSSSFIHSTQLGRNIDSEVNHALDYP…	ATGTCTCTTCAGCTCTGCACTCCTCTTTTCGAATCGCATTTCAGGATGTCCTCCTTTTCTCCTGTTTCTGCATCTTTGGACACTGGAGTTCAAAGAGTAACATCATCTAAAATGGCTTCAGCAGTACAATGCTTTGAGGAGACTAAAGCAAGAATAGTGAAGCTGATTCACAAGGCTGAACTTTCTGTTTCGACGTATGACACAGCATGGGTTGCTATGGTTCCTTCTCCCAATTCGTCAAACGAGCCCTGCTTCCCAGATTGTCTAACATGGTTGTTGGAGAACCAGTGCTGTGATGGTTCTTGGTCTTGCCCCCATCATCATCCTTTACTAAAGAAAGACATTCTTTCTTCTACATTGGCCTGCATTCTTGCACTCAAAAAGTGGGGAGTTGGGCAA…	MSLQLCTPLFESHFRMSSFSPVSASLDTGVQRVTSSKMASAVQCFEETKARIVKLIHKAELSVSTYDTAWVAMVPSPNSSNEPCFPDCLTWLLENQCCDGSWSCPHHHPLLKKDILSSTLACILALKKWGVGQEQINKGARFMEVNFASATEKSQISPLGFDIIFPSMLDYARDLCLDLRLEPTTFDDLIFKRELELKRCYQSDSADREAYLAYIAEGMGKLQDWESVMKYQRKNGSLFNSPSTTAAAFIAYPNLGCLSYLHSALKKFGNAVPAVYPLDVYSRLRTVDNLESLGISRYFQKEIQQVLDETYRCWLQENEEIFMDASTCALAFRTLRMNGYNVTSDSITKLLPDSFCGNMKDIDTTLELYRASELILYPDERDLEQQNLRLKDILEQELS…
SAOF_c18770_g1_i1_len_2004	SAOF	Salvia officinalis	38868	21880	RoKSL1	90.25	99.83	595	50	1	1	592	43	632	0	1113.98	MSLAFNAAVATFSGHRIRSRREILPGQGFPMITNKSSFAVKCNLTTTDLMGKITEKFKGRDSNFSAATAVQPAADIPSNLCIIDTLQRLGVDRYFQSEIDTILEDTYRLWQRKEREIFSDITIHAMAFRLLRVKGYVVSSEELAPYADQERINLQRIDVATVIELYRAAQERISEDESSLEKLHAWTATYLKQQLLTNSIPDKKLNKLVECYLKNYHGILDRMGVRQNLDLYDISHYQTLKAADRFSNLRNEDFLAFARQDFNICQEQHQKELQQLQRWYADCRLDTLKYGRDVVRVANFLTSAIIGDPELSEVRLVFAKHIVLVTRIDDFFDHGGSREESYKILELLKEWKEKPAAEYGSKEVEILFTAVYNTVNELAEMAHIEQGRSVKEFLIKLWV…	TCGACTTTTGTTGTCATCTCTTTCAAGAATATCCCCTCTCCATTCATATTTATATCCAGCAACATAAATTTGGCCGGGCACCATCGCTGCCGCTGCTCCGCCCATCATCAACTGCCGGAGCTGAAAATGTCCCTCGCCTTCAACGCAGCAGTTGCCACTTTCTCCGGCCACAGAATTCGGAGCAGGAGAGAAATTCTTCCGGGGCAAGGATTTCCGATGATCACCAACAAGTCGTCTTTCGCCGTGAAATGTAACCTTACTACAACAGATTTGATGGGCAAGATAACAGAGAAATTCAAGGGAAGAGACAGTAATTTTTCAGCAGCAACGGCTGTTCAACCTGCGGCGGATATACCCTCTAACCTGTGCATAATCGACACCCTCCAAAGGTTGGGAGTC…	STFVVISFKNIPSPFIFISSNINLAGHHRCRCSAHHQLPELKMSLAFNAAVATFSGHRIRSRREILPGQGFPMITNKSSFAVKCNLTTTDLMGKITEKFKGRDSNFSAATAVQPAADIPSNLCIIDTLQRLGVDRYFQSEIDTILEDTYRLWQRKEREIFSDITIHAMAFRLLRVKGYVVSSEELAPYADQERINLQRIDVATVIELYRAAQERISEDESSLEKLHAWTATYLKQQLLTNSIPDKKLNKLVECYLKNYHGILDRMGVRQNLDLYDISHYQTLKAADRFSNLRNEDFLAFARQDFNICQEQHQKELQQLQRWYADCRLDTLKYGRDVVRVANFLTSAIIGDPELSEVRLVFAKHIVLVTRIDDFFDHGGSREESYKILELLKEWKEKPAA…
SAHI_c16498_g1_i1_len_2488	SAHI	Salvia hispanica	49212	21880	SdCPS1	92.52	99.87	789	59	0	1	789	1	789	0	1527.3	MASLSSTILSLSPAAGRRIPSSSAKLPLPECFATNAWMSSTKSLSLTYQLNHKKNSKVVAVATVDAPQVHDHDDSTVNQGHDAVNNIEDPIEYIRTLLKTTGDGRISVSPYDTAWVAMIKDLGGRDAPEFPSSLEWIVQNQLQDGSWGDQKLFCVYDRLVNTIACVVALRSWNVHDDKVKRGVTYIKENVDKLTEGNEEHMTCGFEVVFPALLQKAKGMGIEDLPYDAPAVHEVYHTREQKLKRIPLEIMHKMPTSLLFSLEGLENLDWDKLLKLQSADGSFLTSPSSTAFAFMQTKDQKCYKFIKNTVETFNGGAPHTYPVDVFGRLWAIDRLQRLGISRFFESEIAECLSHIHKYWTDKGVFSGRESEFCDVDDTSMGVRLLRMHGYDVDPNVLRNF…	ATGGCCTCTCTTTCCTCTACAATCCTCAGCCTCTCTCCGGCGGCTGGCCGTAGAATTCCATCGTCCTCGGCTAAGCTTCCCTTGCCGGAATGTTTTGCCACCAATGCATGGATGAGCAGCACTAAAAGCCTCTCTCTCACTTACCAACTTAATCACAAGAAAAATTCAAAAGTAGTTGCAGTCGCAACAGTAGATGCTCCACAGGTGCATGATCACGACGATTCCACTGTGAATCAAGGCCATGATGCGGTTAACAATATTGAGGATCCGATCGAATACATTAGAACGTTGTTGAAGACGACAGGAGACGGGCGCATAAGTGTGTCCCCCTATGATACAGCGTGGGTGGCGATGATCAAGGACCTGGGGGGACGTGACGCCCCAGAGTTTCCCTCCAGC…	MASLSSTILSLSPAAGRRIPSSSAKLPLPECFATNAWMSSTKSLSLTYQLNHKKNSKVVAVATVDAPQVHDHDDSTVNQGHDAVNNIEDPIEYIRTLLKTTGDGRISVSPYDTAWVAMIKDLGGRDAPEFPSSLEWIVQNQLQDGSWGDQKLFCVYDRLVNTIACVVALRSWNVHDDKVKRGVTYIKENVDKLTEGNEEHMTCGFEVVFPALLQKAKGMGIEDLPYDAPAVHEVYHTREQKLKRIPLEIMHKMPTSLLFSLEGLENLDWDKLLKLQSADGSFLTSPSSTAFAFMQTKDQKCYKFIKNTVETFNGGAPHTYPVDVFGRLWAIDRLQRLGISRFFESEIAECLSHIHKYWTDKGVFSGRESEFCDVDDTSMGVRLLRMHGYDVDPNVLRNF…
BAPS_c40929_g1_i1_len_2571	BAPS	Ballota pseudodictamnus	457125	155228	MvCPS1	94.85	99.74	776	39	0	1	775	1	776	0	1541.55	MASTPTLNLSITTPFVRTKIPAKISLPACSWLDRSSSRHMALNHKFCQKQELKAAMCRASLDVQQVRDEVYSTAQPLELVDKKIEERVKYVKNLLSTMDDGRINWSAYDTAWISLIKDFEGRNCPQFPSTLERIAENQLPDGSWGDKDFDNSYDRIINTLACVVALTTWNVHPEINQKGITYLKENMHKLEDTPTVLMTCAFEVVFPALLKKARNLGIHDLPYDMPIVKEICEIGDEKLARIPKKMMEKETTSLMYAAEGVENLDWERLLKLRTPENGSFLSSPAATVVAFMHTKDENCLRYIKYLLDKFNGGAPNVYPVDIWSRLWATDRLQRLGISRYFESEIKDLLSYVHSYWTDIGVYCTRDSKYADIDDTSMGFRLLRMQGYNMDANVFKYFQK…	ATGGCTTCCACGCCCACTCTTAATTTATCCATCACTACACCTTTTGTTCGCACCAAAATTCCAGCAAAGATTTCCCTGCCCGCATGTTCATGGCTGGATAGAAGCAGCAGCAGACACATGGCATTGAACCACAAATTCTGTCAAAAGCAAGAACTTAAAGCAGCTATGTGTCGAGCAAGTCTGGATGTTCAGCAAGTACGTGATGAGGTTTATTCCACCGCTCAACCCCTTGAATTGGTGGATAAAAAAATCGAGGAACGTGTTAAATACGTGAAGAATCTGTTGAGTACAATGGACGATGGGCGAATAAATTGGTCAGCGTATGACACGGCATGGATTTCTCTCATTAAGGACTTTGAAGGACGAAATTGCCCCCAGTTTCCATCCACCCTGGAGCGC…	MASTPTLNLSITTPFVRTKIPAKISLPACSWLDRSSSRHMALNHKFCQKQELKAAMCRASLDVQQVRDEVYSTAQPLELVDKKIEERVKYVKNLLSTMDDGRINWSAYDTAWISLIKDFEGRNCPQFPSTLERIAENQLPDGSWGDKDFDNSYDRIINTLACVVALTTWNVHPEINQKGITYLKENMHKLEDTPTVLMTCAFEVVFPALLKKARNLGIHDLPYDMPIVKEICEIGDEKLARIPKKMMEKETTSLMYAAEGVENLDWERLLKLRTPENGSFLSSPAATVVAFMHTKDENCLRYIKYLLDKFNGGAPNVYPVDIWSRLWATDRLQRLGISRYFESEIKDLLSYVHSYWTDIGVYCTRDSKYADIDDTSMGFRLLRMQGYNMDANVFKYFQK…
BAPS_c42988_g1_i1_len_2902	BAPS	Ballota pseudodictamnus	457125	155228	MvEKS	94.89	92.72	705	33	0	55	756	1	705	0	1390.94	MVPSPNSSNEPCFPDCLAWLLENQCFDGSWACPHHHPFLKKDVLSSTLACILALKKWGVGEEQINKGARFIEVNFASATEKSQISPTGFDIIFPAMLDYARDLFLDLRLEPTTFDNLIFRRDLELKRCYESHSADREAYLAYIAEGMGKLQDWESVMKFQRKNGSLFNSPSTTAAAFIALPNSGCLSYLHSALKKFGNAVPAAYPLDVYSRLRTVDNLESLGISRYFQKEIQQVLDEIYRWWLQGSEEIFMDASTCALAFRTLRMNGYNVTSDAITKLLPDSFCGNMKDIGTNLELYRASEFILYPDERDLEQQNLRLKDILEQELSSGFIHSEVNRALDYPFYAIMDRVAKRRNIEHYNFDNTRILKTSYCSPNFANQDFLFLSVEDFNNCQAMHREE…	ATGGTTCCTTCTCCCAATTCGTCAAACGAGCCCTGCTTCCCAGATTGTCTAGCTTGGTTGTTGGAGAATCAGTGCTTTGATGGTTCGTGGGCTTGCCCCCATCATCATCCTTTTCTAAAGAAAGACGTCCTTTCTTCCACATTGGCGTGCATTCTTGCACTCAAAAAATGGGGAGTTGGCGAAGAACAAATTAATAAGGGTGCTCGATTCATAGAGGTGAATTTTGCTTCAGCTACTGAGAAGTCCCAGATTTCTCCCACGGGATTCGACATTATATTTCCTGCCATGCTCGATTATGCCAGGGACTTATTTTTAGACCTCCGCTTAGAGCCTACTACATTTGATAATTTGATTTTTAGGAGGGATTTGGAGCTTAAAAGATGTTACGAAAGTCACTCA…	MVPSPNSSNEPCFPDCLAWLLENQCFDGSWACPHHHPFLKKDVLSSTLACILALKKWGVGEEQINKGARFIEVNFASATEKSQISPTGFDIIFPAMLDYARDLFLDLRLEPTTFDNLIFRRDLELKRCYESHSADREAYLAYIAEGMGKLQDWESVMKFQRKNGSLFNSPSTTAAAFIALPNSGCLSYLHSALKKFGNAVPAAYPLDVYSRLRTVDNLESLGISRYFQKEIQQVLDEIYRWWLQGSEEIFMDASTCALAFRTLRMNGYNVTSDAITKLLPDSFCGNMKDIGTNLELYRASEFILYPDERDLEQQNLRLKDILEQELSSGFIHSEVNRALDYPFYAIMDRVAKRRNIEHYNFDNTRILKTSYCSPNFANQDFLFLSVEDFNNCQAMHREE…
VIAG_c37219_g1_i2_len_2543	VIAG	Vitex agnus-castus	54477	54476	VacTPS1	94.89	99.87	803	34	2	1	798	1	801	0	1585.08	MASFSTPNINNTTFVNSKTQLPAVKVHLQKCYVGPWLNRGSKHMFTNYQFGHRQISKVAKYQASPDVVQVCDKVEHSTAQSFELVDKKIEDNIRYVKELLNSIDDGHISVSAYDTAWFALIRDLDGRDCPQFPSTIEWIADNQLADGSWGDEDFYSAYDRLINTLACVLALRTWNVHPEKSEKGISYIKENLHELEDAEAENMTCAFELLFPVLLKRAENLGINEIPYDAPIIKEIYNIRDTKLTRIPLEVLHERSTSILYGMEGLENLDLDWQKLMKLQTPEGSFLTSPAATAFAFMYTKDENCLKYIKYILDKFNGAAVDVYPVDLFARLWAVDRLQRLGISRFFESEIKDCLSYVHRFWTEKGIFSGRHALFHDLDDTSMGFRLLRQHGYDMDPNV…	ATGGCATCTTTCTCCACTCCAAATATAAACAATACAACATTTGTTAACAGTAAAACACAACTACCTGCAGTAAAGGTTCACCTGCAGAAATGTTACGTCGGTCCGTGGCTGAATAGAGGCAGCAAACATATGTTCACGAATTACCAATTTGGTCACAGGCAAATATCAAAAGTAGCTAAATACCAAGCAAGCCCGGATGTGGTGCAAGTATGTGATAAAGTTGAGCACTCCACTGCTCAATCCTTTGAATTGGTGGATAAAAAGATTGAGGATAATATCAGATACGTTAAGGAATTGTTGAACTCAATAGACGACGGACATATAAGTGTGTCGGCCTATGACACAGCATGGTTTGCTCTTATAAGGGACTTGGACGGACGAGATTGTCCCCAATTTCCG…	MASFSTPNINNTTFVNSKTQLPAVKVHLQKCYVGPWLNRGSKHMFTNYQFGHRQISKVAKYQASPDVVQVCDKVEHSTAQSFELVDKKIEDNIRYVKELLNSIDDGHISVSAYDTAWFALIRDLDGRDCPQFPSTIEWIADNQLADGSWGDEDFYSAYDRLINTLACVLALRTWNVHPEKSEKGISYIKENLHELEDAEAENMTCAFELLFPVLLKRAENLGINEIPYDAPIIKEIYNIRDTKLTRIPLEVLHERSTSILYGMEGLENLDLDWQKLMKLQTPEGSFLTSPAATAFAFMYTKDENCLKYIKYILDKFNGAAVDVYPVDLFARLWAVDRLQRLGISRFFESEIKDCLSYVHRFWTEKGIFSGRHALFHDLDDTSMGFRLLRQHGYDMDPNV…
VIAG_c47887_g2_i7_len_1591	VIAG	Vitex agnus-castus	54477	54476	VacTPS2	97.36	76.74	454	11	0	1	453	1	454	0	904.434	MSLSLNLTVTPFSNYEIRNRRETFPAQEFPVATSKSAVKVKCNLITSTDLVGKVREKINGKVDNSLEVPAIHPVDIPSNLCMIDTLERLGVDRYFQSEIDGVLEETYRLWQQKEKDIFADVTCRAMAFRLLRVKGYEVSSDELAPYADQAHVNLQISDVTAVIELYRASQERIYEEESTLEKLHAWTSTYLKQQLVSGTISDKKLHKQVEYYLKNYHGILDLVGIRRSLDLYDIDHYQILKAADWFRTKCNEDFLAFSRQDFNNCQAQYQKELQQLQRWYEDCRLDKLNYGRDVLRISYFVSSAIIGDPELSDARLAFAKYCVLTTCIDDFFDHAGSREESYRILELVKEWKEKPAEDYGSKEVEFLFTAVYNTVNELAEMAYVEQGRCVKSLLIKLWV…	ATGTCACTCAGTTTAAACCTCACAGTTACCCCTTTCTCGAACTATGAAATTCGAAACAGGAGAGAAACTTTTCCAGCCCAGGAATTTCCAGTGGCAACCAGTAAATCAGCCGTTAAAGTCAAATGCAATCTTATTACTTCAACAGATTTGGTAGGAAAAGTAAGAGAGAAGATCAATGGGAAGGTTGATAATTCTCTGGAAGTGCCCGCTATTCATCCTGTGGACATACCCTCTAATCTCTGCATGATCGATACCCTCGAAAGATTAGGAGTTGATCGATACTTTCAATCTGAAATCGACGGTGTTCTAGAGGAGACATACAGGCTATGGCAGCAGAAAGAAAAAGATATCTTCGCAGATGTTACTTGTCGTGCAATGGCCTTTAGACTTTTGCGAGTG…	MSLSLNLTVTPFSNYEIRNRRETFPAQEFPVATSKSAVKVKCNLITSTDLVGKVREKINGKVDNSLEVPAIHPVDIPSNLCMIDTLERLGVDRYFQSEIDGVLEETYRLWQQKEKDIFADVTCRAMAFRLLRVKGYEVSSDELAPYADQAHVNLQISDVTAVIELYRASQERIYEEESTLEKLHAWTSTYLKQQLVSGTISDKKLHKQVEYYLKNYHGILDLVGIRRSLDLYDIDHYQILKAADWFRTKCNEDFLAFSRQDFNNCQAQYQKELQQLQRWYEDCRLDKLNYGRDVLRISYFVSSAIIGDPELSDARLAFAKYCVLTTCIDDFFDHAGSREESYRILELVKEWKEKPAEDYGSKEVEFLFTAVYNTVNELAEMAYVEQGRCVKSLLIKLWV…
ROOF_c45565_g1_i2_len_2515	ROOF	Rosmarinus officinalis	39367	21880	RoCPS1	98.25	99.87	799	14	0	1	799	1	799	0	1644.4	MTSMSSLNLSRAPAISRRLQLPAKVQLPEFYAVCSWLNNSSKHTPLSCQIHRKQLSKVTKCRVASLNASQVSEKDTSSPVQSPEEVNEKIENYIEYIKNLLTTSGDGRISVSPYDTSIVALIKDLKGRDTPQFPSCLEWIAQHQMADGSWGDEFFCIYDRILNTLACVVALKSWNVHADMIEKGVTYVNENVHKLKDGNLEHMTSGFEIVVPALVQRAQDLGIQGLPYDHPHIKEIANTKEGRLKKIPKDMIYQKPTTLLFSLEGLGDLEWEKILKLQSGDGSFLTSPSSTAHVFMKTKDEKCLKFIENAVKNCNGGAPHTYPVDVFARLWAVDRLQRLGISRFFQQEIKYFLDHINSVWTENGVFSGRDSEFCDIDDTSMGIRLLKMHGYDIDPNALE…	ATGACCTCTATGTCCTCCCTAAATTTGAGCAGAGCACCGGCTATCAGCCGCAGGTTACAGCTACCGGCAAAGGTTCAGCTGCCGGAATTTTATGCCGTCTGTTCATGGCTGAACAATAGCAGCAAACACACGCCCTTGAGTTGCCAAATTCATCGCAAGCAGCTATCCAAAGTAACAAAATGTCGAGTAGCAAGTCTGAATGCGTCACAAGTGAGTGAAAAAGACACTTCATCTCCTGTTCAATCTCCCGAAGAGGTGAACGAAAAAATTGAGAACTATATCGAGTATATCAAAAATTTGTTGACGACGTCGGGGGACGGGAGAATAAGCGTGTCGCCCTACGACACATCAATAGTCGCCCTAATCAAGGACTTGAAAGGACGCGACACCCCACAGTTT…	MTSMSSLNLSRAPAISRRLQLPAKVQLPEFYAVCSWLNNSSKHTPLSCQIHRKQLSKVTKCRVASLNASQVSEKDTSSPVQSPEEVNEKIENYIEYIKNLLTTSGDGRISVSPYDTSIVALIKDLKGRDTPQFPSCLEWIAQHQMADGSWGDEFFCIYDRILNTLACVVALKSWNVHADMIEKGVTYVNENVHKLKDGNLEHMTSGFEIVVPALVQRAQDLGIQGLPYDHPHIKEIANTKEGRLKKIPKDMIYQKPTTLLFSLEGLGDLEWEKILKLQSGDGSFLTSPSSTAHVFMKTKDEKCLKFIENAVKNCNGGAPHTYPVDVFARLWAVDRLQRLGISRFFQQEIKYFLDHINSVWTENGVFSGRDSEFCDIDDTSMGIRLLKMHGYDIDPNALE…
VIAG_c32850_g1_i3_len_2627	VIAG	Vitex agnus-castus	54477	54476	VacTPS3	99.51	99.88	814	4	0	1	814	20	833	0	1687.16	MCSLSTLSPNFSNAYGSKSVSSTASRFPCWQRSNETWKTQSREVIHWTYVVRCKEVLNEARQGHMNLPHVTLQNDLCEREALKEDMPLLNEYKMEECIRYIKNMLGSMDDGRITVSPYDTAWIALIRDIEGRDIPQFPSSLEWIANNQLSDGSWGDEQFFLAYDRLLNTLACVVALTYWKVHADKSEKGILFIKENISKLGDANVEQMTCGFEVVFPALLTKAKDLGIHGIPYDAPVMQQIFATKDRKMERVPKELLHKVPTCLLHNLEGLGNVDALGKLDWPKLLKLQTPKGSYITSPAASAFAVMETKDKDCLAFINYVVNKFNGGAPTVYPVDIYARLWAVDRLQRLGISRFFEPEIKNCLDYVYRFWTEKGVFSARESEFCDIDDTSMSIRLLRL…	TTCTCTCTCTTTTTCTTCGCTCTATATTTCCAGTTGTGCCCACGCAGTATAGGAAGGATGTGCAGTCTATCAACTCTGAGTCCCAACTTCTCTAATGCGTATGGCAGCAAATCAGTGTCATCTACAGCGAGCAGGTTTCCGTGCTGGCAACGCAGCAATGAGACATGGAAGACACAAAGTAGAGAAGTGATACATTGGACTTATGTTGTTCGTTGTAAAGAGGTATTAAATGAGGCAAGACAAGGTCACATGAACTTGCCACATGTAACTCTGCAAAATGATCTTTGTGAACGGGAAGCCCTCAAAGAGGATATGCCTCTTCTCAACGAGTACAAGATGGAGGAATGTATCCGCTATATCAAAAACATGTTGGGTTCCATGGATGATGGACGAATAACT…	FSLFFFALYFQLCPRSIGRMCSLSTLSPNFSNAYGSKSVSSTASRFPCWQRSNETWKTQSREVIHWTYVVRCKEVLNEARQGHMNLPHVTLQNDLCEREALKEDMPLLNEYKMEECIRYIKNMLGSMDDGRITVSPYDTAWIALIRDIEGRDIPQFPSSLEWIANNQLSDGSWGDEQFFLAYDRLLNTLACVVALTYWKVHADKSEKGILFIKENISKLGDANVEQMTCGFEVVFPALLTKAKDLGIHGIPYDAPVMQQIFATKDRKMERVPKELLHKVPTCLLHNLEGLGNVDALGKLDWPKLLKLQTPKGSYITSPAASAFAVMETKDKDCLAFINYVVNKFNGGAPTVYPVDIYARLWAVDRLQRLGISRFFEPEIKNCLDYVYRFWTEKGVFSAR…
VIAG_c37546_g1_i6_len_2188	VIAG	Vitex agnus-castus	54477	54476	VacTPS4	99.52	79.34	627	3	0	151	777	1	627	0	1293.1	MEKCQISPMGFDIIFPAMLDYARDLLLNLRLEPTMLNDLIYKRGLELKRNQNHSAEREAYLAYVAEGMGKLQDLGSVMKHQRRNGSLFNSPSTTAAAFIAFPNSGCLNYLRSALKKFGSAVPAVYPLDIYLQLCTVDNLERLGISRYFQKEIQGVLDETYRCWLQGNEEIFMDAPTCALAFRVLRKNGYNVTSDPITKLLEECFSSSFCGNIKDINTTLGLYRASEFILYPDERDLEKQNLRLKNLLEQELSSDFIHSSQLGRNIDAEVKHALEYPFYADLDRIVNRRNIEHYNFDNTRILKTSYCSPNFGNKDFLFLSVKDYNECQAIHREELRELERWVIENRLDELRFARQKCAYCYFSAAATLFAPELSNARMSWAKNGVLTTVVDDFFDLGGSV…	ATGGAGAAGTGTCAAATTTCTCCCATGGGATTTGACATTATATTCCCAGCCATGCTTGATTATGCCAGAGACTTACTTTTGAACCTCCGTTTGGAGCCAACTATGTTGAATGATTTGATTTATAAGAGGGGTTTGGAGCTTAAAAGAAACCAAAACCACTCGGCAGAGAGGGAAGCTTACTTGGCATATGTTGCTGAAGGAATGGGAAAGTTACAGGACTTGGGATCGGTCATGAAACATCAGAGAAGGAATGGATCTCTTTTCAACTCTCCCTCTACTACAGCAGCTGCTTTTATTGCCTTCCCGAATTCTGGATGTCTTAATTACCTGCGTTCAGCCTTAAAGAAGTTTGGCAGTGCAGTTCCTGCAGTTTATCCCCTAGATATATATTTACAGCTG…	MEKCQISPMGFDIIFPAMLDYARDLLLNLRLEPTMLNDLIYKRGLELKRNQNHSAEREAYLAYVAEGMGKLQDLGSVMKHQRRNGSLFNSPSTTAAAFIAFPNSGCLNYLRSALKKFGSAVPAVYPLDIYLQLCTVDNLERLGISRYFQKEIQGVLDETYRCWLQGNEEIFMDAPTCALAFRVLRKNGYNVTSDPITKLLEECFSSSFCGNIKDINTTLGLYRASEFILYPDERDLEKQNLRLKNLLEQELSSDFIHSSQLGRNIDAEVKHALEYPFYADLDRIVNRRNIEHYNFDNTRILKTSYCSPNFGNKDFLFLSVKDYNECQAIHREELRELERWVIENRLDELRFARQKCAYCYFSAAATLFAPELSNARMSWAKNGVLTTVVDDFFDLGGSV…
MAVU_c27584_g1_i1_len_2109	MAVU	Marrubium vulgare	41230	41229	MvCPS3	99.7	84.33	663	2	0	123	785	1	663	0	1390.56	DSPQFPSSMEWVADNQLPDGSWGDEHFVCVYDRLVNTIACVVALRSWNVHAHKCEKGIKYIKENVHKLEDANEEHMTCGFEVVFPALLQRAQSMGIKGIPYNAPVIEEIYNSREKKLKRIPMEVVHKVATSLLFSLEGLENLEWEKLLKLQSPDGSFLTSPSSTAFAFIHTKDQKCFNFINNIVHTFKGGAPHTYPVDIFGRLWAVDRLQRLGISRFFESEIAEFLSHVHRFWSDEAGVFSGRESVFCDIDDTSMGLRLLRMHGYHVDPNVLKNFKQSDKFSCYGGQMMECSSPIYNLYRASQLQFPGEEILEEANKFAYKFLQEKLESNQILDKWLISNHLSDEIKVGLEMPWYATLPRVETSYYIHHYGGGDDVWIGKTLYRMPEISNDTYRELARL…	GATTCGCCACAATTTCCATCTAGTATGGAATGGGTTGCAGATAATCAACTCCCAGATGGTTCATGGGGCGATGAGCATTTTGTGTGTGTGTATGATCGCCTCGTCAACACCATAGCATGTGTCGTAGCTTTAAGGTCATGGAATGTTCATGCTCACAAATGTGAAAAAGGAATAAAATACATCAAGGAAAATGTGCATAAACTTGAAGATGCGAATGAGGAACACATGACTTGTGGATTTGAAGTAGTATTTCCTGCTCTTCTTCAAAGAGCTCAAAGCATGGGGATTAAGGGAATTCCCTATAATGCCCCTGTGATAGAGGAGATATACAATAGCAGGGAAAAGAAACTTAAGAGGATACCAATGGAGGTGGTGCACAAAGTGGCAACATCGTTGTTG…	DSPQFPSSMEWVADNQLPDGSWGDEHFVCVYDRLVNTIACVVALRSWNVHAHKCEKGIKYIKENVHKLEDANEEHMTCGFEVVFPALLQRAQSMGIKGIPYNAPVIEEIYNSREKKLKRIPMEVVHKVATSLLFSLEGLENLEWEKLLKLQSPDGSFLTSPSSTAFAFIHTKDQKCFNFINNIVHTFKGGAPHTYPVDIFGRLWAVDRLQRLGISRFFESEIAEFLSHVHRFWSDEAGVFSGRESVFCDIDDTSMGLRLLRMHGYHVDPNVLKNFKQSDKFSCYGGQMMECSSPIYNLYRASQLQFPGEEILEEANKFAYKFLQEKLESNQILDKWLISNHLSDEIKVGLEMPWYATLPRVETSYYIHHYGGGDDVWIGKTLYRMPEISNDTYRELARL…
PLBA_c46055_g1_i5_len_2229	PLBA	Plectranthus barbatus	41228	41227	CfTPS4	99.83	99.83	587	1	0	1	587	1	587	0	1222.22	MSITINLRVIAFPGHGVQSRQGIFAVMEFPRNKNTFKSSFAVKCSLSTPTDLMGKIKEKLSEKVDNSVAAMATDSADMPTNLCIVDSLQRLGVEKYFQSEIDTVLDDAYRLWQLKQKDIFSDITTHAMAFRLLRVKGYDVSSEELAPYADQEGMNLQTIDLAAVIELYRAAQERVAEEDSTLEKLYVWTSTFLKQQLLAGAVPDQKLHKQVEYYLKNYHGILDRMGVRKGLDLYDAGYYKALKAADRLVDLCNEDLLAFARQDFNINQAQHRKELEQLQRWYADCRLDKLEFGRDVVRVSNFLTSAILGDPELSEVRLVFAKHIVLVTRIDDFFDHGGPREESHKILELIKEWKEKPAGEYVSKEVEILYTAVYNTVNELAERANVEQGRNVEPFLRTL…	ATGTCAATCACCATCAACCTTCGAGTTATCGCTTTCCCCGGCCATGGAGTTCAGAGCAGGCAAGGAATATTTGCAGTCATGGAATTTCCAAGGAACAAGAACACCTTTAAATCATCCTTTGCTGTTAAATGCAGCCTCTCTACTCCAACAGATTTGATGGGAAAGATAAAAGAAAAGTTGAGCGAGAAGGTTGATAATTCTGTGGCAGCCATGGCTACTGATTCTGCCGATATGCCCACTAATCTCTGCATCGTCGACTCCCTCCAGAGGCTGGGAGTCGAAAAATATTTCCAATCCGAAATCGACACTGTTCTCGATGATGCATACCGGTTATGGCAGCTGAAGCAGAAAGATATATTTTCAGACATTACTACTCATGCAATGGCGTTTAGACTTCTG…	MSITINLRVIAFPGHGVQSRQGIFAVMEFPRNKNTFKSSFAVKCSLSTPTDLMGKIKEKLSEKVDNSVAAMATDSADMPTNLCIVDSLQRLGVEKYFQSEIDTVLDDAYRLWQLKQKDIFSDITTHAMAFRLLRVKGYDVSSEELAPYADQEGMNLQTIDLAAVIELYRAAQERVAEEDSTLEKLYVWTSTFLKQQLLAGAVPDQKLHKQVEYYLKNYHGILDRMGVRKGLDLYDAGYYKALKAADRLVDLCNEDLLAFARQDFNINQAQHRKELEQLQRWYADCRLDKLEFGRDVVRVSNFLTSAILGDPELSEVRLVFAKHIVLVTRIDDFFDHGGPREESHKILELIKEWKEKPAGEYVSKEVEILYTAVYNTVNELAERANVEQGRNVEPFLRTL…
MAVU_c24673_g2_i1_len_2610	MAVU	Marrubium vulgare	41230	41229	MvCPS1	99.87	99.87	776	1	0	1	776	1	776	0	1626.3	MASTPTLNLSITTPFVRTKIPAKISLPACSWLDRSSSRHVELNHKFCRKLELKVAMCRASLDVQQVRDEVYSNAQPHELVDKKIEERVKYVKNLLSTMDDGRINWSAYDTAWISLIKDFEGRDCPQFPSTLERIAENQLPDGSWGDKDFDCSYDRIINTLACVVALTTWNVHPEINQKGIRYLKENMRKLEETPTVLMTCAFEVVFPALLKKARNLGIHDLPYDMPIVKEICKIGDEKLARIPKKMMEKETTSLMYAAEGVENLDWERLLKLRTPENGSFLSSPAATVVAFMHTKDEDCLRYIKYLLNKFNGGAPNVYPVDLWSRLWATDRLQRLGISRYFESEIKDLLSYVHSYWTDIGVYCTRDSKYADIDDTSMGFRLLRVQGYNMDANVFKYFQK…	ATGGCTTCCACACCCACTCTTAATTTATCCATCACTACACCTTTTGTTCGCACCAAAATTCCAGCAAAGATTTCCCTGCCCGCATGTTCATGGCTGGATAGAAGCAGCAGCAGACACGTGGAGTTAAACCACAAATTCTGTCGAAAGCTAGAACTTAAAGTAGCTATGTGTCGAGCAAGTCTGGATGTTCAGCAAGTGCGTGATGAGGTTTATTCCAACGCTCAACCCCATGAATTGGTGGATAAAAAAATCGAGGAACGTGTTAAATACGTGAAGAATCTGTTGAGTACAATGGACGATGGGCGAATAAATTGGTCAGCGTATGACACAGCATGGATTTCTCTCATTAAAGACTTTGAAGGACGAGACTGCCCCCAGTTTCCGTCCACCCTGGAGCGC…	MASTPTLNLSITTPFVRTKIPAKISLPACSWLDRSSSRHVELNHKFCRKLELKVAMCRASLDVQQVRDEVYSNAQPHELVDKKIEERVKYVKNLLSTMDDGRINWSAYDTAWISLIKDFEGRDCPQFPSTLERIAENQLPDGSWGDKDFDCSYDRIINTLACVVALTTWNVHPEINQKGIRYLKENMRKLEETPTVLMTCAFEVVFPALLKKARNLGIHDLPYDMPIVKEICKIGDEKLARIPKKMMEKETTSLMYAAEGVENLDWERLLKLRTPENGSFLSSPAATVVAFMHTKDEDCLRYIKYLLNKFNGGAPNVYPVDLWSRLWATDRLQRLGISRYFESEIKDLLSYVHSYWTDIGVYCTRDSKYADIDDTSMGFRLLRVQGYNMDANVFKYFQK…
PLBA_c9643_g1_i2_len_2593	PLBA	Plectranthus barbatus	41228	41227	CfTPS1	99.87	99.87	786	1	0	1	786	1	786	0	1649.8	MGSLSTMNLNHSPMSYSGILPSSSAKAKLLLPGCFSISAWMNNGKNLNCQLTHKKISKVAEIRVATVNAPPVHDQDDSTENQCHDAVNNIEDPIEYIRTLLRTTGDGRISVSPYDTAWVALIKDLQGRDAPEFPSSLEWIIQNQLADGSWGDAKFFCVYDRLVNTIACVVALRSWDVHAEKVERGVRYINENVEKLRDGNEEHMTCGFEVVFPALLQRAKSLGIQDLPYDAPVIQEIYHSREQKLKRIPLEMMHKVPTSLLFSLEGLENLEWDKLLKLQSADGSFLTSPSSTAFAFMQTRDPKCYQFIKNTIQTFNGGAPHTYPVDVFGRLWAIDRLQRLGISRFFESEIADCIAHIHRFWTEKGVFSGRESEFCDIDDTSMGVRLMRMHGYDVDPNVL…	ATGGGGTCTCTATCCACTATGAACCTCAACCACTCTCCCATGTCCTACAGCGGAATTCTGCCGTCGTCGTCGGCGAAAGCTAAGCTTCTACTGCCGGGATGCTTTAGCATTAGTGCATGGATGAACAACGGTAAAAACCTTAACTGCCAACTTACTCACAAGAAAATATCGAAAGTAGCCGAGATTCGAGTTGCCACGGTGAACGCGCCGCCGGTGCACGATCAAGACGATTCCACAGAAAATCAGTGCCATGACGCGGTGAATAATATTGAGGATCCGATCGAATACATAAGAACGCTGCTGAGGACGACAGGGGACGGCCGAATAAGTGTGTCGCCGTATGACACTGCGTGGGTCGCTCTGATCAAGGACTTGCAAGGACGCGATGCCCCCGAGTTT…	MGSLSTMNLNHSPMSYSGILPSSSAKAKLLLPGCFSISAWMNNGKNLNCQLTHKKISKVAEIRVATVNAPPVHDQDDSTENQCHDAVNNIEDPIEYIRTLLRTTGDGRISVSPYDTAWVALIKDLQGRDAPEFPSSLEWIIQNQLADGSWGDAKFFCVYDRLVNTIACVVALRSWDVHAEKVERGVRYINENVEKLRDGNEEHMTCGFEVVFPALLQRAKSLGIQDLPYDAPVIQEIYHSREQKLKRIPLEMMHKVPTSLLFSLEGLENLEWDKLLKLQSADGSFLTSPSSTAFAFMQTRDPKCYQFIKNTIQTFNGGAPHTYPVDVFGRLWAIDRLQRLGISRFFESEIADCIAHIHRFWTEKGVFSGRESEFCDIDDTSMGVRLMRMHGYDVDPNVL…
ROOF_c50490_g1_i1_len_2583	ROOF	Rosmarinus officinalis	39367	21880	RoKSL1	100	99.83	592	0	0	1	592	1	592	0	1231.47	MSLAFNPAVTAFSGHRVRSRREILPGQHVIVQGFPMITNKSSFTVKCNLTTTDLMGKIAEKFKGQDSNFPAAVAVQPATDIPSNLCIIDTLQRLGVDRYFQSEIDIILEDTYRLWQRKEREIFSDITIHVMAFRLLRVKGYEVLSEELAPYADQERIDLQAIDVSTVIELYRAAQERIDEEESSLEKLHAWTTAFLKQQLLTNSIPDKKLHKLVESYLKNYHGILDRMGVRLNLDLYGISHYQTLNRFSNLRTEDFLAFTRQDFNICQAQHQKELQLLQRWYADCRLDTLKYGRDVVRVSNFLTSAIFGDPELSDVRLVFAKHIVLVTRIDDFFDHGGSREESYKILDLIKEWKEKPAAEYGSEEVEILFTAVYNTVNGLAEMAHVEQGRSVKEFLIKL…	ATGTCTCTCGCCTTCAACCCGGCAGTCACCGCTTTCTCCGGCCACAGAGTTCGGAGCAGGAGAGAAATTCTTCCAGGGCAGCATGTTATAGTCCAGGGATTTCCAATGATCACGAATAAGTCATCTTTCACTGTGAAATGCAACCTTACTACAACAGATTTGATGGGGAAGATAGCAGAGAAGTTCAAGGGCCAAGACAGTAATTTTCCAGCAGCCGTGGCTGTTCAACCTGCGACAGATATACCCTCTAATCTGTGCATAATTGACACCCTCCAGAGGTTGGGAGTCGACCGATACTTCCAATCTGAAATCGACATTATTCTAGAGGATACGTACCGGTTATGGCAACGGAAAGAGAGAGAGATATTTTCGGATATTACTATTCATGTAATGGCATTT…	MSLAFNPAVTAFSGHRVRSRREILPGQHVIVQGFPMITNKSSFTVKCNLTTTDLMGKIAEKFKGQDSNFPAAVAVQPATDIPSNLCIIDTLQRLGVDRYFQSEIDIILEDTYRLWQRKEREIFSDITIHVMAFRLLRVKGYEVLSEELAPYADQERIDLQAIDVSTVIELYRAAQERIDEEESSLEKLHAWTTAFLKQQLLTNSIPDKKLHKLVESYLKNYHGILDRMGVRLNLDLYGISHYQTLNRFSNLRTEDFLAFTRQDFNICQAQHQKELQLLQRWYADCRLDTLKYGRDVVRVSNFLTSAIFGDPELSDVRLVFAKHIVLVTRIDDFFDHGGSREESYKILDLIKEWKEKPAAEYGSEEVEILFTAVYNTVNGLAEMAHVEQGRSVKEFLIKL…

## Sheet: Species
Abbreviation	Genus	Species	Full name	NCBI Taxon ID	NCBI Genus ID	diTPS hits	DNP diterpenes by species	DNP skeletons by species	DNP diterpenes by genus	DNP skeletons by genus	SISTEMAT skeletons by genus	NAPRALERT diterpenes by species	NAPRALERT diterpenes by genus
VIAG	Vitex	agnus-castus	Vitex agnus-castus	54477	54476	9	13	2	65	12	1	42	93
HYSU	Hyptis	suaveolens	Hyptis suaveolens	204129	204122	7	4	1	27	8	2	5	37
GLHE	Glechoma	hederacea	Glechoma hederacea	28509	21766	6	0	0	0	0	0	0	1
TECA	Teucrium	canadense	Teucrium canadense	201512	21896	6	2	2	225	14	14	8	277
AJRE	Ajuga	reptans	Ajuga reptans	38596	38595	5	13	2	124	4	1	16	114
HOSA	Holmskioldia	sanguinea	Holmskioldia sanguinea	41390	41389	5	0	0	0	0	0	0	0
HYOF	Hyssopus	officinalis	Hyssopus officinalis	39324	39168	5	0	0	0	0	0	0	0
LAAN	Lavandula	angustifolia	Lavandula angustifolia	39329	39169	5	0	0	5	2	0	4	11
LELE	Leonotis	leonurus	Leonotis leonurus	378904	378903	5	14	2	29	2	1	3	11
MESP	Mentha	spicata	Mentha spicata	29719	21819	5	0	0	0	0	0	0	1
ORMA	Origanum	majorana	Origanum majorana	268884	39174	5	0	0	3	1	1	1	5
PEAT	Perovskia	atriplicifolia	Perovskia atriplicifolia	268885	21880	5	2	2	695	110	50	1	746
PLBA	Plectranthus	barbatus	Plectranthus barbatus	41228	41227	5	50	10	174	25	13	10	251
SAOF	Salvia	officinalis	Salvia officinalis	38868	21880	5	13	5	695	110	50	35	746
SCBA	Scutellaria	baicalensis	Scutellaria baicalensis	65409	4139	5	1	1	162	3	1	2	138
LECA	Leonurus	cardiaca	Leonurus cardiaca	587664	4137	4	5	2	69	6	3	18	79
LYAM	Lycopus	americanus	Lycopus americanus	932105	260602	4	0	0	14	3	1	0	15
MAVU	Marrubium	vulgare	Marrubium vulgare	41230	41229	4	4	1	30	3	1	11	38
OCBA	Ocimum	basilicum	Ocimum basilicum	39350	39173	4	0	0	0	0	0	0	0
ORVU	Origanum	vulgare	Origanum vulgare	39352	39174	4	0	0	3	1	1	0	5
PEBA	Petraeovitex	bambusetorum	Petraeovitex bambusetorum	1932429	548839	4	0	0	0	0	0	0	0
PRMI	Premna	microphylla	Premna microphylla	54469	41393	4	0	0	45	10	8	0	0
ROOF	Rosmarinus	officinalis	Rosmarinus officinalis	39367	21880	4	21	7	695	110	50	20	746
STOF	Stachys	officinalis	Stachys officinalis	53173	694344	4	6	1	6	1	0	6	6
WEFR	Westringia	fruticosa	Westringia fruticosa	664412	39178	4	0	0	0	0	0	0	0
BAPS	Ballota	pseudodictamnus	Ballota pseudodictamnus	457125	155228	3	0	0	32	5	4	3	31
CAAM	Callicarpa	americana	Callicarpa americana	204211	21922	3	7	2	40	12	4	0	0
COCA	Collinsonia	canadensis	Collinsonia canadensis	39289	39165	3	0	0	0	0	0	0	0
NEMU	Nepeta	mussinii	Nepeta mussinii	213401	39172	3	0	0	29	4	3	0	48
PRLA	Prostanthera	lasianthos	Prostanthera lasianthos	1290916	21864	3	0	0	0	0	0	0	0
ROMY	Rotheca	myricoides	Rotheca myricoides	54240	228416	3	0	0	3	1	0	0	0
SAHI	Salvia	hispanica	Salvia hispanica	49212	21880	3	0	0	695	110	50	1	746
CLBU	Clerodendrum	bungei	Clerodendrum bungei	54211	13432	2	12	6	61	9	4	0	0
GMPH	Gmelina	philippensis	Gmelina philippensis	548838	41387	2	0	0	0	0	0	0	0
LAAL	Lamium	album	Lamium album	53159	53158	2	0	0	0	0	0	0	1
MEOF	Melissa	officinalis	Melissa officinalis	39338	39170	2	0	0	0	0	0	3	3
MODI	Monarda	didyma	Monarda didyma	39343	39171	2	0	0	0	0	0	0	0
PEFR	Perilla	frutescens	Perilla frutescens	48386	48385	2	0	0	0	0	0	1	2
POCA	Pogostemon	cablin	Pogostemon cablin	28511	21861	2	0	0	4	1	2	0	6
AGFO	Agastache	foeniculum	Agastache foeniculum	39269	39130	1	0	0	4	2	1	1	7
COTO	Congea	tomentosa	Congea tomentosa	41381	41380	1	0	0	0	0	0	0	0
PRVU	Prunella	vulgaris	Prunella vulgaris	39358	39176	1	1	1	1	1	0	1	1
TEGR	Tectona	grandis	Tectona grandis	41396	41395	1	2	2	2	2	1	0	0
THVU	Thymus	vulgaris	Thymus vulgaris	49992	49990	1	0	0	0	0	0	1	1
COPY	Cornutia	pyramidata	Cornutia pyramidata	1081544	326934	0	0	0	13	2	0	0	0
MEPI	Mentha	piperita	Mentha piperita	34256	21819	0	0	0	0	0	0	1	1
NECA	Nepeta	cataria	Nepeta cataria	39347	39172	0	0	0	29	4	3	0	48
PHFR	Phlomis	fruticosa	Phlomis fruticosa	543981	316257	0	0	0	5	4	0	0	7

## Sheet: Alignment_for_full_tree
>PpEKS
----MASSTL----------------------------IQNRSCGV--TSSMSSFQIFRG
QPLRFPGTRT-------PAAVQCLKKRRCLRPTESVLESSPGSGSYRIVTGPSGINPS-S
NGH--LQEGSLTHRLP-IPMEKSIDNFQSTLYVSDIW-SETLQRTE--CLL------QVT
ENVQMNEWIEEIRMYFRNMT-LGEISMSPYDTAWVARVPALDGS--HGPQFHRS------
LQWIIDNQLPDGDWGEPS--L------FLGYDRVCNTLACVIALKTWGVG-AQNVERGIQ
FLQSNIYKM--------EED--DANHMPI-GFEIVFPAMMEDA--KALGLD-LPY-DATI
LQQISAEREKKMKKIPMAMVYKYPTTLLHSLE-GLHR--E---VDWNKLLQLQSE-NGSF
LYSPASTACALMYTKDVKCFDYLNQLLIKFDHA-------CPNVYPVDLFE-RLWMVDRL
QRLGISRYFEREIRDCLQYVYRYWKD-CGIGWASNSSVQDVDDTAMAFRLLRTHGFDVKE
DCFRQFFK-DGEFFCFAGQSSQAVTGMFNLSRASQTLFPGESL----------------L
KKARTFSRNFLRTK----------HEN-NECFDKWIIT-----KDLAGEVEYNLTFPWYA
SLPRLEHRTYLD-QYGI-DDIWIGKS-LYKMPA-VTNEVFLKLAKADFNMCQALHKKELE
QVI-------KWNASC-QF-RDLEFARQK-SV---ECYFAGAATMFEPEMVQARLVWARC
CVLTTVLDDYFDHG---TPVEELRVFVQAVRTWNPEL----INGLPEQAKILFMGLYKTV
NTIAEEAFMAQKR---DV--HHHLK-HYWDKLITSALKEAEWAES-GYVPTFDEYMEVAE
-----ISVALEPIVCSTLFFAGHRLD--------EDVLDSYDYHLVMHLVNRVGRILNDI
Q--GMKRE-----ASQGKISSVQIYME---EHPSVPSEAMAIAHLQ-ELVDNSMQQLTYE
VLRFT---AV-PKSCKRIHLNMAKIMHAFYKD---TDGFSSLTAMTGFVKKVLFEPVPE-
----------------------------------------------
>SsTps1132
------------------------------------------------------------
------------------------------------------------------------
------------------------------------------------------------
------------------------------------------------------------
---------------------------------------MSLAFNV-------------G
VTPFSGQRV--------GSR-KE-KFPVQ-----GFPVTTPNR--SRLIVN-CSLT-TI-
-------------------------------D-FMA--------------KMKENFKRED
DKFP-----------------------------------TTTTLRSEDIPS-NLCIIDTL
QRLGVDQFFQYEINTILDNTFRLWQEKH-----K-VIYGNVTTHAMAFRLLRVKGYEVSS
EELAPYGNQEAVS----QQTN-DLPMIIELYRAANERIYEEE---------------RSL
EKILAWTTIFLNKQ----------VQD-NSIPDKKLHK----------LVEFYL-RNYKG
ITIRLGARRNLE-LYDMT-YYQALKS-TNRFSN-LCNEDFLVFAKQDFDIHEAQNQKGLQ
QLQ-------RWYADC-RLDT-LNFGRDV-VI---IANYLASLIIGDHAFDYVRLAFAKT
SVLVTIMDDFFDCHG---SSQECDKIIELVKEWKENP---DAEYGSEELEILFMALYNTV
NELAERARVEQGR---SV--KEFLV-KLWVEILSAFKIELDTWSN-GTQQSFDEYISSSW
-----LSNGSRLTGLLTMQFVGVKL----S----DEMLMSEECTDLARHVCMVGRLLNDV
C--SSERE-----REENIAGKSYSILLATEKDGRKVSEDEAIAEIN-EMVEYHWRKVLQI
VYK-K--ESILPRRCKDVFLEMAKGTFYAYG--I-NDELTSPQQSKEDMKSFVF------
----------------------------------------------
>SsSS
------------------------------------------------------------
------------------------------------------------------------
------------------------------------------------------------
------------------------------------------------------------
---------------------------------------MSLAFNV-------------G
VTPFSGQRV--------GSR-KE-NFPVQ-----GFPVTTPNR--SRLIVN-CSLT-TI-
-------------------------------D-FMA--------------KMKENFKRED
DKFP-----------------------------------TTTTLRSEDIPS-NLCIIDTL
QRLGVDQFFQYEINTILDNTFRLWQEKH-----K-VIYGNVTTHAMAFRLLRVKGYEVSS
EELAPYGNQEAVS----QQTN-DLPMIIELYRAANERIYEEE---------------RSL
EKILAWTTIFLNKQ----------VQD-NSIPDKKLHK----------LVEFYL-RNYKG
ITIRLGARRNLE-LYDMT-YYQALKS-TNRFSN-LCNEDFLVFAKQDFDIHEAQNQKGLQ
QLQ-------RWYADC-RLDT-LNFGRDV-VI---VANYLASLIIGDHAFDYVRLAFAKT
SVLVTIMDDFFDCHG---SSQECDKIIELVKEWKENP---DAEYGSEELEILFMALYNTV
NELAERARVEQGR---SV--KEFLV-KLWVEILSAFKIELDTWSN-GTQQSFDEYISSSW
-----LSNGSRLTGLLTMQFVGVKL----S----DEMLMSEECTDLARHVCMVGRLLNDV
C--SSERE-----REENIAGKSYSILLATEKDGRKVSEDEAIAEIN-EMVEYHWRKVLQI
VYK-K--ESILPRRCKDVFLEMAKGTFYAYG--I-NDELTSPQQSKEDMKSFVF------
----------------------------------------------
>CfTPS14
----------------------------------------------------------MS
LPLS--TCVLFVP-------------KGSQ------FWSS-----RFSY-----------
--------------------------ASASL-------EVGFQRA------------TSA
QIAPLSKSFEETKGRIAKLFHKDELSISTYDTAWVAMVPSPTSSE--EPCFPAC------
LNWLLENQCLDGSWARPHHHP------MLKKDVLSSTLACILALKKWGVG-EEQINRGLH
FIELNFASA--------T---EKCQITPM-GFDIVFPAMLDRA--RALSLN-IRLE-PTT
LNDLMNKRDLELNRCYQSSSTEREVYRAYIAE-GMG-----KLQNWESVM-KYQRKNGTL
FNCPSTTAAAFTALRNSDCLNYLHLALNKFGD-------AVPAVFPLDIYS-QLCIVDNL
ERVGISRHFLTEIQSVLDGTYRSWLQGD-----E-QIFMDASTCALAFRTLRMNGYNVSS
DPITKLIQEGSF-S---RNTM-DINTTLELYRASELILYPDE---------------RDL
EEHNLRLKTILDQE----------LSGGGFILSRQLGR-----NI-NAEVKQALESPFYA
IMDRMAKRRSIE-HYHID-NTRILKT-SYCSPN-FGNEDFLSLSVEDFNRCQVIHREELR
ELE-------RWVIEN-RLDE-LKFARSK-SA---YCYFSAAATIFSPELSDARMSWAKN
GVLTTVVDDFFDVGG---SVEELKNLIQLVELWDVDV---SRECISPSVQIIFSALKHTI
REIGDKGFKLQGR---SI--TDHII-AIWLDLLYSMMKESEWGRE-KAVPTIDEYISNAY
-----VSFALGPIVLPALYLVGPKL----S----EEMVNHADYHNLFKSMSTCGRLLNDI
R--GYERE-----LKDGKLNTLSLYMV---NNEGEISWEAAILEVK-SWIERERRELLRS
VLEEE--KSVVPKACKELFWHMCTVVHLFYSK---DDGFTS-QDLLSAVNAIIYQPLVLE
----------------------------------------------
>SmKSL2
----------------------------------------------------------MA
LPLS--TCLLFHP-------------KESR------SRRF-----CFSPA----------
--------------------------SAASL-------KSGLHSA------------TSA
KIASMPTCFEQTRGRIAKLFHKDELSVSTYDTAWVAMVPSPTSLE--EPCFPDC------
LNWLLENQCHDGSWARPHHHP------LLKKDVLSSTLACILALKKWGVG-EEQIKRGLH
FLELNFASA--------T---DKCQITPM-GFDIIFPAMLDYA--RGFSLN-LRLD-PTT
FNDLMHKRDLELKRSNRNYSSETETYWAYIAE-GMG-----ELQNWESVM-KYQRRNGSL
FNCPSTTAAAFIALRNSDCLNYLHLALKKFGN-------AVSAVYPLDIYS-QLCTVDNL
ERLGISQYFSTEIQNVLDETYRCWMQGN-----E-EIFMDASTCALAFRTLRLNGYDVTS
DPVTKILQECFS-SSFRGNMT-DINTTLELYRASELVLYPDE---------------RDL
EKQNLRLKLLLEQE----------LSS-GLIQSCQLGR-----SI-NVEVNQAIEYPFYA
IMDRVAKRKSIE-IYNFD-NTRILKT-SYCSPN-FGNEDFHFLSIEDFNRCQAAHREELG
ELE-------RWVVEN-RLDE-LKFARSK-SA---YCYFSAAATFFAPELLDARLSWAKN
GVLTTVIDDFFDVGG---SVEELKNLIQLVELWDVDI---CTECYSHNVQIIFSALRCTI
CEIGDKAFKLQGR---CI--TNHII-AIWLDLLNSMMRETEWARD-NFVPTIDEYMSNAH
-----VSFALGPIVLPALYLVGPKL----S----EEMVNHSEYHNLFKLMSTCGRLLNDI
H--GYERE-----LKDGKLNALSLYII---NHGGEVSKEAAIWEMK-SWIETQRRELLRL
VLEGK--KSVLPKPCRELFWHMCSVVHLFYSK---GDGFTS-QDLIQLVNTIIHQPILLN
DQTGAGLSKLHG----------------------------------
>MvEKS
------------------------------------------------------------
----------------------------------------------IDESQ---------
----------------------------TSL-------DTGVQRF------------TSS
KIASSVQCFEDTKARIVKLIHKPELSVSTYDTAWVAMVPSPNSSN--EPCFPDC------
LAWLLENQCCDGSWACPHHHP------FLKKDVLSSTLACILALKKWGVG-EEQINKGAR
FIEVNFASA--------T---EKSQISPT-GFDIIFPAMLDYA--RDLFLD-LRLE-PTT
FDNLIFRRDLELKRCYES---HREAYLAYIAE-GMG-----KLQDWESVM-KYQRKNGSL
FNSPSTTAAAFIALPNSGCLSYLHSALKKFGN-------AVPAAYPLDVYS-RLRTVDNL
ESLGISRYFQKEIQQVLDETYRWWLQGS-----E-EIFLDASTCALAFRTLRMNGYNVTS
DAITKLLPD-----SFCGNMK-DIGTTLELYRASEFILYPDE---------------KDL
EQQNLRLKDILEQE----------LSS-GFI---------------HSEVNRALNYPFYA
IMDRVAKRRNIE-HYNFD-NTRILKT-SYCSPN-FANKDFLFLSVEDFNNCQAMHREELK
GKM-------RWVTEN-RLDE-LKFARSK-SA---YCYFSAAATFFAPDLSDARMSWAKN
GVLTTVVDDFFDVGG---SEEELKQLIRLVEIWDLDA---ITECSSQNVQIIFSSLKRTI
SEIGDKGFKLQGR---SV--TNHII-EIWLDLLYSMMKEAEWARD-NHAPPMDDYISNAY
-----VSFALGPIVLPCLYLVGPKL----S----EEMVRHSECHTLFRLMSTCGRLLNDI
Q--TCERE-----LKDGKLNAIPLYMI---NSGGETSKEAATQEMK-SLIDRQRQELLRL
VLTRE--GSLLPKPCKELFWHMSTVLHLFYCK---DDGFTS-QDLIKVVNEVIHEPVVLN
----------------------------------------------
>MvELS
------------------------------------------------------------
------------------------------------------------------------
------------------------------------------------------------
------------------------------------------------------------
---------------------------------------MSITFNL-------------K
IAPFSGPGI--------QRS-KE-TFPAT-----EIQITAST--KSTMTTK-CSFN-AST
-------------------------------D-FMG--------------KLREKVGGKA
DKPP-------------------------------------VVIHPVDISS-NLCMIDTL
QSLGVDRYFQSEINTLLEHTYRLWKEKK-----KNIIFKDVSCCAIAFRLLREKGYQVSS
DKLAPFADYR---------IR-DVATILELYRASQARLYEDE---------------HTL
EKLHDWSSNLLKQH----------LLN-GSIPDHKLHK----------QVEYFL-KNYHG
ILDRVAVRRSLD-LYNINHHHRIPDV-ADGFPK----EDFLEYSMQDFNICQAQQQEELH
QLQ-------RWYADC-RLDT-LNYGRDV-VR---IANFLTSAIFGEPEFSDARLAFAKH
IILVTRIDDFFDHGG---SREESYKILDLVQEWKEKP---AEEYGSKEVEILFTAVYNTV
NDLAEKAHIEQGR---CV--KPLLI-KLWVEILTSFKKELDSWTE-ETALTLDEYLSSSW
-----VSIGCRICILNSLQYLGIKL----S----EEMLSSQECTDLCRHVSSVDRLLNDV
Q--TFKKE-----RLENTINSVGLQLA-AHKGERAMTEEDAMSKIK-EMADYHRRKLMQI
VYK-E--GTVFPRECKDVFLRVCRIGYYLYS--S-GDEFTSPQQMKEDMKSLVYQPVKIH
PLEAINV---------------------------------------
>SfKSL
------------------------------------------------------------
------------------------------------------------------------
------------------------------------------------------------
------------------------------------------------------------
---------------------------------------MLLTFNI-------------T
DATL-SHGV--------ILR-RRENFPR--HAFQIFPAIAAT-KRSFN-AV-CSLG-TPP
------------------------------TD-LIG--------------KIKEKFNGKD
DNPLAA---------------------------------AAAIQSAANIPS-SLCIIDTL
QRLGVDRYFQSEIDSILEETYRSWREKD-----S-EIYSDVTTHAMAFRLLRVKGYEVSS
EELAPYAEQERVD----LQTI-DVATVIELYRAAQERISEEE---------------SSL
EKLLGWTTTFLKQQ----------LLT-NSIPDNKLHK----------QVEYYL-KNYHG
ILDRMGVRRNLD-LYDIS-HYRSLRA---WFPN-LCNEDFLSFARQDFNMCQAQHREELE
QLQ-------RWYSDC-RLDT-LKFGRNV-LR---VANFLTSAIIGDPELSEVRIVFAQH
IILVTLIDDLFDHGG---TKQESYKILELVKEWKEKS---AAEYGCEEVEILFTAVYNTV
NEVVERAHAAQGR---SV--KDFLI-KLWVQILSIFKIELDTWSD-ETELSLDEYLSNSW
-----VSIGCRICILMSMQFMGIKL----T----DEMLLSEECIDLCRHVSMVDRLLNDV
Q--TFEKE-----RKENTGNSVSLLLA-ANKDDSAFTEEEAITKAK-EMAEWNRRQLMKI
VYI-K--GNKFPRKCRDMFLKVCRIGCYLYA--S-GDEFTSPQQMMEDMKSLVYEPVGE-
----------------------------------------------
>SmKSL
------------------------------------------------------------
------------------------------------------------------------
------------------------------------------------------------
------------------------------------------------------------
---------------------------------------MSLAFNP-------------A
ATAFSGNGA--------RSR-RE-NFPVKHVTVRGFPMIT-N-KSSFA-VK-CNLT-TT-
-------------------------------D-LMG--------------KIAEKFKGED
S-NFPA---------------------------------AAAVQPAADMPS-NLCIIDTL
QRLGVDRYFRSEIDTILEDTYRLWQRKE-----R-AIFSDTAIHAMAFRLLRVKGYEVSS
EELAPYADQEHVD----LQTI-EVATVIELYRAAQERTGEDE---------------SSL
KKLHAWTTTFLKQK----------LLT-NSIPDKKLHK----------LVEYYL-KNXHG
ILDRMGVRQNLD-LYDIS-YYRTSKA-ANRFSN-LCSEDFLAFARQDFNICQAQHQKELQ
QLQ-------RWYADC-KLDT-LKYGRDV-VR---VANFLTSAIIGDPELSDVRIVFAQH
IVLVTRIDDFFDHRG---SREESYKILELIKEWKEKP---AAEYGSEEVEILFTAVYNTV
NELAERAHVEQGR---SV--KDFLI-KLWVQILSIFKRELDTWSD-DTALTLDDYLSASW
-----VSIGCRICILMSMQFIGIKL----S----DEMLLSEECIDLCRHVSMVDRLLNDV
Q--TFEKE-----RKENTGNSVTLLLA-ANKDDSSFTEEEAIRIAK-EMAECNRRQLMQI
VYK-T--GTIFPRQCKDMFLKVCRIGCYLYA--S-GDEFTSPQQMMEDMKSLVYEPLTIH
PLVANNVRGK------------------------------------
>RoKSL1
------------------------------------------------------------
------------------------------------------------------------
------------------------------------------------------------
------------------------------------------------------------
---------------------------------------MSLAFNP-------------A
VTAFSGHRV--------RSR-RE-ILPGQHVIVQGFPMIT-N-KSSFT-VK-CNLT-TT-
-------------------------------D-LMG--------------KIAEKFKGQD
S-NFPA---------------------------------AVAVQPATDIPS-NLCIIDTL
QRLGVDRYFQSEIDIILEDTYRLWQRKE-----R-EIFSDITIHVMAFRLLRVKGYEVLS
EELAPYADQERID----LQAI-DVSTVIELYRAAQERIDEEE---------------SSL
EKLHAWTTAFLKQQ----------LLT-NSIPDKKLHK----------LVESYL-KNYHG
ILDRMGVRLNLD-LYGIS-HYQTL----NRFSN-LRTEDFLAFTRQDFNICQAQHQKELQ
LLQ-------RWYADC-RLDT-LKYGRDV-VR---VSNFLTSAIFGDPELSDVRLVFAKH
IVLVTRIDDFFDHGG---SREESYKILDLIKEWKEKP---AAEYGSEEVEILFTAVYNTV
NGLAEMAHVEQGR---SV--KEFLI-KLWVQILSIFKIELDTWTD-DTALTLDDYLASSW
-----VSIGCRICILMSMQFIGIKL----S----DEMLLSEECTDLCRHVSMVDRLLNDV
Q--TFEKE-----RKENTGNSVSLLLA-ANKDDSAFTEEEAITKAK-KMAECNRRQLMQI
VYK-T--GTIFPRKCKDMFLKVCRIGCYLYS--S-GDEFTSPQQMMEDMKSLVYEPLTVH
PLEAKKVSGK------------------------------------
>RoKSL2
------------------------------------------------------------
------------------------------------------------------------
------------------------------------------------------------
------------------------------------------------------------
---------------------------------------MLLAFNI-------------S
DVPLSNHRV--------ILS-RREHFPR--HAFHKFPAIVTT-KSSVN-AI-CSHA-TP-
------------------------------SD-LMG--------------KLKEKFKAKD
VNPLA----------------------------------AGAIQPAANIPS-SLCIIDTL
QRLGVDRYFQSQIDAILEETYRLWREKD-----R-DIYSDVFTHAMAFRLLRVKGYEVSS
EELAPYAEHERVN----LQKI-DVATVIELYRAAHERIYEEE---------------KSL
EKLLAWTTTFLKHH----------LLT-ISNPDNKLHK----------QVEYYL-KNYHG
ILDRMGVRRSLD-LYDIN-HYRSLRA---SFPT-LCNEDFLSLARQDFNMCQAQHREELE
QLQ-------RWYSDC-RLDK-LKFGRNV-VR---VSNFLTSAIIGDPEFSEVRLVFAKH
IILVTLIDDLFDHGG---TREQSYKILELVTEWKEKS---AAEYGSEAVEILFTAVYNTV
NELVERAHVEQGR---SV--KEFLI-KLWVQILSIFKIELDTWSD-DTALTLDEYLSSSW
-----VSIGCRICILMSMQFIGIKL----T----DEMLLSEECLDLCRHVSMVDRLLNDV
Q--TFEKE-----RKENTGNSVSLLLA-ANKDDISFTEEEAIKKAK-EMAECNRRKLMQI
VYK-T--GTIFPRKCRDMFLKVCRIGCYLYA--S-GDEFTSPQQMMEDMKSLVYEPLTLH
HDTRDI----------------------------------------
>IrKSL5
----------------------------------------------------------MS
LLLS--NSALVGP-------------KFRS------SR--------ISH-----------
--------------------------ASASL-------DIGLQRA------------TSP
QNASVATCFEETKGRIAKLFHKNELSVSTYDTAWVAMVPSPTSSE--EPCFPAC------
LNWLLENQCHDGSWARPHHHH------MLKKDVLSSTLACILALKKWGVG-EEQINRGLH
FVELNFASA--------T---EKGQITPM-GFDIIFPAMLDNA--RGLSLN-LQLE-PTT
LNDLIYKRDLELKRCNQSNSAEKEVYWAHIAE-GMG-----KLQDWESVM-KYQRKNGSL
FNCPSTTAAAFTALRNSDCLNYLRLALEKFGS-------AVPAVYPLDIYS-QLCTVDNL
ERLGISRYFLTEIQSVLDETYRSWLQGD-----E-EIFMDASTCALAFRTLRMNGYNVTS
DPITKILQECFS-SSFRGNMT-DINTTLEIYRASELILYPEE---------------RDL
DQHNLRLKTFLEQE----------LSSNGFIQSCQLGR-----NI-NAEVNQAIEYPFYA
IMDRMAKRKNIE-NYNID-NTRILKT-SYRSPN-FGNKDFLSLSVEDFNRCQVIHREELR
ELE-------RWVIEN-RLDE-LKFARSK-AA---YCYFSAAATIFSPELSDARMSWAKN
GVLTTVVDDFFDVGG---SVEELKNLIQLVELWDVDV---STQCCSPNVQIIFSALKHTI
CEIADKGFKLQGR---SI--TDHII-SIWLDLLYSMMKETELGID-KSFPTMDEYMSNAY
-----VSFALGPIVLPALYLVGPKL----S----EEMVNHSEYHTLFKLMSTCGRLLNDI
R--GYERE-----LKDGKISAVSLYIM---NNGGEITTEAAISEMR-SWIERDRRELLRL
VLEEN--KSVLPKACKKLFWHMCTVVHLFYRK---DDGFTS-LDLHGVVNAIINEPIVLN
QF--------------------------------------------
>IrKSL6
-------------------------------------------------------MFSSS
LKLK--TNPLMDN-------------KIHR------SSS---------------------
-----------------------------DR-------DFRGSTISSV----------KC
SLNNSEDLIVKVRERVKG---KVEISPSAYDTAWVAMVPERDYSGQ-KPRFPEC------
LDWIVENQNADGSWGVQ--SS------SMLKHSLSCTLACLLPLRKWNVASPQLLRNGVE
FIRSSSSAA--------T---DKNQISPI-GFDIVFPMMIQYA--NDLNLE-LLLN-QDL
VNILFQNREAQLTR---------NKNLEYVAE-GLG-----SSIDWNKVL-MHQRSNGSL
FNSPATTAAALIHRHDKKCLEYLNSLLSIYK-T------WVPTIHPMDVYA-RLCLVDHL
QGLGVDRFVHPEIEVVLQETFRLWQQKD-----D-KIFTDATCRAMAFRLLRMQGYHVTP
DELGGYVDEESFFATVSFESS-GTDTVLELYKASQVRLPEDD---------------DTL
EKLHDWTSKFLKQK----------LQS-KTILDQQLER----------KVEFNL-KNYHG
ILDAVKHRRNFD-LYDID-HRRILKT-AYRCPT-VYNEDILLLTAQDLMTRQVQNQKELQ
IME-------RWLEDC-RLDK--VSGRNA-VL---VSYFLNANNFPDPRLSEARLAYAKT
VTLITFLDDFFDHHG---SREDSLLIMELINKWTEPL---TVSYPSDEVEILYSALHATI
TDTAEKVYAVQGR---CI--KSLII-ELWMEVLTAMLGEMDSCNA-DTPPDFDEYMAFAP
-----KSLGCSLSILPSLHLMGETI----S----EEMVTSLECFELDKHVSIAIRLLNDQ
Q--TFERE-----RKERTTNSVTLLMD-----ADQISEEEAVSRIQ-KLIEHHTKELLKL
VVQK--EGSVLPRKCKDIFWNTIKVGYCLYRF---SDEFTSPQQMKEDMKLLFHDPVLKT
TP--------------------------------------------
>SdKSL1
------------------------------------------------------------
------------------------------------------------------------
------------------------------------------------------------
------------------------------------------------------------
---------------------------------------MSLAFNA-------------E
VMAFSVNRV--------R----E-VFPVRHVTVQGFPVIT-N-KSSFA-VK-CNLT-TT-
-------------------------------D-LMG--------------KIAEKFKGED
C-HFPP---------------------------------AAAFEQAADIPS-YLCIIDTL
QRLGVDRYFQSEIDTILEDTYRLWQQKE-----R-DIFSDITIHAMAFRLLRVKGYQVSS
EELAPYADQERID----LQTI-DVATVIELYRAAEERIDEEE---------------SSL
KKLHAWTTTFLKQQ----------LLT-NSIPDKKLRK----------LVNYYL-KNYHG
ILDRMGVRQNLD-LFDIT-HYQTLKG-ADRFSN-LRNEDFLAFARKDFNICQAQHQKELQ
QLQ-------RWYADR-RLDT-LKYGRDV-VR---VSNFLTSAIIGDPELSDVRLVFAKH
IVLVTRIDDFFDHAG---SREDSYKILELVKEWKEKP---AAEYGSEEVEILFTAVYNTV
NELAEMAHVTQER-------KEFLI-ELWVQILSCFKKELDTWSD-DTALTLDSYLSSSW
-----VSIGCRICILMSMHFIGMKL----S----DEMLLSEECVDLCRLVSMVDRLLNDV
Q--TFEKE-----RKENTGNSVSLLLA-ANKDDSAFTEEEANTKIK-EMAECNRRKLMQI
VYK-T--GTLFPRKCKDMFLKVCRIGCYLYA--S-GDEFTSPQQMMEDVKSLVYEPLTIH
PLEANNVSGK------------------------------------
>CfTPS3
------------------------------------------------------------
------------------------------------------------------------
------------------------------------------------------------
------------------------------------------------------------
--------------------------------------MSSLAGNL-------------R
VIPFSGNRV--------QTR-TG-ILPVH-----QTPMITS--KSSA-AVK-CSLT-TPT
-------------------------------D-LMG--------------KIKEVFNREV
DTSP-----------------------------------AAMTTHSTDIPS-NLCIIDTL
QRLGIDQYFQSEIDAVLHDTYRLWQLKK-----K-DIFSDITTHAMAFRLLRVKGYEVAS
DELAPYADQERIN----LQTI-DVPTVVELYRAAQERLTEED---------------STL
EKLYVWTSAFLKQQ----------LLT-DAIPDKKLHK----------QVEYYL-KNYHG
ILDRMGVRRNLD-LYDIS-HYKSLKA-AHRFYN-LSNEDILAFARQDFNISQAQHQKELQ
QLQ-------RWYADC-RLDT-LKFGRDV-VR---IGNFLTSAMIGDPELSDLRLAFAKH
IVLVTRIDDFFDHGG---PKEESYEILELVKEWKEKP---AGEYVSEEVEILFTAVYNTV
NELAEMAHIEQGR---SV--KDLLV-KLWVEILSVFRIELDTWTN-DTALTLEEYLSQSW
-----VSIGCRICILISMQFQGVKL----S----DEMLQSEECTDLCRYVSMVDRLLNDV
Q--TFEKE-----RKENTGNSVSLLQA-AHKDERVINEEEACIKVK-ELAEYNRRKLMQI
VYK-T--GTIFPRKCKDLFLKACRIGCYLYS--S-GDEFTSPQQMMEDMKSLVYEPLPIS
PPEANNASGEKMSCVSN-----------------------------
>CfTPS4
------------------------------------------------------------
------------------------------------------------------------
------------------------------------------------------------
------------------------------------------------------------
---------------------------------------MSITINL-------------R
VIAFPGHGV--------QSR-QG-IFAVM-----EFPRNKNTFKSSF-AVK-CSLS-TPT
-------------------------------D-LMG--------------KIKEKLSEKV
DNSV-----------------------------------AAMATDSADMPT-NLCIVDSL
QRLGVEKYFQSEIDTVLDDAYRLWQLKQ-----K-DIFSDITTHAMAFRLLRVKGYDVSS
EELAPYADQEGMN----LQTI-DLAAVIELYRAAQERVAEED---------------STL
EKLYVWTSTFLKQQ----------LLA-GAIPDQKLHK----------QVEYYL-KNYHG
ILDRMGVRKGLD-LYDAG-YYKALKA-ADRLVD-LCNEDLLAFARQDFNINQAQHRKELE
QLQ-------RWYADC-RLDK-LEFGRDV-VR---VSNFLTSAILGDPELSEVRLVFAKH
IVLVTRIDDFFDHGG---PREESHKILELIKEWKEKP---AGEYVSKEVEILYTAVYNTV
NELAERANVEQGR---NV--EPFLR-TLWVQILSIFKIELDTWSD-DTALTLDDYLNNSW
-----VSIGCRICILMSMQFIGMKL----P----EEMLLSEECVDLCRHVSMVDRLLNDV
Q--TFEKE-----RKENTGNAVSLLLA-AHKGERAFSEEEAIAKAK-YLADCNRRSLMQI
VYK-T--GTIFPRKCKDMFLKVCRIGCYLYA--S-GDEFTSPQQMMEDMKSLVYEPLQIH
PPPAN-----------------------------------------
>SpMilS
------------------------------------------------------------
------------------------------------------------------------
------------------------------------------------------------
------------------------------------------------------------
---------------------------------------MLLTFNI-------------T
DATL-SHGV--------ILR-RRENFPR--HAFQIFPAIAAT-KRSFN-AV-CSLA-TPP
------------------------------TD-LIG--------------KIKEKFNGKD
DNPLAA---------------------------------AAAIKSAPNIPS-SLCIIDTL
QRLGVDRYFQSEIDSILEETYRSWREKD-----S-EIYSDVTTHAMAFRLLRVKGYEVSX
EALAPYAEQERVD----LQTI-DVATVIELYRAAQERIREEE---------------SSL
EKLLGWTTTFLKQQ----------LLT-NSIPDNKLHK----------QVEYYL-KNYHG
ILDRMGVRRNLD-LYDIS-HYRSLRA---RFPN-LCNEDFLSFARQDFNMCQAQHREELE
QLQ-------RWYSDC-RLDT-LRFGRNV-LR---VANFLTSAIIGDPELPEVRIVFAQH
IIPVTLIDDLFDHGG---TKQESYKILELVKEWKEKN---AAEYGCEEVEILFTAVYNTV
NELVERAHVAQGR---SV--KDFLI-KLWVQILSIFKIELDTWSD-ETELSLDEYLSNSW
-----VSIGCRICILMSMQFMGIKL----T----DEMLLSEECIDLCRHVSMVDRLLNDV
Q--TFEKE-----RKENTGNSVSLLLA-ANKDDSAFTEEEAITKAK-EMAEWNRRQLMKI
VYI-K--GNKFPRKCRDMFLKVCRIGCYLYA--S-GDEFTSPQQMMEDMKSLVYEPVGE-
----------------------------------------------
>IrKSL3
---------------------------------------------------------MST
LKL----IPFSTS-------------IDKQ------FSGR-T---S--------------
----------------------------ILG-------GKCCLQIDGP----------KT
TKKQSKILVEKIRERISN-GKVVEISASAYDTAWVAMVPSREMSG--RPSFPEC------
LDWIVENQNPDGSWGLN---P------FLVKDSLSCTLACLLALRKWGLP-NHLLHKGIE
FIESNISRA--------ATD-DENQVAPI-GFNIIFPAMISYA--KELDLT-LTLP-PSS
LNALLRARDSEMIR--------REGKWEYVGE-GLG-----DSCNWNQIIQKHQSRNGSL
FNSPATTAAAAIHCRDHKCFDYLISVVNKCN-G------WAPTVYPMDIYA-RLCMIDTL
QRLGIDCHFRVELDAIFDEIYRNWQERE-----E-EIFSDVTCQALAFRLLRVKGYDVSS
DGLEEFVEQEGFFNSVSMQHS-NVGTVLELYRASQTRINEEE---------------NTL
QKIHAWTKPFLTQQ----------LLN-KTIRHKPLQM----------QVEYDL-KNFYG
TVDRFQHRRTID-LYDAQ-ASQILKT-AYRCSA-IHNEDFIRFSVQNFKICRAEYQKELD
EIN-------KWYAYF-GMDL-LSKGRNA-CE---QAYVVTAGLIADVELSMARISFAQV
ILLITVFDDVFDRYG---TREEALAVIHLIKEWKAA-----PKECSQLVKTTFTALYDTV
NETAAKAHALQGF---CF--KQQII-SLWEELLECAVREKESLSG-KNVSTLDEYLSFAP
-----VTIGCELCVLTAVHFLGIQV----S----EEMLTSAEMLTLCWHGNVVCRLLNDL
K--TYSRE-----REEKTVNSVSVQV--------GVSEEEAVAKVK-EVLEYHRRKVVEM
VYQS--QGSNVPRECKELVWKTCKVAHCFYGYD--GDEFSSPRDIVDDIKAMMFLGLPHL
STH-------------------------------------------
>IrKSL1
------------------------------------------------------------
------------------------------------------------------------
------------------------------------------------------------
------------------------------------------------------------
---------------------------------------MSLAFNL-------------R
VIPFSGHTI--------QSR-RG-LFPVH-----ESPMITT--KPFA-AVK-CSLT-TST
-------------------------------D-LMG--------------KIKEKFNGKV
HTSL-----------------------------------PAITTHSADTPS-NLCIIDTL
QRLGVDRYFQSEIDSILDDTYRLWQLKK-----E-DIFSDITTHAMAFRLLRVKGYQVSS
EELAPYADQERVN----LQEI-DVPTVIELYRAAQERVTEED---------------STL
KKLYVWTSTFLKQQ----------LLT-DAIPDKKLHE----------QVDYYL-KNYHG
ILDRMGVRRSLD-LYDVG-HYKTLKA-ADGFSN-LCNEDFLAFARQDFNISQAQHQKELQ
QLQ-------RWYSDC-RLDT-LKFGRDV-VR---VSNFLTSAMSGDPELSDVRLAFAKH
IVLVTRIDDFFDHGG---SKEESYKILELVKEWKEKP---AGEYGSEEVEILFTAVYNTV
NELAEMAHIEQGR---SV--KDLLI-KLWVEILSMFKIELDTWSD-DTALTLDEYLSSSW
-----VSIGCRICILISMQFLGVKL----T----DEMLLSEECTDLCRHVSMVDRLLNDV
Q--TFEKE-----RKENTGNSVSLLLA-AHKDERAINEEEAITKAK-DMAEYNRRKLMQI
VYK-T--GTIFPRKCKDMFLKVCRIGCYLYS--S-GDEFTTPQQMMEDMKSLVYEPLTIH
PPEANNVVGKKQSCVSN-----------------------------
>IrKSL4
--------------------------------------------MG--IVALILIKAAMS
LILS--SFPLFRS-------------SRSS------PASA--------------------
----------------------------SLA-------GSGLPKTTPP---------KTA
SLQSHSPMFEETKGRIAKLFKKNEVCISTYDTAWVGMVPSPFSSD--QPCFPDS------
LFWLLDNQCPDGSWAQPHHHSHSHSPSLLNKDVLSSTLASILALHKWGLG-QHHIAKGLH
FLELNFASA--------T---DNSQITPL-GFDIVFPAMLDHA--ADLSLN-LRLD-PTT
LNDLMNRRDLELQRCTENGSAETEVYMAYIGE-GMG-----KLHDWESVM-KYQRKNGSL
FNSPSTTAAAFIALRNSDCLNYLYSALNKFGS-------AVPAVYPLDIYS-QLCIVDNL
ERLGISRFFSTEIQSVLDETYRCWLQGD-----E-EIIMDASTCGLAFRTLRMNGYKVTS
DSFIKVVQDCFS---SPGHMR-DVNTTLELYRASELMLYPHE---------------IEL
EKQNSRLRSLLEQE----------LSG-GSIQSSQL----------NAEVKQALDYPFYA
ALDRMVKKKTIE-HYNID-DSRILKT-SFRLPS-FGNKDLLSLSVQDYNRCQAIHREELR
EFD-------RWFVEN-RLDE-LEFARHK-SA-YYYCYFAAAATFFAPELSDARMSWAKN
ALMTTMVDDLFDVTG---SVEEMKNLIQLVELWDVDV---STECCSHKVQILFSALKRTI
CEVGDRAHQLQGR---SI--RSHII-VIWLDLLHSMMKEVEWTRD-KFVPTMDEYVSNAH
-----VSFALGPIVLPALYLVGPKL----S----EEMVNHSEYHNLFKLMSMCGRLMNDI
R--GYERE-----HDDGKLNAMSLYIM---NNGGEITPEVAILEIK-SWNDRHRRDLLRL
VLEE---KSVIPKACKDLFWHMCSVVHLFYNK---DDGFWS-QELIEVVNQVIHQPILLN
HF--------------------------------------------
>IrTPS4
------------------------------------------------------------
------------------------------------------------------------
------------------------------------------------------------
------------------------------------------------------------
---------------------------------------MSLAFNL-------------R
VIPFSGHTI--------QSR-RG-LFPVH-----ESPMITT--KPFA-AVK-CSLT-TST
-------------------------------D-LMG--------------KIKEKFNGKV
HTSL-----------------------------------PAITTHSADTPS-NLCIIDTL
QRLGVDRYFQSEIDSILDDTYRLWQLKK-----E-DIFSDITTHAMAFRLLRVKGYQVSS
EELAPYADQEHVN----LQEI-DVPTVIELYRAAQERVTEED---------------STL
KKLYVWTSTFLKQQ----------LLT-DAIPDKKLHE----------QVDYYL-KNYHG
ILDRMGVRRSLD-LYDVG-HYKTLKA-ADGFSN-LCNEDFLAFARQDFNISQAQHQKELQ
QLQ-------RWYSDC-RLDT-LKFGRDV-VR---VSNFLTSAMSGDPELSDVRLAFAKH
IVLVTRIDDFFDHGG---SKEESYKILELVKEWKEKP---AGEYGSEEVEILFTAVYNTV
NELAEMAHIEQGR---SV--KDLLI-KLWVEILSMFKIELDTWSD-DTALTLDEYLSSSW
-----VSIGCRICILISMQFLGVKL----T----DEMLLSEECTDLCRHVSMVDRLLNDV
Q--TFEKE-----RKENTGNSVSLLLA-AHKDERAINEEEAITKAK-DLAEYNRRKLMQI
VYK-T--GTIFPRKCKDMFLKVCRIGCYLYS--S-GDEFTTPQQMMEDMKSLVYEPLTIH
PPEANNVVGKKTELCQQLVKPYVCHTFCKKYTVSRPSNVMMTCYID
>IrTPS2
---------------------------------------------------------MST
LKL----IPFSTS-------------IDKQ------FSGR-T---S--------------
----------------------------ILG-------GKCCLQIDGP----------KT
TKKQSKILVEKIRERISN-GKVVDISASAYDTAWVAMVPSREMSG--RPSFPEC------
LDWIVENQNPDGSWGLN---P------FLVKDTLSCTLACLLALRKWGLP-NHLLHKGIE
FIESNISRA--------ATD-DENQVSPI-GFNIIFPAMISYA--KELDLT-LTLP-PSS
LNALLRPRDSEMIRR-------REGKWEYVGE-GLG-----DSCNWNQIIQKHQSRNGSL
FNSPATTAAAAIHCRDHKCFDYLISVVNKCN-G------WAPTVYPMDIYA-RLCMIDTL
QRLGIDCHFRVELDAIFDEIYRNWQERE-----E-EIFSDVTCQALAFRLLRVKGYDVSS
DGLEEFVEQEGFFNSVSMQHS-NVGTVLELYRASQTRINEEE---------------NTL
EKIHAWTKPFLTQQ----------LLN-KTIRHKPLQK----------QVEYDL-KNFYG
TVDRFQHRRTID-LYDAQ-ASQILKT-AYRCSA-IHNEDFIRFSVQNFKICRAEYQKELD
EIN-------KWYAYF-GMDL-LSKGRNA-CE---QSYVVTAGLIADVELSMARISFAQV
AILITVFDDVFDRYG---TREEALAVIHLIKEWKAA-----PKECSQLVKTTFTALYDTV
NETAAKAHALQGF---CF--KQQII-SLWVELLECAVREKESLSG-KNVSTLDEYLSFAP
-----VTIGCKLCVLTAVHFLGIQV----S----EEMLTSAEMLTLCWHGSVVCRLLNDL
K--TYSRE-----REEKTVNSVSVQA--------GVSEEEAVAKVK-EVLEYHRRKVVKM
VYQS--QGSNVPRECKELVWKTCKVAHCFYGYD--GDEFSSPRDIVDDIKAMMFLDLPHL
STH-------------------------------------------
>IrCPS2
------------------------------------------------------------
------------------------------------------------------------
------------------------------------------------------------
------------------------------------------------------------
------------------------------------------------------------
------------------------------------------------------------
------------------------------------------------------------
------------------------------------------------------------
---------------------------------------------MGIRLLKMHGYDVDP
NALKHFKQEDGKFSCYGGQMIESASPIYNLYRASQLRFPGEEI----------------L
EEATKFAYNFLQEK----------IAN-NQIQEKWVIS-----EHLIDEIKLGLKMPWYA
TLPRVEAAYYLQ-YYAGTGDVWIGKT-FYRMPE-ISNDTYKELAVLDFNRCQAQHQFEWI
YMQ-------EWYQSS-SV-KAFGISKKE-LL---LAYFLAAATIFEPERTQERIMWAKT
QIVSRMIKSFLSKEN-TLSLEQKTTLLIDFGHDINGLNKIN---SVEKGNGLAGTLLTTF
QQLLEE------F---DRYTTHQLK-NAWSQWFVK------LQQG-E------------G
-----DGGADAELLANTLNICAGH------IAFNEDILSHRDYTTLSSLTTKICQRLTQI
Q--DKKIL-----EIK------------------------DGSIKD-KELEEEMQALVKL
VLEENG-GGI-DRNIKQTFLSVFKTFYYC--------AYHHAETTDAHIFKVLFEPVV--
----------------------------------------------
>SscTPS1
---------------------------------------------------------MTS
VNLS--RAPAAIT-------------RRR---------LQ-LQPEFHAE--CSWLKSSSK
HAPLTLSC-QIRP-KQLSQIAEL-RVTSLDA-------SQASEKDISLVQ----TPHKVE
VNEKIEESIEYVQNLLMTSG-DGRISVSPYDTAVIALIKDLKGR--DAPQFPSC------
LEWIAHHQLADGSWGDE---F------FCIYDRILNTLACVVALKSWNLH-SDIIEKGVT
YIKENVHKL--------KGA--NVEHRTA-GFELVVPTFMQMA--TDLGIQDLPYD-HPL
IKEIADTKQQRLKEIPKDLVYQMPTNLLYSLE-GLG------DLEWERLLKLQSG-NGSF
LTSPSSTAAVLMHTKDEKCLKYIENALKNCDGG-------APHTYPVDIFS-RLWAIDRL
QRLGISRFFQHEIKYFLDHIESVWEE-TGVFSGRYTKFSDIDDTSMGVRLLKMHGYDVDP
NVLKHFKQQDGKFSCYIGQSVESASPMYNLYRAAQLRFPGEEV----------------L
EEATKFAFNFLQEM----------LVK-DRLQERWVIS-----DHLFDEIKLGLKMPWYA
TLPRVEAAYYLD-HYAGSGDVWIGKS-FYRMPE-ISNDTYKELAILDFNRCQTQHQLEWI
HMQ-------EWYDRC-SL-SEFGISKRE-LL---RSYFLAAATIFEPERTQERLLWAKT
RILSKMITSFVKISGTTLSL----------DYNFNGLDEII--SSANEDQGLAGTLLATF
HQLLDG------F---DIYTLHQLK-HVWSQWFMK------VQQG-E------------G
-----SGGDDAVLQANALNICAGL---------NEDVLSNNEYTALSTLTNKICNRLAQI
Q--DNKIL-----QVV------------------------DGSIKD-KELEQDMQALVKL
VLQENG-GAV-DRNIRHTFLSVSKTFYYD--------AYHDDETTDLHIFKVLFRPVV--
----------------------------------------------
>SsTpsSa3
---------------------------------------------------------MTS
VNLS--RAPAAIT-------------RRR---------LQ-LQPEFHAE--CSWLKSSSK
HAPLTLSC-QIRP-KQLSQIAEL-RVTSLDA-------SQASEKDISLVQ----TPHKVE
VNEKIEESIEYVQNLLMTSG-DGRISVSPYDTAVIALIKDLKGR--DAPQFPSC------
LEWIAHHQLADGSWGDE---F------FCIYDRILNTLACVVALKSWNLH-SDIIEKGVT
YIKENVHKL--------KGA--NVEHRTA-GFELVVPTFMQMA--TDLGIQDLPYD-HPL
IKEIADTKQQRLKEIPKDLVYQMPTNLLYSLE-GLG------DLEWERLLKLQSG-NGSF
LTSPSSTAAVLMHTKDEKCLKYIENALKNCDGG-------APHTYPVDIFS-RLWAIDRL
QRLGISRFFQHEIKYFLDHIESVWEE-TGVFSGRYTKFSDIDDTSMGVRLLKMHGYDVDP
NVLKHFKQQDGKFSCYIGQSVESASPMYNLYRAAQLRFPGEEV----------------L
EEATKFAFNFLQEM----------LVK-DRLQERWVIS-----DHLFDEIKLGLKMPWYA
TLPRVEAAYYLD-HYAGSGDVWIGKS-FYRMPE-ISNDTYKELAILDFNRCQTQHQLEWI
HMQ-------EWYDRC-SL-SEFGISKRE-LL---RSYFLAAATIFEPERTQERLLWAKT
RILSKMITSFVNISGTTLSL----------DYNFNGLDEII--SSANEDQGLAGTLLATF
HQLLDG------F---DIYTLHQLK-HVWSQWFMK------VQQG-E------------G
-----SGGEDAVLLANTLNICAGL---------NEDVLSNNEYTALSTLTNKICNRLAQI
Q--DNKIL-----QVV------------------------DGSIKD-KELEQDMQALVKL
VLQENG-GAV-DRNIRHTFLSVSKTFYYD--------AYHDDETTDLHIFKVLFRPVV--
----------------------------------------------
>SsTpsSa9
---------------------------------------------------------MTS
VNLS--RAPAAII-------------RRR---------LQ-LQPEFHAE--CSWLKSSSK
HAPFTLSC-QIRP-KQLSQIAEL-RVTSLDA-------SQASEKDISLVQ----TPHKVE
VNEKIEESIEYVQNLLMTSG-DGRISVSPYDTAVIALIKDLKGR--DAPQFPSC------
LEWIAHHQLADGSWGDE---F------FCIYDRILNTLACVVALKSWNLQ-SDIIEKGVT
YIKENVHKL--------KGA--NVEHRTA-GFELVVPTFMQMA--TDLGIQGLPYD-HPL
IKEIADTKQQRLKEIPKDLVYQMPTNLLYSLE-GLG------DLEWERLLKLQSG-NGSF
LTSPSSTAAVLMHTKDEKCLKYIENALKNCDGG-------APHTYPVDIFS-RLWAIDRL
QRLGISRFFQHEIKYFLDHIESVWEE-TGVFSGRYTKFSDIDDTSMGVRLLKMHGYDVDP
NVLKHFKQQDGKFSCYIGQSVESASPMYNLYRAAQLRFPGEEV----------------L
EEATKFAFNFLQEM----------LVK-DRLQERWVIS-----DHLFDEIKLGLKMPWYA
TLPRVEAAYYLD-HYAGSGDVWIGKS-FYRMPE-ISNDTYKELAILDFNRCQTQHQLEWI
QMQ-------EWYDRC-SL-SEFGISKRE-LL---RSYFLAAATIFEPERTQERLLWAKT
RILSKMITSFVNISGTTLSL----------DYNFNGLDEII---SANEDQGLAGTLLATF
HQLLDG------F---DIYTLHQLK-HVWSQWFMK------VQQG-E------------G
-----SGGEDAVLLANTLNICAGL---------NEDVLSNNEYTALSTLTNKICNRLAQI
Q--DNKIL-----QVV------------------------DGSIKD-KELEQDMQALVKL
VLQENG-GAV-DRNIRHTFLSVSKTFYYD--------AYHDDETTDLHIFKVLFRPVV--
----------------------------------------------
>SsLPPS
---------------------------------------------------------MTS
VNLS--RAPAAII-------------RRR---------LQ-LQPEFHAE--CSWLKSSSK
HAPFTLSC-QIRP-KQLSQIAEL-RVTSLDA-------SQASEKDISLVQ----TPHKVE
VNEKIEESIEYVQNLLMTSG-DGRISVSPYDTAVIALIKDLKGR--DAPQFPSC------
LEWIAHHQLADGSWGDE---F------FCIYDRILNTLACVVALKSWNLQ-SDIIEKGVT
YIKENVHKL--------KGA--NVEHRTA-GFELVVPTFMQMA--TDLGIQGLPYD-HPL
IKEIADTKKQRLKEIPKDLVYQMPTNLLYSLE-GLG------DLEWERLLKLQSG-NGSF
LTSPSSTAAVLMHTKDEKCLKYIENALKNCDGG-------APHTYPVDIFS-RLWAIDRL
QRLGISRFFQHEIKYFLDHIESVWEE-TGVFSGRYTKFSDIDDTSMGVRLLKMHGYDVDP
NVLKHFKQQDGKFSCYIGQSVESASPMYNLYRAAQLRFPGEEV----------------F
EEATKFAFNFLQEM----------LVK-DRLQERWVIS-----DHLFDEIKLGLKMPWYA
TLPRVEAAYYLD-HYAGSGDVWIGKS-FYRMPE-ISNDTYKELAILDFNRCQTQHQLEWI
HMQ-------EWYDRC-SL-SEFGISKRE-LL---RSYFLAAATIFEPERTQERLLLAKT
RILSKMITSFVNISGTTLSL----------DYNFNGLDEII--SSANEDQGLAGTLLATF
HQLLDG------F---DIYTLHQLK-HVWSQWFMK------VQQG-E------------G
-----SGGEDAVLLANTLNICAGL---------NEDVLSNNEYTALSTLTNKICNRLAQI
Q--DNKIL-----QVV------------------------DGSIKD-KELEQDMQALVKL
VLQENG-GAV-DRNIRHTFLSVFKTFYYD--------AYHDDETTDLHIFKVLFRPVV--
----------------------------------------------
>SmCPS1
------------------------------------------------------MASLSS
TILS--RSPAARR---------------RITPA---SAKL-HRPECFAT--SAWMG--SS
SKNLSLSY-QLNH-KKL-------SVATVDA-------PQVHDHDGTTVH----Q--GHD
AVKNIEDPIEYIRTLLRTTG-DGRISVSPYDTAWVAMIKDVEGR--DGPQFPSS------
LEWIVQNQLEDGSWGDQK--L------FCVYDRLVNTIACVVALRSWNVH-AHKVKRGVT
YIKENVDKL--------MEG--NEEHMTC-GFEVVFPALLQKA--KSLGIEDLPYD-SPA
VQEVYHVREQKLKRIPLEIMHKMPTSLLFSLE-GLEN------LDWDKLLKLQSA-DGSF
LTSPSSTAFAFMQTKDEKCYQFIKNTIDTFNGG-------APHTYPVDVFG-RLWAIDRL
QRLGISRFFEPEIADCLSHIHKFWTD-KGVFSGRESEFCDIDDTSMGMRLMRMHGYDVDP
NVLRNFKQKDGKFSCYGGQMIESPSPIYNLYRASQLRFPGEEI----------------L
EDAKRFAYDFLKEK----------LAN-NQILDKWVIS-----KHLPDEIKLGLEMPWLA
TLPRVEAKYYIQ-YYAGSGDVWIGKT-LYRMPE-ISNDTYHDLAKTDFKRCQAKHQFEWL
YMQ-------EWYESC-GI-EEFGISRKD-LL---LSYFLATASIFELERTNERIAWAKS
QIIAKMITSFFNKEA--TSEEEKRDLLNELEN-INGLNDTN---GAGREGGAGSIALATL
TQFLEG------F---DRYTRHQLK-NAWSVWLTQ------LQHG-E------------A
--------DDAELLTNTLNICAGH------IAFREEILAHNEYKALSNLTSKICRQLSFI
Q--SEKEM-----GVEGEIAA-------------------KSSIKS-KELEEDMQMLVKL
VLEKYG--GI-DRNIKKAFLAVAKTYYYR--------AYHAADTIDTHMFKVLFEPVA--
----------------------------------------------
>SmCPS2
------------------------------------------------------MTSLFS
LNLS--RAPAIRR--------------RLQL-----PAEV-HLSEFFAV--YAWLNSSTK
PSPLT--F-QIQR-KHLSKVTEC-RVASLDG-------IQVSEKD--TP-----LRTPNE
INKKIEDSIEYVKNLLMTSG-DGRISVSPYDTSIAALIKDVKGR--NAPQFPSC------
LEWIAQHQMADGSWGDE---F------FCIYDRIVNTLACVIALKSWNVH-AHMIQKGVA
YVNENVHKL--------KDG--NLEHMTS-GFEIVVPALVQRA--KDLGIQGLPYD-HPL
INEIAITKEGRLKKIPKDMIYQTPTTLLFSLE-GLG------DLEWERILQLQSG-DGSF
LTSPSSTAHAFMQTKDAKCLKFIDNAVKNCNGG-------VPHTYPVDVFA-RLWAVDRL
QRLGISRFFQQEIKYFLDHVNSVWTE-NGVFSGRDSQFCDIDDTSMGIRLLKMHGYNVDP
NAVEHFKQQDGKFSCYGGQMIESASPIYNLYRAAQLRFPGEEI----------------L
EEATKFAFNFLQEK----------IAN-NQLQEKWVIS-----HHLIDEIKLGLKMPWYA
TLPRVEAAYYLR-YYAGSDDVWIGKV-FYRMPE-ISNDTYKELAVLDFNRCQAQHQFEWI
YMQ-------EWYHRS-SV-GEFGISKKD-LL---RAYFLAAATVFEPERTQERLAWAKT
QLVSKMIASFVSNET-TLSLDQRIALVTQLGHNFDGIDEII---SAMKDHALAPTLLTTF
QQLLDG------F---NRYTRHQLK-NAWSQWFMK------LRQG-E------------A
-----NGGGDAELLANTLNICAGL------IAFNEDVLLHHEYTTLSTLTNKICKRLSQI
K--DNKAL-----EVV------------------------DGSIKD-KELEQDMRALVKL
ALEENGGGGV-DRNIKHTFLSVVKTFYYS--------AYHDDETTDAHIFKVLFEPVV--
----------------------------------------------
>SmCPS5
-------------------------------------------------------MPLAS
NPVAFLPSSTAHGDLP-------AA----------------AFSRSSAGCLQLCRPLTP-
TSS--LQCNAISRPRT----EEYIDVIQNGL-PVIKW-HEIVEDDA--EKDS--------
PKDKVGELRDAVRSMLRSMG-DGEISISPYDTAWVALVADAD---GDRPQFPSS------
LHWISTNQLADGSWGDHA--T------FSIFDRIINTLACVVALTSWDLH-PDKTHKGIL
FIKKNIHRL--------EEE--NVEHMPI-GFEVALPSLIDIA--KQLQID-IPS-DTRG
LREIYARREIKLKKIPSDILHQMPTTLLHSLE-GMPG------LMWQKLLKLQSE-DGSF
LFSPSSTAFALQQTKDHNCLKYLTNHLIKFKGG-------VPNVYPVDLFE-HLWAVDRL
QRLGVSRYFQPEIEECVAYVYRYWTE-KGICWARNSEIQDIDDTAMGFRLLRLHGYEVSA
DVFKHFES-GGEFFCFKGQSTQAVTGMYNLYRAAQLIFPGENI----------------L
EDAATFSAKFLQQK----------RAN-NELLDKWIIT-----KDLPGEVGYALDVPWYA
SLPRVETRFYLE-QYGGEDDVWIGKT-LYRMPY-VNNNKYLELAKLDYNNCQALHQQEWK
DIQ-------KWYRNS-SL-GEFGLSEGS-LV---QAYYVAAASIFEPQKSQERLAWAKT
AILMQTITSHFHHS-----AEQKRVFLHEFQH--------ATGGRYKTTRTLVGTLLRTL
NQLSLDILLAHGC---HI--HQPLK-NAWHKWIKT------WEGG-G-------------
--------GGAELLVQTLNLCGGGR--RNRWESEELLSSHPKYEQLLKATVGVCDKLRRF
Q--HRK-------DCNGCMGSDG------------------GI-RT-LDIEAEMQELVKL
VVTKS-PGDL-DSEIKQNFFMIARSYYYA--------AYCNPGTINFHIAKVLFERVQ--
----------------------------------------------
>MvCPS1
------------------------------------------------------MASTPT
LNLSI-TTPFVRT-------------KI--------PAKI-SLPACSW------LDR-SS
SRHVELNH-KFCR-KLELKVA--MCRASLDV-------QQVRDEVYSNAQ----P--HEL
VDKKIEERVKYVKNLLSTMD-DGRINWSAYDTAWISLIKDFEGR--DCPQFPST------
LERIAENQLPDGSWGDKD--F------DCSYDRIINTLACVVALTTWNVH-PEINQKGIR
YLKENMRKL--------EET--PTVLMTC-AFEVVFPALLKKA--RNLGIHDLPYD-MPI
VKEICKIGDEKLARIPKKMMEKETTSLMYAAE-GVEN------LDWERLLKLRTPENGSF
LSSPAATVVAFMHTKDEDCLRYIKYLLNKFNGG-------APNVYPVDLWS-RLWATDRL
QRLGISRYFESEIKDLLSYVHSYWTD-IGVYCTRDSKYADIDDTSMGFRLLRVQGYNMDA
NVFKYFQK-DDKFVCLGGQMNGSATATYNLYRAAQYQFPGEQI----------------L
EDARKFSQQFLQES----------IDT-NNLLDKWVIS-----PHIPEEMRFGMEMTWYS
CLPRIEASYYLQ-HYGATEDVWLGKT-FFRMEE-ISNENYRELAILDFSKCQAQHQTEWI
HMQ-------EWYESN-NV-KEFGISRKD-LL---FAYFLAAASIFETERAKERILWARS
KIICKMVKSFLEKET--GSLEHKIAFLTGSGDKG---------------NGPVNNAMATL
HQLLGE------F---DGYISIQLE-NAWAAWLTK------LEQG-E-------------
-------ANDGELLATTINICGGR------V--NQDTLSHNEYKALSDLTNKICHNLAQI
Q--NDKGD-----EIKD---S-------------------KRSERD-KEVEQDMQALAKL
VFEESD----LERSIKQTFLAVVRTYYYG--------AYIAAEKIDVHMFKVLFKPVG--
----------------------------------------------
>MvCPS3
------------------------------------------------------MGSLST
LNLI--KTCVTLA---------------------SSEKLN-QPSQCYTI--STCMKS-S-
-NNPPFNYYQINGRKKMSTAI----DSSVNA-------PPEQKYNSTALE-------HDT
EIIEIEDHIECIRRLLRTAG-DGRISVSPYDTAWIALIKDLDGH--DSPQFPSS------
MEWVADNQLPDGSWGDEH--F------VCVYDRLVNTIACVVALRSWNVH-AHKCEKGIK
YIKENVHKL--------EDA--NEEHMTC-GFEVVFPALLQRA--QSMGIKGIPYN-APV
IEEIYNSREKKLKRIPMEVVHKVATSLLFSLE-GLEN------LEWEKLLKLQSP-DGSF
LTSPSSTAFAFIHTKDRKCFNFINNIVHTFKGG-------APHTYPVDIFG-RLWAVDRL
QRLGISRFFESEIAEFLSHVHRFWSDEAGVFSGRESVFCDIDDTSMGLRLLRMHGYHVDP
NVLKNFKQ-SDKFSCYGGQMMECSSPIYNLYRASQLQFPGEEI----------------L
EEANKFAYKFLQEK----------LES-NQILDKWLIS-----NHLSDEIKVGLEMPWYA
TLPRVETSYYIH-HYGGGDDVWIGKT-LYRMPE-ISNDTYRELARLDFRRCQAQHQLEWI
YMQ-------RWYESC-RM-QEFGISRKE-VL---RAYFLASGTIFEVERAKERVAWARS
QIISHMIKSFFNKET--TSSDQKQALLTELLF-GNISA------SETEKRELDGVVVATL
RQFLEG------F---DIGTRHQVK-AAWDVWLRK------VEQG-E------------A
-----HGGADAELCTTTLNTCAN-----------QHLSSHPDYNTLSKLTNKICHKLSQI
Q--HQKEM-----KG-GI-KA-------------------KCSINN-KEVDIEMQWLVKL
VLEK----SGLNRKAKQAFLSIAKTYYYR--------AYYADQTMDAHIFKVLFEPVV--
----------------------------------------------
>SmCPS4
------------------------------------------------------MSF-AS
NAT--------------GFRIPLTT-----------------------CVYPSPILRFNA
KVG--SGSSY-GTTEA-QRNMKCVDGIGRSRVVAVA--------------AS-GRTRDSN
PEVESEKMKEMIRWMFRDMD-DGEVSVSAYDTAWVALVEDIGGS--GGPQFPTS------
LDWISDNQLDDGSWGDRK---------FVLYDRILNTLACVVALTTWKLH-PHKCEKGLK
FIRENIEKL--------DNE--DEELMLV-GFEVALPSLIDLA--KKLGIE-ISD-DSPC
IKNIYAKRDSKLKEIPMDLLHKEPTSLLFSLE-GMEG------LDWEKLLTLRS--EGSF
LSSPSSTAYALQHTKDELCLDYLLKPVNKFNGG-------VPSTYPVDMFE-HLWAVDRL
QRLGISRYFQVEIGECLDYVYRYWTN-EGISWARYTNIKDSDDTSMGFRLLRLHGYDISI
DAFKAFEK-GGEFWCMAGQMGHAVTGVYNLYRASQLMFPQEHI----------------L
LDARNFSANFLHHK----------RLT-NAIVDKWIIS-----KDLPAEVGYALDVPFYA
SLPRLEARFFLE-QYGGDDDVWIGKT-LYRMLY-VNSNTYLELAKLDYKHCQSVHQLEWK
SMQ-------KWYTDC-NL-GEFGLSERS-LL---LAYYIAASTAFEPEKSGERLAWATT
IILVETIASQ----Q--LSNEQKREFVNEFENGSTIN--NRNGGRYKPRSRLVDVLINAI
TL------VAQGR---GI--SQQLS-NAWQKWLKT------WEGG-GH------------
-----QGEAEARLLIHTLHLSSGLD---------ESSFSHPKYQQLLEVTSKVCHQLRLF
Q--NRKVY----D-AQGCTSRLV------------------TG-TT-FQTEAGMQELVKL
VFPKT-SDDM-TSATKQSFFNIARSFYYT--------AYCHEGAIDSHIDKVLFEKIV--
----------------------------------------------
>SfCPS
------------------------------------------------------MTSMSS
LNLT----PAIIR--------------RLQP-----AAKV-HLPEFYAA--CAWLNSSSK
HAPLT--C-QTRR-KQLSKVTEC-RVANLDT-------SQLSEKHT-SP-----IQTPDE
VNEKMGDYIEYVKNLLMTSG-DGRISVSPYDTSIIALIKDLKGR--DAPQFPSC------
LEWIARNQRADGSWGDQ---F------FCIYDRILNTLACVVALQSWNLH-AHMIQKGVT
YVNENVHKL--------KDG--NIEHMTS-GFEIVVPALVQRA--RXLGIQGLPYD-HPL
IKEIANTKQGRLKKIPKDMIYQTPTTLLFSLE-GLE------DLDWEKILKLQSG-DGSF
LTSPSSTAQVFMKTKDEKCLKFIENAVRNCDGG-------APHTYPVHVFP-RLWAVDRL
QRLGISRFFQKEIKYFLDHINSVWTE-NGVFSGRDSEFCDIDDTSMGIRLLKMHGYNVDP
NALNHFKQPDGKFSCYGGQMIESASPTYNLYRAAQLRFPGEEI----------------L
EEATKFAYNFLQEK----------IAN-NQFQEKWVIS-----EHLIDEVKLGLKMPWYA
TLPRVEAAYYLQ-YYAASDNVWIGKV-FYRMPE-ISNDTYKXLAVXDFNRCXAQHQFEWI
YMQ-------EWYHRS-SV-SEFGISKKE-LL---RAYFLAAATIFEPDRTQEELVWAKT
QIVSKMITSFVTNGT-TLSLDQKTALLSQIGHNFDGLDEII---SAMKDHGLARTLLTTF
QQLLDG------F---DRYTRHQLK-NAWSQWFMK------LQQG-E------------A
-----NGGEXAXLQANMLNICAGL------IAFNEDVLSHHEYTALSTLTNKICKRLTQI
Q--DXKML-----EVV------------------------EGSIKD-KELEQDMQALVKL
VLEENG-GGM-DRSIKQTFLSVFKTFYYS--------AYHDDETTDAHIFKVLFGPVV--
----------------------------------------------
>RoCPS1
------------------------------------------------------MTSMSS
LNLS--RAPAISR--------------RLQL-----PAKV-QLPEFYAV--CSWLNNSSK
HTPLS--C-HIHR-KQLSKVTKC-RVASLDA-------SQVSEKGTSSP-----VQTPEE
VNEKIENYIEYIKNLLTTSG-DGRISVSPYDTSIVALIKDLKGR--DTPQFPSC------
LEWIAQHQMADGSWGDE---F------FCIYDRILNTLACVVALKSWNVH-ADMIEKGVT
YVNENVQKL--------EDG--NLEHMTS-GFEIVVPALVQRA--QDLGIQGLPYD-HPL
IKEIANTKEGRLKKIPKDMIYQKPTTLLFSLE-GLG------DLEWEKILKLQSG-DGSF
LTSPSSTAHVFMKTKDEKCLKFIENAVKNCNGG-------APHTYPVDVFA-RLWAVDRL
QRLGISRFFQQEIKYFLDHINSVWTE-NGVFSGRDSEFCDIDDTSMGIRLLKMHGYDIDP
NALEHFKQQDGKFSCYGGQMIESASPIYNLYRAAQLRFPGEEI----------------L
EEATKFAYNFLQEK----------IAN-DQFQEKWVIS-----DHLIDEVKLGLKMPWYA
TLPRVEAAYYLQ-YYAGCGDVWIGKV-FYRMPE-ISNDTYKKLAILDFNRCQAQHQFEWI
YMQ-------EWYHRS-SV-SEFGISKKD-LL---RAYFLAAATIFEPERTQERLVWAKT
QIVSGMITSFVNSGT-TLSLHQKTALLSQIGHNFDGLDEII---SAMKDHGLAATLLTTF
QQLLDG------F---DRYTRHQLK-NAWSQWFMK------LQQG-E------------A
-----SGGEDAELLANTLNICAGL------IAFNEDVLSHHEYTTLSTLTNKICKRLTQI
Q--DKKTL-----EVV------------------------DGSIKD-KELEKDIQMLVKL
VLEENG-GGV-DRNIKHTFLSVFKTFYYN--------AYHDDETTDVHIFKVLFGPVV--
----------------------------------------------
>SdKPS
------------------------------------------------------MSFATS
LPR----PTTTGAA---GFGLPLAT-----------------------CISLSVSHSFSP
KFG--ICNNTSLRLKS-KAGSGCYEGIHRS-QLAASTILE-----------G-HTPINPE
VESEKIRLIERIRLMFRSMD-DGEISVSPYDTAWVALVEDIGGS--GGPQFPTS------
LEWISNNQLDDGSWGDRK---------FVLYDRILNTLACVVALTTWKMH-PNKCEKGLR
FISDNIEKL--------ADE--DEELMPV-GFEIALPSLIDLA--KRLCIE-IPD-NSAS
IKNIYAKRDSKLKRIPMDLMHKKPTSLLFSLE-GMEG------LNWDKLLDFQS--EGSF
LSSPSSTAYALHHTKDELCLEYLLKAVKKFNGG-------VPNAYPVDMFE-HLWSVDRL
RRLGISRYFQVEIDECLDYVYRYWTN-KGICWARNMCVQDSDDSSMGFRLLRLYGYDVSI
DVFKQFEE-GGQFCSIPGQMTHAITGMYNLYRASQLMFPQEHI----------------L
ADARNFTANLLHQK----------RVT-NSIVDKWIIT-----KDLPGEVAYALDVPFYA
SLPRLEARFFLE-QYGGDDDVWIGKT-LYRMLY-VNCNTYLELAKLDYKHCQTVHQLEWN
SMQ-------TWYREC-NL-GEFGLSERS-LL---LAYYIAASTAFEPEKSSERLAWAIT
TILVETIMSQ----E--LSDEQKREFVDEFVNISIIN--NQNGGRYKPGNRLVEVLINTV
TL------MAEGR---GT--DQQLS-NAWKNWLKT------WEEG-GD------------
-----LGEAEARLLLHTIHLSSGLD---------ESSFSHPKYQQLLEATSKVCHQLRLF
Q--NLKA-----NDAQGSTSRLV------------------TV-TT-FQIEAGMQELVKL
IFTKT-LEDL-TSATKQSFFNIARSFYYT--------AYCPADTIDSHINKVLFEKIV--
----------------------------------------------
>SdCPS1
------------------------------------------------------MASLSS
TILS--RPPATGC---------------RIPSS---SAKL-PLPECFAT--NAWMS--S-
TKNLSLTY-QLNH-KKNSKVV---AVATVDA-------PQVHDHDDSTVL----Q--GHD
AVNNIDDPIEYIRTLLKTTG-DGRISVSPYDTAWVAMIKDVGGR--DAPEFPSS------
LEWIVQNQLQDGSWGDQK--L------FCVYDRLVNTIACVVALRSWNVH-DDKVKRGVA
YINENVDKL--------TEG--NEEHMTC-GFEVVFPALLQNA--KSMGIEDLPYD-APA
VHEVYHTREQKLKRIPLEIMHKMPTSLLFSLE-GLEN------LDWDKLLKRQSA-DGSF
LTSPSSTAFPFMQTRDKKCYQFIKNTVDTFNGG-------APHTYPVDVFG-RLWAIDRL
QRLGISRFFETEIAECLSHIHKFWTD-KGVFSGRDSEFCDIDDTSMGVRLLRMHGYDVDP
NVLRNFKQKDGKFSCYGGQMIESPSPIYNLYRASQLRFPGEEI----------------L
EDADKFAYDFLKEK----------LAN-NQILDKWVIS-----KHLPDEIKLGIEMPWLA
TLPRVEAKYYIQ-YYAGSGDAWIGKT-LYRMPE-ISNDTYHDLAKTDFKRCQAQHQFEWI
YMQ-------EWYESC-GI-EEFGISRKD-LL---LYYFMAAASIFELERTNERLAWAKS
QVISKMITCFFNSET--RSFQEKQDLLNELKN-INGLDSRN---SGEREDGAASMVVATL
TQFLGG------F---NRYTRHQLK-NTWSVWLTK------LQDG-K------------V
--------DDAELLTNTLTICAGH---------TKETLSHSEYKTLSNLTTKICQQLSLI
Q--TQKEM-----GVDGHI----------------------AAIKN-KELEQDMQMLVKL
VLEKSG--GI-NRNIKKTFLAVAKTYYYR--------AYHAANTIDTHMFKVLFEPV---
----------------------------------------------
>SdCPS2
------------------------------------------------------MSFATS
LPR----PTTTGAA---GFGLPLAT-----------------------CISLSVSHSFSP
KFG--ICNNTSLRLKS-KAGSGCYEGIHRS-QLAASTILE-----------G-HTPINPE
VESEKIRLIERIRLMFRSMD-DGEISVSPYDTAWVALVEDIGGS--GGPQFPTS------
LEWISNNQLDDGSWGDRK---------FVLYDRILNTLACVVALTTWKMH-PNKCEKGLR
FISDNIEKL--------ADE--DEELMPV-GFEIALPSLIDLA--KRLCIE-IPD-NSAS
IKNIYAKRDSKLKRIPMDLMHKKPTSLLFSLE-GMEG------LNWDKLLDFQS--EGSF
LSSPSSTAYALHHTKDELCLEYLLKAVKKFHGG-------VPNAYPVDMFE-HLWSVDRL
RRLGISRYFQVEIDECLDYVYRYWTN-KGICWARNMCVQDSDDSSMGFRLLRLYGYDVSI
DVFKQFEE-GGQFCSIPGQMTHAITGMYNLYRASQLMFPQEHI----------------L
ADARNFTANLLHQK----------RVT-NSIVDKWIIT-----KDLPGEVAYALDVPFYA
SLPRLEARFFLE-QYGGDDDVWIGKT-LYRMLY-VNCNTYLELAKLDYKHCQTVHQLEWN
SMQ-------TWYREC-NL-GEFGLSERS-LL---LAYYIAASTAFEPEKSSERLAWAIT
TILVETIMSQ----E--LSDEQKREFVDEFVNISIIN--NQNGGRYKPGNRLVEVLINTV
TL------MAEGR---GT--DQLLS-NAWKNWLKT------WEEG-GD------------
-----LGEAEARLLLHTIHLSSGLD---------ESSFSHPKYQQLLEATSKVCHQLRLF
Q--NLKQA----NDAQGSTSRLV------------------TV-TT-FQIEAGMQELVKL
IFTKT-LEDL-TSATKQSFFNIARSFYYT--------AYCPADTIDSHINKVLFEKIV--
----------------------------------------------
>CfTPS2
------------------------------------------------------------
---------------------------MKML-----MIKS-QFRVHSIV--SAWANNSNK
RQSLG----HQIRRKQRSQVTEC-RVASLDA-------LNGIQKVG-PAT----IGTPEE
ENKKIEDSIEYVKELLKTMG-DGRISVSPYDTAIVALIKDLEGG--DGPEFPSC------
LEWIAQNQLADGSWGDH---F------FCIYDRVVNTAACVVALKSWNVH-ADKIEKGAV
YLKENVHKL--------KDG--KIEHMPA-GFEFVVPATLERA--KALGIKGLPYD-DPF
IREIYSAKQTRLTKIPKGMIYESPTSLLYSLD-GLE------GLEWDKILKLQSA-DGSF
ITSVSSTAFVFMHTNDLKCHAFIKNALTNCNGG-------VPHTYPVDIFA-RLWAVDRL
QRLGISRFFEPEIKYLMDHINNVWRE-KGVFSSRHSQFADIDDTSMGIRLLKMHGYNVNP
NALEHFKQKDGKFTCYADQHIESPSPMYNLYRAAQLRFPGEEI----------------L
QQALQFAYNFLHEN----------LAS-NHFQEKWVIS-----DHLIDEVRIGLKMPWYA
TLPRVEASYYLQ-HYGGSSDVWIGKT-LYRMPE-ISNDTYKILAQLDFNKCQAQHQLEWM
SMK-------EWYQSN-NV-KEFGISKKE-LL---LAYFLAAATMFEPERTQERIMWAKT
QVVSRMITSFLNKEN-TMSFDLKIALLTQPQHQINGSE---------MKNGLAQTLPAAF
RQLLKE------F---DKYTRHQLR-NTWNKWLMK------LKQG-D------------D
-----NGGADAELLANTLNICAGH---------NEDILSHYEYTALSSLTNKICQRLSQI
Q--DKKML-----EIE------------------------EGSIKD-KEMELEIQTLVKL
VLQETS-GGI-DRNIKQTFLSVFKTFYYR--------AYHDAKTIDAHIFQVLFEPVV--
----------------------------------------------
>IeCPS2
-------------------------------------------------------MSSSS
NVTSLPRLTT-AG-----GVFPREM-----------------------VRVHS---SCNI
LRS--KAKVGGINYFN-PGNIKCVE-VHKSRQVAV-AAVKSLEYET--EKPT-NQD---V
VSEKMRVLSERIGTMLQNMN-EGEISISPYDTAWVALVEDTD----GRPQFPTS------
LEWISNNQLADGSWGDRK---------FVIYDRILNTLACVVALTTWNMH-PHKCNRGLR
FIRDNIEKL--------ENE--NEELMPI-GFEVVFPSLIEAA--QKLGIE-IPHIDSPC
IKKIQAMRDFKLKRIPMELLHKKPTSLLHSLE-GMQG------LVWEKLLDFRS--DGSF
LCSPSSTAYALQHTKDELCLQYLLKAVKKFNGG-------VPNVYPVDMFE-HLWCVDRL
QRLGICRYFRAQIKEMLDYVYKYWTD-KGICWARNTNVQDVDDTAMGFRLLRMHGYDVST
DVFKQFEK-AGEFCCFPGQSTHAITGMYNVYRTSQIMFDGEDI----------------L
ADAKNYSATFLHQK----------RLA-SELVDKWIIT-----KDLPGEVGYALDVPFFA
SLPRLEARFFLE-QYGGDDDVWIGKT-LYRMPY-VNSDTYLELAKLDYKKCQAVHQLEWK
SIQ-------KWYRDC-KL-GEFGLGEKR-LL---LAYFLAASTAFEPEKKGERLAWAKT
AFLVETIASQ----Q--LSHEQKREFPNEFEHGSSLN--MENGGRYKTRTRLVEILSNTV
SQLSFETLVAEGR---DI--KQQLS-NTWQKWLKT------WEEG-GN------------
-----LGEAEAQLLLQTLHLSSGLD---------ESSFSHPKYHQLLEATCKVCNQLRLF
Q--NRKAH----D-AQGGISDLV------------------IG-TT-FQIEASMQELVKL
VFTKS-SEDL-DSITKQSFFAIARSFYYT--------AYCDAGAINSHIYKVLFENID--
----------------------------------------------
>CfTPS1
------------------------------------------------------MGSLST
MNLN--H-SPMSY-------------SGI-LPSSSAKAKL-LLPGCFSI--SAWMNN---
GKN--LNC-QLTH-KKISKVAEI-RVATVNA-------PPVHDQDDSTEN----Q--CHD
AVNNIEDPIEYIRTLLRTTG-DGRISVSPYDTAWVALIKDLQGR--DAPEFPSS------
LEWIIQNQLADGSWGDAK--F------FCVYDRLVNTIACVVALRSWDVH-AEKVERGVR
YINENVEKL--------RDG--NEEHMTC-GFEVVFPALLQRA--KSLGIQDLPYD-APV
IQEIYHSREQKSKRIPLEMMHKVPTSLLFSLE-GLEN------LEWDKLLKLQSA-DGSF
LTSPSSTAFAFMQTRDPKCYQFIKNTIQTFNGG-------APHTYPVDVFG-RLWAIDRL
QRLGISRFFESEIADCIAHIHRFWTE-KGVFSGRESEFCDIDDTSMGVRLMRMHGYDVDP
NVLKNFKK-DDKFSCYGGQMIESPSPIYNLYRASQLRFPGEQI----------------L
EDANKFAYDFLQEK----------LAH-NQILDKWVIS-----KHLPDEIKLGLEMPWYA
TLPRVEARYYIQ-YYAGSGDVWIGKT-LYRMPE-ISNDTYHELAKTDFKRCQAQHQFEWI
YMQ-------EWYESC-NM-EEFGISRKE-LL---VAYFLATASIFELERANERIAWAKS
QIISTIIASFFNNQN--TSPEDKLAFLTDFKN-GNS----------------TNMALVTL
TQFLEG------F---DRYTSHQLK-NAWSVWLRK------LQQG-E------------G
-----NGGADAELLVNTLNICAGH------IAFREEILAHNDYKTLSNLTSKICRQLSQI
Q--NEKEL-----ETEGQK----------------------TSIKN-KELEEDMQRLVKL
VLEKSR--VGINRDMKKTFLAVVKTYYYK--------AYHSAQAIDNHMFKVLFEPVA--
----------------------------------------------
>IrTPS3
------------------------------------------------------MASLST
MHLI--NHSPASR-------------RRIMSAAAAAAAKL-HLPECFTITKSAWMNN---
TENLTLNY-QLNH-KKISKVAGINRVATVDA-------PQVHDQDDSTEN----Q--GHD
AVNNIEDPIEYIRTLLRTTG-DGRISVSPYDTAWVALIKDLNGR--DAPEFPSS------
LEWIVRNQLDDGSWGDDK--F------FCVYDRLVNTIACVVALRSWNVH-DDKLKRGVT
YIKENVEKL--------RDG--NVEHMTC-GFEVVFTALLQRA--KCLGIQDLPYD-SPL
IQEIYHTREQKLNRIPMEMMHKVPTSLLFSLE-GLEN------LEWERLLKLQSA-DGSF
LTSPSSTAFAFMQTKDEKCYQFIKNTVETFNGG-------APHTYPVDVFG-RLWAVDRL
QRLGISRFFESEIAECLAHIHKFWTE-KGVFSGRESEFCDIDDTSMGIRLLRMHGYDVDP
NVLRNFKK-DDNFSCYGGQMIESPSPIYNLYRASQLRFPGEEI----------------L
EDANKFAYNFLQEK----------LAN-NQILDKWVIS-----KHLPDEIKLGMEMPWYA
TLPRVEARYYLQ-YYAGSGDVWIGKT-LYRMPE-ISNDTYHELAKTDFKRCQAQHQFEWI
YMQ-------EWYESC-NV-EEFGISRKE-LL---LAYFLATASIFELEKTKERIAWAKS
QIISKMITSFFNNHN--TSSEEKLAFLTDFRN-SNGLNN-------------TNMVLATL
TQFLEG------F---NRYTSHQLK-NAWGEWLAK------LQQG-E------------G
-----DGAADAELLTNTLNICAGH------IAFREEILSHNEYTTLSNLTSKICQQLSQI
Q--NEKKM-----EIEGQMTA-------------------ETSIKN-KELEQDMQTLVKL
VLGKS---SGINRNIKKTFLAVAKTYYYR--------AYHDAQTIDTHMFKVLFEPFV--
----------------------------------------------
>IrTPS5
-------------------------------------------------------MSSSS
IVTSLLRPTTAAD-----GVLPRQM-----------------------AQVNS---SCNI
WRS--KAKVGGINYFN-PGNIKCVEEVHKSRQVVV-AALKSLEYET--EKPT-NQD---V
VSEKMRVLSERIETMLQNMD-EGEISISPYDTAWVALVEDTD----GRPQFPTS------
LEWISNNQLADGSWGDRK---------FVIYDRILNTLACVVALTTWNMH-PHKCNRGLR
FIRDNMEKL--------ENE--NEELMPI-GFEVVFPSLIEAA--QKLGIE-IPHIDSPC
IKKIQAMRDFKLKRIPMELLHKKPTSLLHSLE-GMQG------LVWEKLLDFRS--DGSF
LCSPSSTAYALQHTKDELCLQYLLKAVKKFNGG-------VPNVYPVDMFE-HLWCVDRL
QRLGICRYFRVQIKEMLDYVYKYWTD-KGICWARNTNVQDVDDTAMGFRLLRMHGYDVST
DVFKQFEK-AGEFCCFPGQSTHAITGMYNVYRTSQIMFDGEDI----------------L
ADAKNYSATFLHQK----------RLA-NELVDKWIIT-----KDLPGEVGYALDVPFFA
SLPRLEARFFLE-QYGGDDDVWIGKT-LYRMPY-VNSDTYLELAKLDYKKCQAVHQLEWK
SIQ-------KWYRDC-KL-GEFGLGEKR-LL---LAYFLAASTAFEPEKKGERLAWAKT
AFLVETIASQ----Q--LSHEQKREFADEFEHGSSLN--MENGGSYKTRTRLVEILSNTV
SQLSFETLVAEGR---DI--KQQLS-NTWQKWLKT------WEEG-GN------------
-----LGEAEAQLLLQTLHLSSGLD---------ESSFSHPKYHQLLEVTCKVCNQLRLF
Q--NRKAH----D-AQGGISDLV------------------IG-TT-FQIEASMQELVKL
VFTKS-SEDL-DSITKQSFFAIARSFYYT--------AYCDAGAINSHIYKVLFENID--
----------------------------------------------
>IrCPS5
------------------------------------------------------------
------------------------------------------------------------
------------------------------------------------------------
------------------------------------------------------------
-------------------------------------MACVVALRSWNIH-PHKTDKGIW
FMKKNMCRI--------DEE--NLEHMPI-GFEVALPSLIDIA--KKLEID-IPT-QTRG
LQEIYARREIKLKKIPRDIMHQVPTTLLHSLE-GMAG------LKWEKLLKLQSE-DGSF
LFSPSSTAFALQQTRDHNCLKYLTNHIHKFNGG-------VPNVYPVDLFE-HLWAVDRL
QRLGLSRYFEPEIEECIAYVHRQWTE-KGICWARNSQVEDIDDTAMGFRLLRLHGYEVSA
DVFRHFKSDGGEFFCFKGQSTQAVTGMYNLYRASQLMFPGENI----------------L
VDAARFSANFLQLK----------RAK-NDLLDKWIIT-----KDLPGEVGYALDVPWYA
SLPRVETRFYLD-QYGGDDDVWIGKT-LYRMPY-VNNNKYLELAKLDYNNCQALHQQEWQ
NIL-------KWYRSC-SL-GEFGMTERS-LL---QTYYVAAASVFEPEKSQERLAWAKT
AILMETITSHFEFQQ--LSRDQKRAFITEFEHDSILK--YTNGGRYKRRSSLVGTLVRTL
NHLSLDILLAHGR---DI--HQPLK-NAWCKWLNS------WEEG---------------
--------GDAELLVRTLNLMSGGGR-RRRWASEELLSSNPKHEQLLKATIGVCDKLRLF
L--RRKV-----QGGNGCMNAT-------------------GM-TT-VEIESEMRELVKL
VVTRSSSEDL-DSEIKQNFLTIARSFYYA--------AYCNQGTINFHIAKVLFEK----
----------------------------------------------
>SmCPS
------------------------------------------------------MASLSS
TILS--RSPAARR---------------RITPA---SAKL-HRPECFAT--SAWMG--SS
SKNLSLSY-QLNH-KKI-------SVATVDA-------PQVHDHDGTTVH----Q--GHD
AVKNIEDPIEYIRTLLRTTG-DGRISVSPYDTAWVAMIKDVEGR--DGPQFPSS------
LEWIVQNQLEDGSWGDQK--L------FCVYDRLVNTIACVVALRSWNVH-AHKVKRGVT
YIKENVDKL--------MEG--NEEHMTC-GFEVVFPALLQKA--KSLGIEDLPYD-SPA
VQEVYHVREQKLKRIPLEIMHKIPTSLLFSLE-GLEN------LDWDKLLKLQSA-DGSF
LTSPSSTAFAFMQTKDEKCYQFIKNTIDTFNGG-------APHTYPVDVFG-RLWAIDRL
QRLGISRFFEPEIADCLSHIHKFWTD-KGVFSGRESEFCDIDDTSMGMRLMRMHGYDVDP
NVLRNFKQKDGKFSCYGGQMIESPSPIYNLYRASQLRFPGEEI----------------L
EDAKRFAYDFLKEK----------LAN-NQILDKWVIS-----KHLPDEIKLGLEMPWLA
TLPRVEAKYYIQ-YYAGSGDVWIGKT-LYRMPE-ISNDTYHDLAKTDFKRCQAKHQFEWL
YMQ-------EWYESC-GI-EEFGISRKD-LL---LSYFLATASIFELERTNERIAWAKS
QIIAKMITSFFNKET--TSEEDKRALLNELGN-INGLNDTN---GAGREGGAGSIALATL
TQFLEG------F---DRYTRHQLK-NAWSVWLTQ------LQHG-E------------A
--------DDAELLTNTLNICAGH------IAFREEILAHNEYKALSNLTSKICRQLSFI
Q--SEKEM-----GVEGEIAA-------------------KSSIKN-KELEEDMQMLVKL
VLEKYG--GI-DRNIKKAFLAVAKTYYYR--------AYHAADTIDTHMFKVLFEPVA--
----------------------------------------------
>IeCPS1
------------------------------------------------------------
------------------------------------------------------------
------------------------------------------------------------
--------------MLQSMG-DGEISISPYDTAWVALVEDDGGG-RRQPQFPSS------
LEWISSNQLADGSWGDAG--T------FSIFDRILNTLACVVALRSWNIH-PHKTDKGIW
FMKKNMCRI--------DEE--NLEHMPI-GFEVALPSLIDIA--KKLEID-IPT-QTRG
LQEIYARREIKLKKIPRDIMHQVPTTLLHSLE-GMAG------LKWEKLLKLQSQ-DGSF
LFSPSSTAFALQQTRDHGCLKYLTNHIHKFNGG-------VPNVYPVDLFE-HLWAVDRL
QRLGLSRYFQPEIEECIAYVHRQWTE-KGICWARNSQVEDIDDTAMGFRLLRLHGYEVSA
DVFRHFKSDGGEFFCFKGQSTQAVTGMYNLYRASQLMFPGENI----------------L
VDAARFSANFLQLK----------RAN-NDLLDKWIIT-----KDLPGEVGYALDVPWYA
SLPRVETRFYLD-QYGGDDDVWIGKT-LYRMPY-VNNNKYLELAKLDYNNCQALHQQEWQ
NIQ-------KWYRSC-SL-GEFGMTERS-LL---QTYYVAAASVFEPEKSQERLAWAKT
AILMETISSHFEFQQ--LSRDQKRAFITEFEHDSILK--YTNGGRYKRRSSLVGTLVRTL
NHLSLDILLAHGR---DI--HQPLK-NAWCKWLNS------WEEG---------------
--------GDAELLLRTLNLMSGGGR-RRRWASEELLSSNPKHEQLLKATIGVCDKLRLF
Q--RRKV-----QGGNGCMNAT-------------------GI-TT-VEIESEMRELVKL
VVTRSSSEDL-DSEIKQNFLTIARSFYYA--------AYCNQGTINFHIAKVLFEKVL--
----------------------------------------------
>SpCDS
------------------------------------------------------MTSMSS
LNLT----PAIIR--------------RLQP-----AAKV-HLPEFYAV--CAWLNSSSK
HAPLT--C-QTRR-KQLSKVTEC-RVASLDT-------SQLSEKHT-SP-----IQTPDE
VNEKMEDYIEYVKNLLMTSG-DGRISVSPYDTSIIALIKDLKGR--DAPQFPSC------
LEWIARNQRADGSWGDQ---F------FCIYDRILNTLACVVALKSWNLH-AHMIQKGVT
YVNENVHKL--------KDG--NIEHMTS-GFEIVVPALVQRA--KDLGIQGLPYD-HPL
IKEIANTKQGRLKKIPKDMIYQTPTTLLFSLE-GLE------DLDWEKILKLQSG-DGSF
LTSPSSTAQVFMKTKDEKCLKFIENAVKNCDGG-------APHTYPVDVFA-RLWAVDRL
QRLGISRFFQKEIKHFLDHINSVWTE-NGVFSGRDSDFCDIDDTSMGIRLLKMHGYNVDP
NALNHFKQPDGKFSCYGGQMIESASPIYNLYRAAQLRFPGEEI----------------L
EEATKFAYNFLQEK----------IAN-NQFQEKWVIS-----EHLIDEVKLGLKMPWYA
TLPRVEAAYYLQ-YYAASDDVWIGKV-FYRMPE-ISNDTYKELAVLDFNRCQAQHQFEWI
YMQ-------EWYHRS-SV-SEFGISKKE-LL---RAYFLAAATIFEPDRTQERLVWAKT
QIVSKMITSFVTNGT-TLSLDQKTALLSQIGHNFDGLDEII---SAMKDHGLAGTLLTTF
QQLLDG------F---DRYTRHQLK-NAWSQWFMK------LQQG-E------------A
-----NGGEDAELQANTLNICAGL------IAFNEDVLSHHEYTALSTLTNKICKRLTQI
Q--DKKML-----EVV------------------------EGSIKD-KELEQDMQALVKL
VLEENG-GGM-DRSIKQTFLSVFKTFYYS--------AYHDDETTDAHIFKVLFGPVV--
----------------------------------------------
>IrCPS1
------------------------------------------------------MASLST
MHLI--NHSPASR-------------RRIMSA--AAAAKL-HMPECFTITKSAWMNN---
TENLTLNY-QLNH-KKISKVAGINRVATVDA-------PQVHDQDDSTEN----Q--GHD
AVNNIEDPIEYIRTLLRTMG-DGRISVSPYDTAWVALIKDLNGR--DAPQFPSS------
LEWIVRNQLDDGSWGDDK--F------FCVYDRLVNTIACVVALRSWNVH-DDKLKRGVT
YIKENVEKL--------RDG--NVEHMTC-GFEVVFTALLQRA--KCLGIEDLPYD-SPL
IQEIYHSRQQKLNRIPMEMMHKVPTSLLFSLE-GLEN------LEWERLLKLQSA-DGSF
LTSPSSTAFAFMQTKDEKCYQFIKNTVETFNGG-------APHTYPVDVFG-RLWAVDRL
QRLGISRFFESEIAECLAHIHKFWTE-KGVFSGRESEFCDIDDTSMGIRLLRMHGYDVDP
NVLRNFKK-DDNFSCYGGQMIESPSPIYNLYRASQLRFPGEEI----------------L
EDANKFAYNFLQEK----------LAN-NQILDKWVIS-----KHLPDEIKLGMEMPWYA
TLPRVEARYYLQ-YYAGSGDVWIGKT-LYRMPE-ISNDTYHELAKTDFKRCQAQHQFEWI
YMQ-------EWYESC-NV-EEFGISRKE-LL---LAYFLATASIFELEKTKERIAWAKS
QIISKMITSFFNNHN--TSSEEKLAFLTDFRN-SNGLNN-------------TNMVLATL
TQFLEG------F---NRYTSHQLK-NAWGEWLAK------LQQG-E------------G
-----DGAADAELLTNTLNICAGH------IAFREEILSHNEYTTLSNLTSKICQQLSQI
Q--NEKKM-----EIEGQMTA-------------------ETSIKN-KELEQDMQTLVKL
VLGKS---SGINRNIKKTFLAVAKTYYYR--------AYHDAQTIDTHMFKVLFEPVV--
----------------------------------------------
>IrCPS4
-------------------------------------------------------MSSSS
NVTSLLRPTTAAD-----GVLPRQM-----------------------VRVNS---SCNI
WRS--KAKVGGINYFN-PGNIKCVEEVHKSRQVAV-AALKSLEYET--EKPT-NQD---V
VSEKMRVLSKRIETMLQNMD-EGEISISPYDTAWVALVEDTD----GRPQFPTS------
LEWISNNQLADGSWGDRK---------FVIYDRILNTLACVVALTTWNMH-PHKCNRGLR
FIRDNMEKL--------ENE--DEELMPI-GFEVVFPSLIEAA--QKLGIE-IPHIDSPC
IKKIQAMRDFKLKRIPMELLHKKPTSLLHSLE-GMQG------LVWEKLLDFRS--DGSF
LCSPSSTAYALQHTKDELCLQYLLKAVKKFNGG-------VPNVYPVDMFE-HLWCVDRL
QRLGICRYFRAQIKEMLDYVYKYWTD-KGICWARNTNVQDVDDTAMGFRLLRMHSYDVST
DVFKQFEK-AGEFCCFPGQSTHAITGMYNVYRTSQIMFDGEDI----------------L
ADAKNYSATFLHQK----------RLA-NELVDKWIIT-----KDLPGEVGYALDVPFFA
SLPRLEARFFLE-QYGGDDDVWIGKT-LYRMPY-VNSDTYLELAKLDYEKCQAVHQLEWE
SIQ-------KWYRDW-NL-VEFGLSERS-LL---LAYYIAASTVFEPERSRERLAWAIT
AILVKTIASQR---Q--LPLEQKGEFLGSILE-------------NEDGGRLIEFLINTI
SQLSSEILVAEGR---DI--TQQLS-NTWQKWLKT------CKEG-GDD----------D
-----LGEAEARLILHTQHLSSGLD---------ESSFSHPKYHQLLEATSKVCGQLRLF
Q--SRKQV----D-VD-----LA------------------TG-TT-FQIEAGMQELVKL
VFTKS-SEDL-DSLTKQSFFSIARSFYYT--------AYCDEGAINSHIDKVLFEKID--
----------------------------------------------
>VacTPS1
------------------------------------------------------MASLST
PNIN--NTTFVNS-------------KTQL-----PAVKV-HLQKCYV---GPWLNR---
GSKHMFTNYQFGH-RQISKVAKY--QASPDV-------VQVCDKVEHSTA----Q-SFEL
VDKKIEDNIRYVKELLNSID-DGHISVSAYDTAWFALIRDLDGR--DCPQFPST------
IEWIADNQLADGSWGDED--F------YSAYDRLINTLACVLALRTWNVH-PEKSEKGIS
YIKENLHEL--------EDA--EAENMTC-AFELLFPVLLKRA--ENLGINEIPYD-API
IKEIYNIRDTKLTRIPLEVLHERSTSILYGME-GLEN----LDLDWQKLMKLQTP-EGSF
LTSPAATAFAFMYTKDENCLKYIKYILDKFNGA-------AVDVYPVDLFA-RLWAVDRL
QRLGISRFFESEIKDCLSYVHRFWTE-KGIFSGRHALFHDLDDTSMGFRLLRQHGYDMDP
NVFKHFQK-DGRFHCLGGDMSDSLTVTYNLYRASQTQFPGEEI----------------L
EEARNFCYNFLQDR----------AAR-NQLVDKWVIS-----KHLADEMRTGLQLPWYA
SLPRVEARYYLQ-HYAGSGDVWLGKN-FFRMED-ISNDKYKEIAKLDFSRCQAQHQFEWT
YMQ-------GWYESS-NV-QEFGISRKD-LL---VAYFLAAATIFERERTKERIVWAKS
HIVSRMIKSFFTNET--TSLEEKVALLTGFEDNINGLHKI---TSAKREHEHVDILLATL
HQLLGE------F---DEYASHQLK-NAWRVWLTK------LEQG-E-------------
------AGAEAELLVTTLNICAGHD-----IAFKEDILSQNEYKTLSNLTNKICQQLTQI
Q--NKKVM-----E--T--ND-------------------SNSIQD-KEIEHDMQALVKS
VLEEAV---GIDRNIKQTFLSVAKTYYYG--------AYIAAETIDVHIFKVLFEPVI--
----------------------------------------------
>VacTPS3
------------------------------------------------------MCSLST
LSPN--FSNAYGS-------------KSVS----STASRF-PCWQR---SNETWKTQ-SR
--EVIHWTYVVRCKEVLN---EA-RQGHMNL-------PHVTLQNDLCEREALKEDMPLL
NEYKMEECIRYIKNMLGSMD-DGRITVSPYDTAWIALIRDIEGR--DIPQFPSS------
LEWIANNQLSDGSWGDEQ--F------FLAYDRLLNTLACVVALTYWKVH-ADKSEKGIL
FIKENISKL--------GDA--NVEQMTC-GFEVVFPALLTKA--KDLGIHGIPYD-APV
MQEIFATKDRKMERVPKELLHKVPTCLLHNLE-GLGNVDALGKLDWPKLLKLQTP-KGSY
ITSPAASAFAVMETKDKDCLAFINYVVNKFNGG-------APTVYPVDIYA-RLWAVDRL
QRLGISRFFEPEIKNCLDYVYRFWTE-KGVFSARESEFCDIDDTSMSIRLLRLHGYDIKP
NALKHFKK-DNMFTCYVGQGFESPSPIFNLYRASQVLFPGETI----------------L
EEARDFSYNFLRER----------LEK-NDLLDKWLIS-----KHLPDEIKCGLEMPWYA
SLPRVEARFYIE-NY-GVDDIWIGKS-LYRMPE-INDPVYLELAKLDYKRCQTQHQLEWR
HIQ-------QWYEDS-SL-EEFGISKKD-LL---LAYFLAAASIFEPGRSGQRLAWVKS
QIMSHILTTYFSIKEAS--SSEQRKSSTKLENEQG-R--GQ--SRKTTIQRFITIFFGSL
QEIMRDANEQIGK---DI--SNLLF-DIWRVWLEK------LGEG-N-------------
-----EEIQEVELLVSTINICGGH------IA-SKDILSHSEYKTLSRLTNKICHQLRQL
DMGNEELI-----AIEWRKNK-------------------TTDSIY-REIEKDMQLLVQL
VLQDSSN-GI-SKDIKQTFLLAAKTFYYR--------AYFPTEQIGNHISKVLFEPVV--
----------------------------------------------
>VacTPS5
------------------------------------------------------MSLAYS
QATSLLLSSTTRGGVPSLMHIPATN----------------SPARINTGATPFWKLPFPA
RPL--RQYKSITRARN-QV--------------ILTA-EKSVDVDT--EKNT---HHQKA
TAETTRELVERIRWMLQNMD-DGELSVSPYDTAWVALVEDIGGS--GRPQFPTS------
LEWISNNQYPDGSWGDRK---------FLFYDRILNTLACVVALKTWNMH-PDKCEKGLK
FIKENIHSL--------ENE--NEEYMPV-GFEVAFPSLIETA--KKLGIE-IPD-DSPG
MKDIYAKRHLKLKKIPMDLLHKMPTSLLFSLE-GMKG------LDWQKLLNLRF--EGSF
LSSPSSTAYALQHTKDELSLQYLLKAIKKFNGG-------VPNAYPVDMFE-HLWSVDRL
QRLGISRYFEPEIEECMKYAYRYWTD-KGICWARNTNVQDVDDSSMGFRLLRLHSFPVTI
DAFKQFEK-GGEFCSIPGQSTHAITGMYNIFRASQVLFPGDHI----------------L
ADARKYSAKFLHQK----------RVN-EAIVDKWIIT-----KDLPGEVGYALDVPFYA
SLPRLEARFFLE-HYGGDDDVWIGKT-LYRMLY-VNCDTYLELAKLDYNVCQAVHQHEWT
NIR-------RWYKDC-SV-GEFRLAERS-LL---RAYYIAASTVFEPERSGERLAWAKT
AILLETILSQ----K--LHSEEKHTVVDEFKHGSISI--SGNGRRHQTRISLAETLIYTV
NQLSSDIKQAHGR---DI--HQQLH-HAWQKWLTT------WEGR-GN------------
-----LGEAEAELLVRTLHLSSGLD---------ESWFSHPKYQQLLEVTSKVCHQLRLF
Q--NRKMH----D-PKGCTIDLV------------------TG-TT-FQIEAGMQELVKL
VFTKS-SEDL-DAHTKQSFFAIARSFYYT--------AYCDPEAIESHVDKVLFDKVV--
----------------------------------------------
>VacTPS2
------------------------------------------------------------
------------------------------------------------------------
------------------------------------------------------------
------------------------------------------------------------
---------------------------------------MSLRFNL-------------I
VTPFSNHRI--------RNR-RE-TFPAQ-----EFPVATSK---SAVKVK-CNLI--TS
------------------------------TD-LVG--------------KVREKINGKV
DNSLEV-----------------------------------PAIHPVDIPS-NLCMIDTL
ERLGVDRYFQSEIDGVLEETYRLWQQKE------KDIFADVTCRAMAFRLLRVKGYEVSS
DELAPYADQAHVN----LQIS-DVTAVIELYRASQERIYEEE---------------STL
EKLHAWTSTYLKQQ----------LVS-GTISDKKLHK----------QVEYYL-KNYHG
ILDLVGIRRSLD-LYDID-HYQILKA-ADRFRT-IC-KDLLAFSRQDFNNCQAQYQRELQ
LLQ-------RWYEDC-RLDK-LNYGRDV-LR---ISYFVSSAIIGDPELSDARLAFAKY
CVLTTCIDDFFDHAG---SREESYRILELVKEWKEKP---AEDYGSKEVEFLFTAVYNTV
NELAEMAYVEQGR---CV--KSLLI-KLWVELLTSFKKELDSWTD-DTALSLDEYLSSSW
-----VSITSRINILTSIQFLGLKL----S----EEMLSSQECTDLCRHGSLVVRLLNDM
Q--TFEKE-----RRENTKNSVSILLE-APKHEGAITEEEVISKIK-EIVEQNRRKLMQM
VYQ-R--GTIFPRKCKDVFLKSCRGGYYLYS--N-GDEFTSPVQIMEDMK-LCYEPLTFH
PLEANNGGNKN-----------------------------------
>VacTPS4
----------------------------------------------------------MS
LQLS--NSLFFAR-------------KESH------FR-------CFSHVS---------
----------------------------ASL-------DTGVRRV------------TSA
KIA--STCFEETKERIADLIHKAELSVSTYDTAWVAMVPSPNSSQ--EPCFPDC------
LSWLLQNQCCDGSWACPHHHP------LLKKDVLCSTLACVLALKKWGVG-EEKINRGVH
FIEHNFASA--------M---EKCQISPM-GFDIIFPAMLDYA--RDLLLN-LRLE-PTM
LNDLIYKRGLELKRN-QNHSAEREAYLAYVAE-GMG-----KLQDLGSVM-KHQRRNGSL
FNSPSTTAAAFIAFPNSRCLTYLRSALKKFGS-------AVPAVYPLDIYL-QLCTVDNL
ERLGISRYFQKEIQGVLDETYRCWLQGN-----E-EIFMDAPTCALAFRVLRKNGYNVTS
DPITKLLEECFS-SSFCGNIK-DINTTLGLYRASEFILYPDE---------------RDL
EKQNLMLKNLLEQE----------LSS-DFIHSSQLGR-----NI-DAEVKHALEYPFYA
DLDRIVNRRNIE-HYNFD-NTRILKT-SYCSPN-FGNKDFLFLSVKDYNECQAIHREELR
ELE-------RWVIEN-RLDE-LRFARQK-CA---YCYFSAAATLFAPELSNARMSWAKN
GVLTTVVDDFFDLGG---SVEELKNLIQLVELWDVDV---STECSSQNVQIIFSALKCTI
CDIGDKGSKLQER---SI--TNHII-DIWLDLLYSMMKETEWARD-KYIPTMDEYISNAY
-----VSFALGPIVLPALYLVGPKL----S----EEMVHHSEYHNLYKLMSTCGRLLNDI
R--GCERE-----LKEGKLNAIPLYII---NNGGEITKEAAASEMK-SLIETHRRELLRL
VLEGK--NSVLPKSCKELFWHMSKVLHLFYSK---DDGFTS-QDLIKVVKAVIYEPIVLK
----------------------------------------------
>VacTPS6
------------------------------------------------------------
------------------------------------------------------------
------------------------------------------------------------
------------------------------------------------------------
---------------------------------------MSLRFNL-------------I
VTPFSNYEI--------RNR-RE-TFPVQ-----KFLMTTSK---SAIKVK-CSLK--TS
------------------------------ID-LVG--------------KIREKINGKV
DNSLEV----------------------------------PTINYLVDIPS-NLCMIDSL
ERLGVARYFQSEIDGVLEKTYRLWQQRE------KDIFADVTCRAMAFRFLRVKGYEVSS
DELAPYADQVHVN----PQIS-DVTTVVELYRASQVRIYEED---------------SIL
EKLHAWTSTFLKQQ----------LQS-KTISDKKLHE----------QVEYYL-KNYHG
IQNQVAVRRSLD-LYDID-HYPILKV-ADRFRI-IYNEDFFVFLRQDFNLCQAQHQKELQ
QLQ-------RWYEDC-RLDT-LNYGRNV-VH---VSCFLAAANFGDPELSNARLAFAKT
IVLVTRIDDFFDLAG---SREESYKILELVKEWKEKP---TEDYGSKEVEILFTALYDTV
NEFAEIAYIEQGR---CV--KPLLI-KLWVELLTSFKKELDSWTD-DTALTLDEYLSSAW
-----MSIACRVCTLTALQFLGVKL----S----EEMLSSQECTDLCRHLSFVNRLLNDV
Q--TFERE-----RKENTINAVSVLLA-AHRHERAITEEEAISKIQ-EIVEQNRRKLMRM
VYQ-R--ESVFPRKCRNVFLEVSKMGHYLYA--S-GDELTTPQQLMEDMKSLVFEPLALH
PLETNNVIASGKN---------------------------------
>ROOF_c44360_g1_i1_len_1554
------------------------------------------------------------
------------------------------------------------------------
------------------------------------------------------------
------------------------------------------------------------
------------------------------------------------------------
------------------------------------------------------------
------------------------------------------------------------
------------------------------------------------------------
------------------------------------------------------------
-------------------MT-DVNTTLELYRASELILYPDE---------------RDL
EKQNLRLKFLLEQE----------LSS-GLIQSCQLGR-----SI-NAEVNQAIEYPFYA
NLDRIATRKSIE-HFNFD-NTRILKT-SYCSPN-FGNKDFLFLSVEDFNRCQATHRGELR
ELE-------RWVMDN-RLDE-LKFARSK-SA---YCYFSGAATFFAPELSDARMSWAKN
GVLTTVVDDFFDVGG---SVEELKNLIHLVEKWDVDA---STECCSCNVQIIFSALKRTI
CEIGDEGFKLQGR---CI--TNHVI-GIWLDTLNSMMKETEWARD-NYFPTIDEYMSNAH
-----VSFALGPIILPALYLVGPKL----S----QEMVNHSEYHNLFKLTGTCGRLLNDI
R--GYERE-----LKAGKLNALSLYMI---NHGGETSKETAISEIK-SWIETQRRELLRL
VLKGK--NSVLPKPCKELFWHMCSVVHLFYSK---DDGFTS-QDLIQVVNAVIHEPIVLD
E*--------------------------------------------
>ROMY_c72568_g1_i1_len_1551
------------------------------------------------------------
------------------------------------------------------------
------------------------------------------------------------
------------------------------------------------------------
------------------------------------------------------------
------------------------------------------------------------
------------------------------------------------------------
------------------------------------------------------------
------------------------------------------------------------
-------------------ME-DKNTALELYKASEFTVFQDE---------------TDL
EKQNIRLKHILEEE----------LSS-GSIHSSQLGR-----NI-DAEVNHALKHPFYA
ILDRIAKRRNIE-HYIFD-NTRIMKT-SYCSSN-FGNKDFLSLSVEDFNQCQAIHREELG
ELE-------RWILEY-RLDE-LAFARSK-LA---YCYFSAAATSFAPELSDARLSWAKN
GVLSTVVDDFFDVGG---SVNELKNLIQLVEKWDVDV---STECSSHNVQIIFLALKHTI
CEIGDKGFKLQGR---TI--TNHII-EIWLDLLYSMMKEAEWARD-NYIPTMDEYISNAY
-----VSFALGPIVLPALYLVGPKL----S----EEMVRHSEYHHLFKTMSTCGRLLNDI
R--SCERE-----LKDGKLNALPLYMI---NSGGEMTKEAALSEMK-SLIDSQRRDLLRL
TLEGK--NSVIPRPCKELFWHMSTVLHLFYRK---DDGFTS-QDLIKVAKSVIQEPIVLK
EI*-------------------------------------------
>LELE_c29933_g1_i4_len_1316
------------------------------------------------------------
------------------------------------------------------------
------------------------------------------------------------
------------------------------------------------------------
------------------------------------------------------------
------------------------------------------------------------
------------------------------------------------------------
------------------------------------------------------------
------------------------------------------------------------
--------------------VVSAQPLNFSYRFGY---SSEGRCRVHWGSFNSRICKRGR
HEDVSYMTNYHRICWKDQTNAARKVNS-VMLPKVCSGN-----AADLNERRYRLEMPVYA
SLPRLEARFLME-HY-SVDEIWVGKS-VYRMPE-LMGHTDLELAKLDYNRCQAQHQIDWN
HMQ-------QWYEDH-NI-EEFGISKKD-VL---VAYFLAGASIFVAE----RLAWAKS
QIVASILSAYYGIKE----AHQRVEFSTPFGLKVHLD-QQT--TGYKSVQRIITILFETL
HHVKKDAKERIGS---DD-GDDLLH-ETWGGWLKK------QGER-V-------------
-----EERGDVEVVIRTINICAGK------IV-SKEILTHHEYIALSSLTNKICSQLREI
E--NEKAH--------------------------------FHRKNF-EQVDKEMEMLMQL
VQQGSSN-GI-SKDMKQTFLAVAKTFYYR--------AYCPTEQIENHIAKLLFEQLV*-
----------------------------------------------
>MEOF_c10891_g1_i1_len_1225
------------------------------------------------------------
------------------------------------------------------------
------------------------------------------------------------
------------------------------------------------------------
------------------------------------------------------------
------------------------------------------------------------
------------------------------------------------------------
------------------------------------------------------------
------------------------------------------------------------
-------------------QSQVVGTMYNIISTQSINFPYGFGNGST----------SSA
EGRRLSSKNCIT---A---------GK-SHLPQVCSANIGGSQVHPFNEIKYGLETPWYA
KLPRLDARFFID-HY-SVDQVWIDNS-LYRFPD-VKKDTYREHAKLDYNRCQEQHQMEWN
HLQ-------QWYEDC-NL-EEFGISKKN-VL---EAYFFAVASIFDVERSGERVAWVKS
QIVAEILSTYYFIKQCDQPSHHKTQFSTAFNTKIHVADQCG--KGLKNVQRIITVLFEAL
TQLKKNARERSDG---EL-SDDLLH-EAWGGWLKK------LGEG-T------------G
-----EEMQEVEVIVRTINICGGN------IL-SKEVLSHHEYKTISQLTNRICHQLLKL
E--NQKMM------------------------------------MG-MEIDKEMQSLVQL
VVQDSSN-GI-SKEIKQTFLVVAKTFYHR--------AYFSAHQIEKHVSMILFEQVV*-
----------------------------------------------
>GLHE_c53069_g1_i7_len_1370
------------------------------------------------------------
------------------------------------------------------------
------------------------------------------------------------
------------------------------------------------------------
------------------------------------------------------------
------------------------------------------------------------
------------------------------------------------------------
------------------------------------------------------------
------------------------------------------------------------
-----------PSYVVEIMYILSTRPINFPFEFGYGSISSARGRRLLSHSCSNGVRKNGR
QEVVPLMNNYRSCS-KDFSNATR-RGK-SNLSQVCSGNNSGFEAQPFNEIKYGLETPWYA
GLPRVDARFFIE-HC-SDHEAWMSKS-LYWRPY-IKKDMNIELEKLDYNKCQEQHQMEWN
HLQQHMHGLIRWYEDC-NL-EGFGISKKN-IL---EAHFLAAASIYEVERLGERVAWVKS
QILADILSTYYLIKQS-----------------------SS--TTFKSVERIIDVLFEAL
TQLKKNAQERSGD---GDISDDLLH-EAWGGWLKK------LGEG-T------------E
-----EEGQETELIVRNINICGGH------IF-SKEVLSHHEYKTLSQLTNRICHHLENQ
K--M----------------------------------------IT-TEIEKEMQLLAQL
VLQDSSN-GI-SRAIKQTFFMVAKTFYHM--------AYFSSHQIEKHISMTLFDQVV*-
----------------------------------------------
>TECA_c29692_g2_i3_len_1717
------------------------------------------------------------
------------------------------------------------------------
------------------------------------------------------------
------------------------------------------------------------
------------------------------------------------------------
------------------------------------------------------------
------------------------------------------------------------
------------------------------------------------------------
------------------------------------------------------------
------------------------------------------------------------
--------MTYAPVKDRQLQDGPKRGN-LHVTQVCSGD------NRFEVVETVNTVPLYA
GLPLVEARFSLE-HP-S---RRIG-----RNYD-INDTTNLEVAKSDYNICQTQHQMEWD
QMQ-------QWHEEY-NLDEEFGIGKKE-VL---HAYFVAASSISEPERSGERRAWVKS
QIISSILSTYYFIKEYSQSSEQPIEFSTVFGVKVRAD-PDM--KGYKDVERIITILFEIL
NEEKKDARERIGR---DT-ADDLLH-EAWGGWLKK------QGEI-A-------------
-----EDREEIEVLVRVINICGGH------MA-SKEILSLHDYKALSSLTNKICRHLREL
Q--HKKMV-----DMEGKETE-K----------------SGRSKMY-EEIDKDMQSLLQL
VLQDSSINGI-SKEIKQTFLMVAKTFYYR--------AYFPTQQIEHHIAKVIFEQVV*-
----------------------------------------------
>LECA_c10585_g1_i1_len_988
------------------------------------------------------------
------------------------------------------------------------
------------------------------------------------------------
------------------------------------------------------------
------------------------------------------------------------
------------------------------------------------------------
------------------------------------------------------------
------------------------------------------------------------
------------------------------------------------------------
------------------------------------------------------------
------------------------------------------------------------
----------LE-QYGGEDDVWIGKT-LYRMPF-VNNNKYLELAKLDYNNCQVLHQQEWK
NIQ-------KWYRNC-GL-GEWGLSERR-AL---LAYFAAAASVYEPEKSEERLAWAKT
AILVETITSHFDRQQ--LSREQKRAFLNEFEHGSILK--YVN-GGRYKTRSIMGTLLRTI
NQVSLDILLAYGR---DI--HQPLL-NSWHKWLKI------WEEG-GD------------
-----IGECNAELLVQTLNLSGSGRR--KHCELEKLQMSNPKYELLLKATMAVCSKLLQF
Q--QLK-------DGNGCMNKTR------------------GI-TT-LEIEKEMQEIVRL
VLTKS-SDDL-DYETKQNFLKIARSFYYV--------AYCNTGTINFHIAKVLFEKVL*-
----------------------------------------------
>MAVU_c17503_g1_i1_len_979
------------------------------------------------------------
------------------------------------------------------------
------------------------------------------------------------
------------------------------------------------------------
------------------------------------------------------------
------------------------------------------------------------
------------------------------------------------------------
------------------------------------------------------------
------------------------------------------------------------
------------------------------------------------------------
----------------------------------------------------------YA
SLPRVETRFYLE-QYGGEDDVWIGKT-LYRMPL-VNNNNYLKLAKLDYNNCQAMHQREWK
NIQ-------KWYKSC-GL-GEFCLSEKR-AL---LAYYLAAACLCEPEKSKERLAWVKT
AILVETITSHFDRQQ--LSKEQKRAFLNEFEHGSILK--YVN-GGRYKTRSMVGILVRTI
NQVSLDILLAHGR---DI--HQPLQ-NSWHKWLKI------WEEG-GD------------
-----IGECNAELLVQTLNLSGSGRS--NHFELEKLQISNLIYERLLKATMRVCSKLRLF
Q--QQKIYVNIVQDGNGCISKTG------------------GI-TT-SEIELEMQEVVSL
VLTKS-SDDL-DDKTKQNFLTIARSFYYV--------AYCNPGTINFHI-----------
----------------------------------------------
>STOF_c3038_g1_i1_len_1374
------------------------------------------------------------
------------------------------------------------------------
------------------------------------------------------------
------------------------------------------------------------
------------------------------------------------------------
------------------------------------------------------------
------------------------------------------------------------
------------------------------------------------------------
-------------------------D-KGICWARNSVVEDIDDTAMGFRLLRLHGYEVSA
DVFKHFEK-GGEFFCFRGQSTQAVTGMYNLYRASQLMFPGEEI----------------L
ADAAIFSSNFLQQK----------RVD-NELLDKWIIT-----KDLPGEVGYALDVPWYA
SLPRVETRFYLE-QYGGEDDVWIGKT-LYRMSN-VNNNKYLKLAKLDYNNCQALHQQEWR
NIQ-------KWYKNC-GL-GELGLSERR-VL---VCYFVAAACVYEPEKWGERLAWAKT
AILVETITSHFDQL----IREQKRAFLNEFEHGSTIL-KYVNGASRYKTRSIVGALLRTI
NQVSLDVLLAHGR---DI--HQPLQ-NSWHKWVKT------WEEG-GD------------
-----IGECNAELLVQTLNLLCGS-G--RRCALEKLQSPNPKYEHLLKATTTLCSKLHLF
H--QQKDGS----------KTAE------------------GN-TT-LEIELEMQELVRL
VLSKS-SDDL-DYETKQNFLTIARSFYYV--------AYCNPGTVNFHIAKVLFEKVL*-
----------------------------------------------
>BAPS_c38975_g1_i1_len_1429
------------------------------------------------------------
------------------------------------------------------------
------------------------------------------------------------
------------------------------------------------------------
------------------------------------------------------------
------------------------------------------------------------
------------------------------------------------------------
------------------------------------------------------------
------------------------------------------DTAMGFRLLRLHGYEVSA
DVFKHFEK-GGEFFCFRGQSTQAVTGMYNLYRASQLTFPGEAI----------------L
VDAANFSSKFLQQK----------RAS-NELLDKWIIT-----KDLPGEVGYALDVPWYA
SLPRVETRFYLE-QYGGEDDVWIGKT-LYRMTL-VNNNKYLKLAKLDYNNCQAMHQQEWK
NIQ-------KWYRSC-GL-GEFDLSEKR-AL---LAYHVAAACLYEPEKSKERLAWAKT
AILVEIMTSHFDRQQ--LSMEQKRAFLNEFEHESILK--YVN-SGRYKTRSMVGILVRTI
NQVSLDILLAYGR---DI--HQPLQ-NSWHKWLKI------WEEG-GD------------
-----IGECNAELLVQTLNLSGSGRS--NHFELEKLKISNPKYERLLKATMRVCSKLRLF
Q--QQK-------DGNGCMIKTE------------------GI-TT-SEIELEMQEVVSL
VLTKS-SDDL-DDKTKQNFLTIARSFYYV--------AYCNPGTINFHIAKVLFEKVL*-
----------------------------------------------
>LAAL_c35372_g1_i6_len_1290
------------------------------------------------------------
------------------------------------------------------------
------------------------------------------------------------
------------------------------------------------------------
------------------------------------------------------------
------------------------------------------------------------
------------------------------------------------------------
------------------------------------------------------------
------------------------------------------------------------
------------------MYVLSAQPLNFSYGFNYSSVTSEVRRRIDWGSCSKRICKING
GQ-------------EDQRNAPRKVNS-INLPKVCSGN------ADLNEIKYGLEMPRFA
TLPRVETRFLME-HY-GVDEAWIGKS-LYRMPD-LNGDTNLVLAKSNYNRCQAQHQIEWN
HMQ-------RWYDDH-NL-EEFGISKKD-LL---LTYFLAAASIFVPERSPERLGWVKS
QIVSSILSAYYCIKEA-KPSDQRVEFCTPFGVKVNVD-QYT--TGYKNIQRIITILFEIL
HQLKKDAKERIGS---DN-GDDLLH-EAWGGWLKK------QGER-V-------------
-----DEREEVEVVIRTINICAGN------IV-SKEILSHNEYTTLSALTNKICNQLRQI
E--NEKVH--------------------------------IRSKNF-KEIDKEMEVLVQL
VQG-SSN-GI-SKEIKQTFLGFAKTFYYR--------AYCPTEQIENHIAKVLFEQVV*-
----------------------------------------------
>GMPH_c28201_g1_i1_len_1294
------------------------------------------------------------
------------------------------------------------------------
------------------------------------------------------------
------------------------------------------------------------
------------------------------------------------------------
------------------------------------------------------------
------------------------------------------------------------
------------------------------------------------------------
--------------------------------------------------------EVCA
DVFKHFEN-GGEFFCFKGQSTQAVTGMYNLYRASQLKFPGENV----------------L
VDAAKFSAKFLQEK----------RAN-NELLDKWIIT-----KDLPGEVGYALDVPWYA
SLPRVETRFYLE-QYGGEDDVWIGKT-LYRMPY-VNNNKYLELAKLDYNNCQALHQLEWN
NIQ-------KWYRGC-SL-AEFGLSERS-LL---QAYYVAAACMFEPEKSQQRLAWAKT
AILVETITSHFDRQQ--LSSEQKRAFATEFEHGSVLK--YANGGRYKTRTSLVGTLLRTL
NQLSLDMLLAKGR---DI--HQPLK-NAWHKWLKV------WEEG-GD------------
-----VGEGDAELLVRMLNLSGGGRG--GRRVPEETLLSHPKYEQLLKATMGVCHKLRLF
Q--HRKV-----TDGNGCMANAG------------------GI-TT-LEIEAEMQELVKL
VLTES-SGDL-DSETKQNFLTIARSFYYA--------AYCNPGTINFHIAKVLFERVL*-
----------------------------------------------
>PRMI_c42137_g1_i2_len_1091
------------------------------------------------------------
------------------------------------------------------------
------------------------------------------------------------
------------------------------------------------------------
------------------------------------------------------------
------------------------------------------------------------
------------------------------------------------------------
------------------------------------------------------------
------------------------------------------------------------
------------------------------------------------------------
-------------------------------------------------------MPWYA
NLPRLEARFVIE-HY-SVDEVWIGKS-LYRTPD-INNSTNFELAKLDYNRCQAEHQIEWN
HMQ-------QWYEDS-SL-EEFGISKKD-LL---MAYFLAAASIFEPERSGERLAWVKS
QIMSDILLTYYFIKEA-ESSDQRIKISTAFGKRFQRG-EEG--KGYKNIQRIIAVLFEAL
RQLKQDAQERFGR---DS--SDLLH-EAWGGWLKK------LGEG-E-------------
-----EERQESELLVRIINICAGN------IV-SKDILSHNEYKTISALTNKICNQLLEF
E--NDKMI-----GVEWKKTR-------------------RNSKMY-VEIEKEMQLLVQL
VIQDSSN-GI-SKDIKQAFLLVAKTFYYR--------AYFPTEQIENHISKVLFEQVV*-
----------------------------------------------
>OCBA_c47569_g1_i1_len_2099
--------------------------------------------MN--PIHHRTMHILPS
PPIT--FSFAISS-------------ATRP----------------RFPSTWTWKKR-RQ
DNHL-ISC----------KDVIT-NAARRGI-------PQLCAGS--------FEPQIFS
EKSNKEECIDCVRKALQSIG-DAEISVSAYDTACIALIKDVTNN--DLPQFPSS------
LDWITGNQLSDGSWGDQK--N------FVACDRLLCTLACVVALRTWNVH-PNESERGIL
FVKENISKV--------EEG--DDPKMSF-GFEILFPAFLERA--TNLGIEGLPYH-HPT
TQKICAARHRKLQRISKELKEEFPASLLVILE-GLL----MENIKWENVMKLQLA-DGSF
LGSPATTAFVFMETKDERCLSYLKKITEKFGGG-------APSLYPVDILA-RLLAVDRL
QQLGISRFFHSEIEDCLTYTYRFWRG-NGV-------FGDVNVTSMAFRLLRLHGYNVGS
AETLLEE-----------------------------------------------------
-------------------------AN-HNILDNCLKS-----KHLYTEQKYDLETPWFA
SLPRIVARFNIE-HY-KTDEYWIGKS-LY-------------------------------
----------RWYEDS-NL-EEFGISENE-IV---EAHFLAVASIYEVERSGERVGWVKS
QILSQILSTYYFIKESDPGA-----------------SPHE--KGFKNVERIISVLFEAL
TQIKKTARDRSNG---EIITDDLLH-EAWGGWLKK------LGEG-G------------A
-----KERQEAELIVRIINICGGH------IL-SKELLSHHEYKTLSQLTNQICYQLQNH
K--M----------------------------------------IS-KEIENEMQMVVQL
VLQESPN-GI-SRAIKQTFLVVAKTFYYR--------AYFSPLQIENHVDMVLFDKVV*-
----------------------------------------------
>GMPH_c33245_g1_i3_len_970
------------------------------------------------------------
------------------------------------------------------------
------------------------------------------------------------
------------------------------------------------------------
------------------------------------------------------------
------------------------------------------------------------
------------------------------------------------------------
------------------------------------------------------------
------------------------------------------------------------
------------------------------------------------------------
------------------------------------------------------------
---------------------WVGKS-LYRMPD-ISNNTNLELAKLDYNRCQAEHQIEWN
HMQ-------QWYEES-SL-EEFVISKKD-IL---LAYFLAAASIFEPERSEERLAWAKS
QIVSDILSTYYFIKEA-ESSDQRTEFSTALGEKINVG-RDG--KGYKNIQKIITVLFEIL
RQMKQGAQERIGR---DS--SDLLH-EAWGGWLKK------LGEG-A-------------
-----EEKQEAELIIRTINICAGH------IA-SKDILSRNEYMTLSALTNKICSQLRTF
E--NDKMM-----IG------MK----------------SENGDMC-MEIEKEMQSLVQL
VLQDSYN-GV-SKDIKQTFLVVAKTFYYR--------AYFPTEQIENHISKVIFEQVV*-
----------------------------------------------
>OCBA_c47569_g1_i4_len_2198
--------------------------------------------MN--PIHHRTMHILPS
PPIT--FSFAISS-------------ATRP----------------RFPSTWTWKKR-RQ
DNHL-ISC----------KDVIT-NAARRGI-------PQLCAGS--------FEPQIFS
EKSNKEECIDCVRKALQSIG-DAEISVSAYDTACIALIKDVTNN--DLPQFPSS------
LDWITGNQLSDGSWGDQK--N------FVACDRLLCTLACVVALRTWNVH-PNESERGIL
FVKENISKV--------EEG--DDPKMSF-GFEILFPAFLERA--TNLGIEGLPYH-HPT
TQKICAARHRKLQRISKELKEEFPASLLVILE-GLL----MENIKWENVMKLQLA-DGSF
LGSPATTAFVFMETKDERCLSYLKKITEKFGGG-------APSLYPVDILA-RLLAVDRL
QQLGISRFFHSEIEDCLTYTYRFWRG-NGV-------FGDVNVTSMAFRLLRLHGYNVGS
AETLLEE-----------------------------------------------------
-------------------------AN-HNILDNCLKS-----KHLYTEQKYDLETPWFA
SLPRIVARFNIE-HY-KTDEYWIGKS-LYRLSD-TNEEAYLKLAKLEYNTCQEQHQMEWK
EMQ-------KWYEDS-NL-EEFGISENE-IV---EAHFLAVASIYEVERSGERVGWVKS
QILSQILSTYYFIKESDPGA-----------------SPHE--KGFKNVERIISVLFEAL
TQIKKTARDRSNG---EIITDDLLH-EAWGGWLKK------LGEG-G------------A
-----KERQEAELIVRIINICGGH------IL-SKELLSHHEYKTLSQLTNQICYQLQNH
K--M----------------------------------------IS-KEIENEMQMVVQL
VLQESPN-GI-SRAIKQTFLVVAKTFYYR--------AYFSPLQIENHVDMVLFDKVV*-
----------------------------------------------
>VIAG_c36645_g1_i4_len_1665
------------------------------------------------------MSFAS-
-RTSFLQSSPT-RGGRPALYIPATSCLARSAAGDSRVSHEHTYTSKSLPCFPPWKSPVTP
SFL--LQCTAVFAARP----NEYTDDFQ-NA-----LPENIVEVDG--TER--DAYKVEP
ISDSIRELVMLIRSMLQNMD-EGEISLSPYDTAWVAMVEDIGGS--GQPQFPSS------
LEWISNNQLADGSWGDRN--T------FLIHDRIINTLACVVALRSWKMH-PDKCNRGIS
FIRENIYKL--------DDD--NGDHMPI-GFEVIFPLLIQKA--KKLNID-IPD-DFTG
LQNIYDRRDLKFARIPRDMMHTVPTTLLFSLE-GIAE--G---IDWQKLLKLQFP-DGSF
LYSPSSTAYALQQTKDESCLKYLLKYVEKYNGG---------------------------
------------------------------------------------------------
DAFKQFEN-GGEFFCFAGQSSQAVTGMYNLFRASQVMFPQEKI----------------L
ADAKKFTAKFLQEK----------RAN-NELLDKWIIT-----KDLPGEVGYALDVPWYA
SLPRLEARIFIE-HYGGEDDVWIGKT-LYRMAY-VNNNTYLELAKLDYNNCQALHQQEWR
SFR-------KWHEDC-SF-DEYGLSERS-LL---LAYYIAAASVFEPEKWGERLAWAKT
AILVKTIASQ----K--LSR----------------------------------------
------------------------------------------------------------
------------------------------------------------------------
------------------------------------------------------------
------------------------------------------------------------
----------------------------------------------
>WEFR_c48613_g1_i10_len_2048
------------------------------------------------------------
------------------------------------------------------------
------------------------------------------------------------
------------------------------------------------------------
------------------------------------------------------------
------------------------------------------------------------
------------------------------------------------------------
-------------------------------------------------------MVDRL
EKLGIDRYFRTELSSVLDEIYRCWQEKE-----E-EIFSDVTCRAMAFRLLRKNGYDVSS
DELAEFIEQELFTNSASMQYS-GLTTVLELYRASQLRMYEEED--------------IVL
QEIQAWTNAYLKHQ----------LLN-QSILDRQLQK----------QVKYDL-ENFHG
TLDRIENRRSIE-QYHAR-DFQIVKT-AYRCPT-IHNEDFILLSVQDFRISQSLYQKELQ
QMQ-------RWYAEC-RLDR-LNQGRNV-LE---LSYTFAAAVIVDPELSKARICYAQA
AILATCLDDLFDLYG---SKEEALCIIELVSKWNVKP---ATTYCSQEVEILFNALYNTV
NEVAAEAYAEQGH---CV--KHELV-SMWHEQLTNCVRQKNPWND-NKVSSLDEYLSFAS
-----KSVAAKVISFSVIHFMGIKL----S----EEQLTCGELTSLCKHAGLVSRLLNDL
K--SFETD-----REENVLNSVSLLTA-----EGNISIEEAILKVK-LLAEYNRRKVLQM
VYQSK--GSIIPKECKELFWKSCKLAHFLYPHDG-GDEFSSPQGNVKDMNAVVWESLDVP
PLSGT*----------------------------------------
>SCBA_c35286_g1_i4_len_1913
------------------------------------------------------------
------------------------------------------------------------
------------------------------------------------------------
------------------------------------------------------------
------------------------------------------------------------
------------------------------------------------------------
------------------------------------------------------------
----------------------------------------------MNLYA-RLWMVDTL
ERLGVERYFGFELSTILDDIYRCWQEKE-----E-DIFSDITCHAMAFRLLRIKGYDVSS
DELAEFVDQEHFFNIVHMHYS-GVTTVLELYRASQIKIYEDE---------------IIL
DKIHAWTKAFLKHQ----------LIN-QSILDKQLQK----------QVEYDL-KNFHG
TPDRIGNRRSID-QYSAQ-DFQIAKT-AYRCLT-IHNEDFILFSVHDFRISQTLYQREFQ
EMQ-------RWYTET-RLDS-LNQGRNV-LL---VSYALSAAVYVDPELSYSRIFDAKH
YVVTTCFDDFIDNYG---SREEVFSLVELVRRWQP-----ETTYCSQQVEILFTALYNTV
NEVSAKAFSEQGY---SV--KHELI-SMWLECLTCSVREKNSWSD-NNVSTLDEYLSIAW
-----KNINGNMIFLMSIQFLGIKV----S----KETFSSAEFISLCQHASLVCRLLNDL
K--THKKE-----KEENLVNSISVQTA-----GGGITEEKAILKVK-QILEYNRRKVVKM
VCQRE--GSIIPRECKQLFWKVCKLAYFVYPLDG-VDEYTCPKEIAREVNALIWDPILPP
PPLST*----------------------------------------
>OCBA_c41727_g1_i4_len_1501
------------------------------------------------------------
------------------------------------------------------------
------------------------------------------------------------
------------------------------------------------------------
------------------------------------------------------------
------------------------------------------------------------
------------------------------------------------------------
---------------------------------------------PVDMFA-RLWAVDRL
QRLGISCFFEPEINDCLSYIYRYWDA-NGIFSARDINFCDLDDTSMGLRLLRLQGFDVDP
NVLKNFKE-GDRFCCHIGEVTKSTSPTYALYRASQIQFPGEEI----------------L
EEAYHFSRNFLRDW----------LAS-DQPLDKWIVP-----KDFPNEIKVGLEVPWYA
SLPRVEAAYYMQHHYGGSTDAWIAKT-VYRMPD-VNNDEYLELARSDFQRCQDQHQIELS
YMQ-------GWYEDH-KI-EEFGISRKD-LL---VAYFLATATVFEPERAKERIVWVKT
ELICGMIKAFFVEES-MCSLEKKTAFLQEFRSSIS-GSHT----FMKSEHREVNILLEAI
DELLGG------F---DESIVPQLK-NAWYTWLIK------FDRG-D-------------
-------WATAELLVTMLNMCTSH------ISQ*--------------------------
------------------------------------------------------------
------------------------------------------------------------
----------------------------------------------
>VIAG_c45016_g1_i1_len_2531
------------------------------------------------------------
------------------------------------------------------------
------------------------------------------------------------
------------------------------------------------------------
------------------------------------------------------------
------------------------------------------------------------
------------------------------------------------------------
---------------------------MKYTG-----------DMEIDIQTVYICLMLHL
----------SCNEFVLYTTNRHWQEKE-----E-EIFSNITCQALAFRLLRMKGYDVSS
DELAEFIDQEHFFNTVSMQHR-GVTTVLGLYRASQIRIYEEE---------------STL
EKIHDWTRAFLMHQ----------LRS-QSIIDKRLQK----------QVEYDL-KNFHG
TPDRIGNRRSIE-LYDAQ-DFQILKT-AYRCPT-IHNEDFVLFSVQDFRISQAQYQKELQ
QMQ-------RWYTEC-RLDR-LNQGRET-WQ---ISYILTAAIIVDPQLSMARISYAQV
IALVTCLDDFFDLYG---SREEAFSIIELVSEWNMHP---ATTYRSEEVEILFTALYNTV
NEVAAKAYTEQGL---CV--KHEIV-SMWLDLLTNFLREKYS----NNVSTLDEYLSFAW
-----KSIGCDLCVLTSIQFYGIKL----S----EEMLTCTEFTSLRKHASLVCRLLNDL
K--TYKRE-----QKENTLNSVCVQTA-----EGAISEEDAILKVK-QIVEYNKRKVLQM
VYQRK--ESIVPRECKELFWKSCKFAYFLYSDDG-GDEFSSPQEIAKDMNALIWEPIELP
PLSR*-----------------------------------------
>HYSU_c34362_g1_i2_len_2759
---------------------------------------------------MAYMISISN
LNCSSLLNTNL-------------------------SAKI-QLHQG---LKGTWLKTSKR
M---CMDQ-QVHG----------KQVAKVIE-------SRVTDKDVSTAQ----D-FEVL
KVNRVEDLISSIKSSLKTME-DGRISVSPYSTSWIALIPSIDGR--QTPQFPSS------
LEWIVKHQLSDGSWGDAL--F------FCVYDRLVNTIACIIALHTWKVH-ADKVKKGVS
FVKENIWKL--------EDA--NEVHMTS-GFEVIFPILLRRA--RDMGIDGLPSDDTPV
VRMISAARDHKLKKIPREVMHQVTTTLLYSLE-GLED------LDWSRLFKLQSA-DGSF
LTSPSSTAFAFMQTNNHNCLRFITSVVQTFNGG-------APDNYPIDIFA-RLWAVDRL
QRLGISRFFEQEINDCLSYVYRFWNA-NGVFSAGATNFCDLDDTSMAFRLLRLHGYDVDP
NVLRKFKE-GDRFCCHSGEVAMSTSPTYALYRASQIQFPGEEI----------------L
DEAFSFTRDYLQDW----------LAR-DQVLDKWIVS-----KDLPDEIKVGLEVPWYA
SLPRVEAAYYMQRHYGGSTDAWVAKT-CYRMPD-VSNDDYLELARLDFKRCQAQHQSELS
YMQ-------RWYDSC-NV-EEFGISRKE-LL---VAYFVAAATIFEPERATERIVWAKT
EIVSKMIKAFFGEDS----LDQKTMLLKEFRNSINNGSHR----FMKSEHRIVNILLQAL
QELLHG------S---DDCRIGQLK-NAWYEWLMK------FEGG-DE-----------A
-----SLWGEGELLVTTLNICTAH------FLQHHDLLLNHDYITLSELTNKICLKLSQI
Q--VGEMN----------------------------------------EMREDMQALTKL
VIGESC---IVNKNIKQTFLAVAKTFYYR--------AYFDADTVDLHIFKVLFEPIV*-
----------------------------------------------
>AJRE_c45070_g1_i1_len_2433
-----------------------------------------------------------A
QPLN--FSYGFGP-------------TSLS----SATSRR-MITCNANTCQGILKNA-RQ
GHHLPFITYRISWKFVARRVI---------A-------GKICRQDGRH-----YELEAIN
KNSKMEESIEYVKKMLQSIGEEGRISVSPYDTAWVALISNG--D--DVPQFPST------
LEWIANNQHSDGSWGDES--L------FLACDRLICTLACVVALRSWNLH-PSNCEQGIL
FVKENINKV--------DRAFAGNENKTF-GFEILFTTLLQRA--KKLGIEGLPYD-APV
THKIRAERDDKLQRISEDKV----ASSLLILE-GL------EKLQWKKLLKLQSP-DGSI
LNSPSATAFAFMETKDDNCFKFLNKIVEKFNGG-------APPAYPVDFFA-RTWAVDRL
QRLGISRFFDAEIDDCLSYIYRFWTG-QGGVSGEDSGFCDY--TSMCFRLLRLQGYNVNP
NVFKNFKK-GNKFSLYSDEMIESPSPIFNLYRASQLQFPGEAI----------------L
EEAKEISRNYLQQT-L---------QS-NPILDICLIS-----KHLPNEIRYGLEMPFYA
SLPRIEARLFIE-NY-GVDEVWIGKS-LYRMPD-INDNISLELAKLDYNRCQTQHLIEWN
HMQ-------QWYEDH-NLDEEFGISKNE-VL---CAYFLAAASIFEPERTGERLAWVKS
QIVSSILSTYYFIKEA-QLSDHTIEFSTVFGIKIRVH-PHM--RGYKNIQRIITILFETL
DQLKKDAQARIGG---GD-GDDLLH-EAWGGWLKK------QGER-A-------------
-----EEREEVEVVVRTINICAGN------IV-SKEILSHHDYKALSALTNKICNKLREF
Q--NHKMI-----GTW------------------------DNSKMI-VEIDKEMQLLVQL
VLEGSSN-GI-SKVIKQTFLVIAKTFYYR--------VYFPTQLIEDHIAKVMFDQVV*-
----------------------------------------------
>LAAN_c34939_g1_i2_len_1800
----------------------------------------------------LIFTPNFN
YPCPANRSILL-------------------------SAKI-QLQQR---LTWTWLKSRNK
K---SSNN-QFPQ----------IRPLISNA-------IPTPV-AYGDST----G-QAVQ
VVDKIEDLISCIKTQLSTIG-DGRISVSAYDTAWIAVIKNVEGE--NIPQFPSS------
LDWVVRHQLPDGSWGDEH--F------LSVYDRLVSTMACVIALKTWNVD-GDKIKQGIS
YVKNNIGRL--------EDA--SDAHMTC-GFEVIFPTLLRRA--RDLGVDDIPYD-IPI
LTKIYTARDRKMKKIPREVMHQTTTTLLYSLE-GLED------LDWPRLLKLQSV-DGSF
FTSPSATAFAFIHTQDPNCLKFITNIVHKFNGG-------APHTYPVDFFS-RLWAVDRL
QRLGISRFFESEIKDCLSYVYRFWNE-NGIYSARDVNLSEIDDTSMAFRLLRLHGFDVDP
NAISKFKE-GDKFYCHSRELTESTTPMFALYRASQIRFPGEEI----------------L
EQAYHFSYKFLRDW----------LAG-DQHLDKWVVS-----KDMPNEIKIGVEVPWYA
SLSRVEAAYYLQ-HYGGSTDVWIAKT-LYRMPD-INSEEYLELARLDFKRIQAKYQIEWS
YMQ-------RWYENL-NI-GEFGITRKE-LL---VAYFLAAATTFEPERAKERILWAKS
QLILRMMRTLFNDQN--------TAFLIELRNS---------------------------
------------------------------------------------------------
------------------------------------------------------------
------------------------------------------------------------
------------------------------------------------------------
----------------------------------------------
>HYOF_c31998_g1_i1_len_1666
------------------------------------------------------------
------------------------------------------------------------
------------------------------------------------------------
------------------------------------------------------------
------------------------------------------------------------
------------------------------------------------------------
------------------------------------------------------------
------------------------------------------------------------
----------------MKHVNRYWTN-MGIGWARNINVQDIDDTSMGFRLLRLHGYDVSV
DAFKQFEK-GGGFCCIRGETSHGITAMYNLYRASQLMFPQEHI----------------L
ADAKNYTANFLHQQ----------RLN-NGLRDKWIIT-----KDLPGEVGYALDVPFYA
SLPRLEARFFLK-QYGGDDDVWIGKS-LNRMYN-VSSDTYLELAKLDYENCQSLHQLEWK
SMQ-------KWYTDC-NL-GEFGLSERS-LL---LAYYIAASTAFEPEKSGERLAWATT
AILVQTIASQ----Q--LSDEEKGEFVNEFEYGSILN--NQNGGRYTPRNRLVEILINAV
NF------VAESR---DI--NQQLS-NAWQKWLET------WKEG-GD------------
-----LGEAEARLLLHTLHLSSGLD---------ESSFSHPQYHQLLDATSKVCHQLRIF
Q--NLKV-----Q-AQGCTTHLV------------------IG-TT-SQIEAGMQELVKL
VFTKS-SEDL-PSLTKQSFFNIARSFYYT--------AYCHADAIDSHIDKVLFGKIV*-
----------------------------------------------
>STOF_c59939_g1_i3_len_2315
------------------------------------------------------------
------------------------------------------------------MSKSFS
SMA--LRF----------------------------PETGYSGKDG--IEN--DTRSYNK
VSDKTRELVTLIRSIFIKMG-DGEISMSPYDTAWVAMVENIGSG--GGPQFPLT------
LDWISNNQLADGSWGDPH--T------FLVYDRLINTLACAVALTSWKMH-PNKCERGIS
FIRDNINQL--------DDG--KVLHTTV-AFEVIFLPLVEKA--KKLDIN-IPV-DSQG
MRKLFASRDEKFKRMPWDKLHTVPTTLLFCLE-GMAP--VANKLDWQKLLKLQFS-NGSI
FFSPSSTAFALQQTGDKNCLEYLRKLVHKFDGG-------VPDLYPVDTFE-HNWIVDRL
QRLGISRYFEPEIEECMKYVYGYWSNIDGMYVASNSKIQDIDDTSMAFRLLRLHGFNVYA
DAFTQFKD-GEEFVCCPGTTTTPYTGLYNLCRASQVMFPGEQI----------------L
ADAKIYSTKILQEK----------IAE-NELFDKWIIT-----KDLPGEVGYELDIPWYA
SLPRVEARFYIE-QYGGYDDVWIAKV-LYRMYN-VNNNNYLELAKLDYDDCQKLHQHEWK
TIQ-------QWYKSS-GL-REFGLSEEC-LL---LAYYIAAASVFEPENSGERLTWAKT
AILVKAITSQ----K--ISKDRKHDFVKEFEQGSMIH-KNANGERYNTSNSL----VTSV
HKMLLEATLTQDM---DI--HQQLL-HAWRKWLVT------WEEG-GD------------
--------GDAELFVQTLNLIGGLD---------ESSFSHPKYQQLLGVTNRVCHQLRLV
Q--ESKVK-----EIKGC--------------------------DT-SQVDSDMQELAKL
VLTKS-TGDL-DCQTKRRFLAIARSFYYV--------AHCSPQTIGYHIVKVLFERVV*-
----------------------------------------------
>POCA_c36632_g1_i1_len_2524
------------------------------------------------------MSFASQ
SHVAFLLRWPSAVAPPPPTRIPTTAAISPLKPGDFSHGRSSFMP----------------
-TS--IKCNAISTSHI----EECKYTDDHNQ------------------SA--LLEHDGL
ISDKINELVTKIQLMLQNMD-DGEISISPYDTAWVSLVEDVGGN--DRPQFPMS------
LEWISNNQLPDGSWGDPN--A------FLVHDRILNTLACVVALKSWKML-PHKCNRGVS
FVRENIYRM--------DDE--KEEHMPN-GFEVVFPALLQKA--KTLNID-IPY-EFPG
IQKFYAKRDLKFARIPMDILHSVPTTLLFSLE-GVGC--GL-DLDWGKLLELQAA-DGSF
LYSPSSTAFALQQTKDQKCLKYLSKLVRKFDGG-------VPNVYPVDLFE-HNWAVDRL
QRLGISRYFTPEINQCLDYSYRYWSNSKGMYSASNSQIQDVDDTAMGFRLLRLNGYDVCT
QGFRQFEA-GGDFFCFAGQSSQAVTGMYNLYRASQVMFPGEKL----------------L
EDAKKFSTNFLQQK----------RAN-NHLTDKWVIA-----KDVPAEVGYALDIPWYA
SLPRLEARFFIQ-QYGGDDDVWIGKT-LYRMGY-VNNNTYLELAKLDYNTCQRLHQHEWI
TIQ-------RWYEISLKI-TSVGLSKRG-VL---LSYYLAAANLFEPQNSTHRIAWAKT
SILVSAIQSQ----Q--LSPLQKRDFINQFHRSTA-------NNGYETSNVLVKSVIKSV
HELSMDAMLTHNK---GI--HRQIF-NAWRKWMSV------WEEG-GD------------
--------GEAELLLSTLNTFDGVD---------ESTFSDPKYEHLLEVTLRVTHQLRLI
Q--NAETK-----L----------------------------VGDR-EEIDLSMQQLVKL
VFTKS-SSDL-DSCIKQRFFAIARSFYYV--------AHCDPEMVDSHIAKVLFERVM*-
----------------------------------------------
>ORMA_c52272_g2_i10_len_2153
------------------------------------------------------------
------------------------------------------------------------
------------------------------------------------------------
------------------------------------------------------------
--------------------------------------MVSACLKL-------------K
NNPFLDHRF--------RKS-SN-GFSV------NFPATML------TTVK-CSRD-NSE
LM----------PACVQT---------YGSQD-LIA--------------KIKERMNEKF
VTVPAREYSVIEHRNPKP---------AWCGGL------QSKTVIEEEVCS-RLFLVEHL
QDLGVDRFFQSEIQHILHHTFRLWQQKD-----E-QVFKDVTCRAMAFRLLRLEGYHVSS
GELGEYVDEEKFFRTVRLEWR-STDTILELYKASQVRLPEDDND-----------NSNIL
KNLHEWTFIFLKEQ----------LRR-KTILDKGLER----------KVEFYL-KNYHG
ILDAVKHRRSLD-HT------RFWKT-TAYNPA-VYDEDLFRLSAQDFMARQAQSQKELE
MLL-------KWYDEC-RLDK-MEYGRNV-IH---VSHFLNANNFPDPRLSETRLSFAKT
MTLVTRLDDFFDHHG---SREDSVLIIELIRQWNEPS-TITTIFPSEEVEILYSALHSTV
TDIAEKAYPIQGR---CI--KSLII-HLWVEILSSFMSEMDSCTA-ETQPDFHEYLGFAW
-----ISIGCRICILIAIHFLGEKV----S----QQMVMGAECTELCRHVSTIARLLNDL
Q--TFKKE-----REERKVNSVIIQLK-----GDKISEEVAVSNIE-RMVEYHRKELLKM
VVRRE--GSLVPKRCKDVFWKSCNIAYYLYA--F-TDEFTSPQQMKEDMKLLFRDPINCV
PSIPS*----------------------------------------
>HYSU_c32723_g2_i3_len_2570
------------------------------------------------------------
------------------------------------------------------------
------------------------------------------------------------
------------------------------------MVPA---SGE-KPRFPEC------
LDWIMENQNSDGSWGMMQ-SP------SMLKDSLSCTLACLLPLRKWNVASPKLIQRGVE
FIRSSASAA--------T---DKDRITPI-GFDIIFPQMIQHA--NDLDLD-LSLD-QGF
LDVLLRNRDAQLKR---------KNKLEYVAE-GLG-----NSIDWKKIL-RHQRSNGSL
FNSPATTAAALIHHHDDKCLQYLNSLLSVYK-T------WVPTIHPMEVYA-ILCLVDQL
QGMGIDRFFRLEIDTILEDTFRLWQQKD-----D-EIFADAACCALAFRLLRHEGYHVKP
DELVASVDQESLSSALS-----NTETILELFKASYVGIPEDG---------------DIL
ETLQDWTSQYLNQQ----------LQS-ESIPDKQLER----------KVAFNL-RNHPG
ILHTVNLRRNID-WYNVN-HLRILKT-AYRWPT-VYNEDIFQLSAQNFMATQAEFQKELE
IVL-------RWYDDK-KLDM--EYGRNV-SL---AAYFLAANMYPEPELSEARLAFAKI
TVFVTRFDDFFDHFG---TKEESFRFIDLVKEWKDPS---TITFLSEEGKILYSSLYTEF
NEMVEKAYPIQGR---SI--LPFLLE-KWVRMLECFNCELESCTV-EVPPSFEEYMAFAE
-----ISIGSVICSCLSVPFAGEKI----P----DEILYSAELWEIGCQAGVVSRLLNDL
Q--TYKKE-----RLERKINSVIILMD-----SEGLSEEEAVPTIL-KMVVNARKQLWEM
VVR----SSLVPRSIKNIAWRTAQAGYYLYCF---NDEFTSPAQVKQDMKLLIQDPL*--
----------------------------------------------
>MAVU_c26355_g1_i1_len_2031
------------------------------------------------------------
------------------------------------------------------------
------------------------------------------------------------
------------------------------------------------------------
------------------------------------------------MH-PDKCDKAIS
FIRENMYKL--------DDE--KEERMPI-GFEMTFPPLVEKA--KRLNIN-FPD-DSPG
LRKIYAQRDLKFKRIPWDKMHTVPTTLLYSLE-GMAL--EADVLDWQKLLKLQSP-DGSL
FYSPASTAFALQQTGDHNCLQYLLKLVQTFNGG-------VPNLYPLDLYE-RSWAVDRL
QRLGISRFFEPQIEECMKYVHRYWSNKNGVYAARHSDIQDIDDTSMGFRVLRLNGFDVSP
DAFKQFEDDDGEFLCFIGQTNHSVSATYNLYRASQVMFPGEEI----------------L
QRAKKFSTKFLQDK----------RAE-NELLDKWVIT-----KDLPGEVGYALDVPWYA
SLPRVEARFYIE-QYGGEDVAWIGKV-LFRAPN-VNNDNYLELAKLDYNDCQALHQHEWK
NIQ-------QWYKSC-GL-RGFGLGEES-LL---LAYYIAAASVFEPEKSGERLAWAKT
AALVKTITSQ----K--LTKDQKHDFIREFEQGSIL--ENANGGRCGTSNKLVETIFTTV
HKMSLE---TSSR---DI--HHQLL-HAWRKWVVA------WEVG-GD------------
--------GDAELFVQTLNLTGGSSE--------PTPFCHPKYQQLLEVTTRICHQLRKS
T--VK----------------------------------------E-IQVESDMQELVKL
VVTKS-SGDL-DSDIKQKFLTIARSFYYA--------AHCSTEAIGFHIVKVLFERLV*-
----------------------------------------------
>STOF_c59939_g1_i1_len_1968
------------------------------------------------------------
------------------------------------------------------MSKSFS
SMA--LRF----------------------------PETGYSGKDG--IEN--DTRSYNK
VSDKTRELVTLIRSIFIKMG-DGEISMSPYDTAWVAMVENIGSG--GGPQFPLT------
LDWISNNQLADGSWGDPH--T------FLVYDRLINTLACAVALTSWKMH-PNKCERGIS
FIRDNINQL--------DDG--KVLHTTV-AFEVIFLPLVEKA--KKLDIN-IPV-DSQG
MRKLFASRDEKFKRMPWDKLHTVPTTLLFCLE-GMAP--VANKLDWQKLLKLQFS-NGSI
FFSPSSTAFALQQTGDKNCLEYLRKLVHKFDGG-------VPDLYPVDTFE-HNWIVDRL
QRLGISRYFEPEIEECMKYVYGYWSNIDGMYVASNSKIQDIDDTSMAFRLLRLHGFNVYA
DAFTQFKD-GEEFVCCPGTTTTPYTGLYNLCRASQVMFPGEQI----------------L
ADAKIYSTKILQEK----------IAE-NELFDKWIIT-----KDLPGEVGYELDIPWYA
SLPRVEARFYIE-QYGGYDDVWIAKV-LYRMYN-VNNNNYLELAKLDYNDCQTLHQHEWK
SIQ-------RWYKSC-GF-REFGLSEER-LL---LAYYIAAASVFAPEKYGERLAWAKT
ATLAKTIASK----Y--FTKNQKHAFVKEFEQESIL--KNPNGERYNTSNSLVGTLITTV
HKMSLETQSTQNR---DI--HQQLF-HAWRKWLVT------WEEG-GD------------
--------GDAELFVQTLNLIGGLD---------ESSFSHPKYQQLL-------------
------------------------------------------------------------
------------------------------------------------------------
----------------------------------------------
>AJRE_c45174_g1_i1_len_1668
------------------------------------------------------------
------------------------------------------------------------
------------------------------------------------------------
------------------------------------------------------------
------------------------------------------------------------
------------------------------------------------------------
------------------------------------------------------------
-----------GKKEKYNQFNYFYVLNIICNSCMVLGCVLVPNAFPVDLFD-RNYTVDRL
RRLGISRYFQPEIEECMKYVYRFWDK-RGISWARNTNVQDLDDTAQGFRNLRMHGYEVTL
DVFKQFEK-CGEFFSFHGQSSDAVLGMFNLYRASQVLFPGEHM----------------L
ADARKYAANYLHKR----------RLN-NRVVDKWIIN-----KDLEGEVAYGLDVPFYA
SLPRLEARFYIE-QYGGSDDVWIGKA-LYRMVN-VSCDTYLELAKLDYNKCQSVHQNEWK
SFQ-------KWYKSC-SL-GEFGFSEGS-LL---QAYYIAASTIFEPEKSGERLAWAKT
AALMETIQ------Q--LSSQQKREFVDEFKHKNILK--NENGERYRSSTSLVETLISTV
NQLSSDILLEQGR---DV--HQELC-HVWLKWLST------WEER-GN------------
-----LVEAEAELLLRTLHLNSGLD---------ESSFSHPKYQQLLEVSTKVCHLLRLF
Q--KRKVY----D-PEGCTTDIA------------------TG-TT-FQIEACMQELVKL
VFSRS-SEDL-DSLTKLRFLDVARSFYYT--------AHCDPQVVESHIDKVLFEKVV*-
----------------------------------------------
>VIAG_c45016_g1_i3_len_2443
------------------------------------------------------MFASLC
LQFF--ICA------------------E--------------------------------
--KMSLGCTAKVIPF-----------SSSDS-------FSGRPIVSAKC-------SLTT
VSMTNDNLVEKIRERITN--GKVEISPSAYDTAWVAMVPTREYSGNKQPRFREC------
LDWIMENQNPDGSWGLNPGHP------GLIKDALSCTLASLLALRKWNTG-HRLVQRGLD
FISSSGWAA--------VGG-HNDQFSPIG-FNITFPAMVDFA--KELDLT-LPLT-PTL
VDSLLRIRDSEIRKQSQE---------YYVAE-GLG-----NSCNWKEIISTHQRSNGSL
FNSPATTAAALIHYPDDKCFEYLISVLKTCDG-------WVPTIYPMDIYA-RLCMVDTL
EKLGINRYFETELSSVLDEIYRHWQEKE-----E-EIFSNITCQALAFRLLRMKGYDVSS
DELAEFIDQEHFFNTVSMQHR-GVTTVLGLYRASQIRIYEEE---------------STL
EKIHDWTRAFLMHQ----------LRS-QSIIDKRLQK----------QVEYDL-KNFHG
TPDRIGNRRSIE-LYDAQ-DFQILKT-AYRCPT-IHNEDFVLFSVQDFRISQAQYQKELQ
QMQ-------RWYTEC-RLDR-LNQGRET-WQ---ISYILTAAIIVDPQLSMARISYAQV
IALVTCLDDFFDLYG---SREEAFSIIELVSEWNMHP---ATTYRSEEVEILFTALYNTV
NEVAAKAYTEQGL---CV--KHEIV-SMWLDLLTNFLREKYS----NNVSTLDEYLSFAW
-----KSIGCDLCVLTSIQFYGIKL----S----EEMLTCTEFTSLRKHASLVCRLLNDL
K--TYKRE-----QKENTLNSVCVQTA-----EGAISEEDAILKVK-QIVEYNKRKVLQM
VYQRK--ESIVPRECKELFWKSCKFAYFLYSDDG-GDEFSSPQEIAKDMNALIWEPIELP
PLSR*-----------------------------------------
>PEBA_c45402_g1_i3_len_2781
------------------------------------------------------MYILSA
QPLN--FSYGFGS-------------RSVS----SAARRR-ISWET--CSSRTWKN--GR
QEDVPFMTYRICWKDSTNAARRV-VAGNRNL-------PQVCSR-----------NADLN
EKSKIEESIDYIKKMLRTID-DGRISVSPYDTAWIALIKDLNNG--DIPQFPCS------
LEWIANNQLSDGSWGDEN--F------FLAYDRLLNTLACVIALRSWNVY-PNKSEKGII
FVKENISKL--------EED--KNEHMTY-GFEVLFPALLQRA--RNLGIKGLPYD-APA
TQKICAARDQILERISKETRDNVPASLLLILE-GM------QDLDWQKLFKLQSP-DGSF
LSSPSSTAFAFMETKDENCLRFIKRTAEKFKGG-------APHTCPIDIFA-RLWAVDRL
ERLGVSRFFDSEIEDCLSYIYRFWTA-KGIFSGRDFEFCDINDTSMGFRLLRLHGYNVNP
DVFINFNK-DNKFSLYGDQMVESPSPIFNLYRASQVQFPGETI----------------L
EEAKEFSHNYLQER-P---------ES-NQLLDKCLIS-----KHLPNEIKYGLELPWNA
SLPRVEARFFME-HY-SVDEVRIGKS-LYRMPD-ISNDTNLELAKLDYNRCQAEHQMEWN
HMQ-------QWYEDY-SL-EEFGISKKE-LL---LAYFLAAASIFEPERSGERVAWVKS
QIVSAILSIYYFIKEA-KTSDQRIEFSTASGINVHVD-QDR--KGYKNIQRIITILFETL
HQIKKDAKERIGS---DN-SDDLLH-EAWGGWLKK------HGER-A-------------
-----EGREEVELIVRTINICAGH------IV-SKEILSYHEYKALSALTNKICNQLREF
E--NEMMN-----GMEWKKPKKN----------------NDHSKMY-MEIDKEMQLLVQL
VFQNSSN-GI-SKDIKQTFLVVARTFYYR--------VYFPIEKIENHIAKVLFEQVV*-
----------------------------------------------
>HYSU_c32723_g2_i2_len_1796
-------------------------------------------------FNPQLIMFSST
LKLK--PTPFFDS-------------NSRN------FPA---------------------
-----------------------------SR---------ISNSATAV----------NC
SIHISQELIAKVGERLKG---KVEISPSAYDTAWVAMVPA---SGE-KPRFPEC------
LDWIMENQNSDGSWGMMQ-SP------SMLKDSLSCTLACLLPLRKWNVASPKLIQRGVE
FIRSSASAA--------T---DKDRITPI-GFDIIFPQMIQHA--NDLDLD-LSLD-QGF
LDVLLRNRDAQLKR---------KNKLEYVAE-GLG-----NSIDWKKIL-RHQRSNGSL
FNSPATTAAALIHHHDDKCLQYLNSLLSVYK-T------WVPTIHPMEVYA-ILCLVDQL
QGMGIDRFFRLEIDTILEDTFRLWQQKD-----D-EIFADAACCALAFRLLRHEGYHVKP
DELVASVDQESLSSALS-----NTETILELFKASYVGIPEDG---------------DIL
ETLQDWTSQYLNQQ----------LQS-ESIPDKQLER----------KVAFNL-RNHPG
ILHTVNLRRNID-WYNVN-HLRILKT-AYRWPT-VYNEDIFQLSAQNFMATQAEFQKELE
IVL-------RWYDDK-KLDM--EYGRNV-SL---AAYFLAANMYPEPELSEARLAFAKI
TVFVTRFDDFFDHFG---TKEESFRFIDLVKEWKDPS---TITFLSEEGKILYSSLYTEF
NEMVEKAYPIQGR---SI--LPFLLEKVWLTLI*--------------------------
------------------------------------------------------------
------------------------------------------------------------
------------------------------------------------------------
----------------------------------------------
>PEBA_c25813_g1_i1_len_3431
------------------------------------------------------MSLAS-
-N--------------TTSFLLSFPTKGGVRAALHNPARNFFRARSTAGIFYPWRSSIKS
SSL--LQCNAISVASK----EAYMDDDVPNG-----WLESILEDGR----E--KNTHNEL
ISDKIRELVTMIRSMLQNMD-DGEISISPYDTAWVALVEDIGGS--GQPQFPSS------
LEWISNNQLPDGSWGDRS--T------FLVHDRMINTLACVVALKYWKMH-PDKCDKGLS
FIRENIYKL--------DDE--NEEHMPI-GFEVVFPSLVEKA--KKLKLY-IPD-DSPG
LKKIYAGRDLKFARIQRDILHTVPTSLLHSLE-GITD--G---LDWQKILKLQFA-DGSL
FFSPASTAFVLQQTNDDNCLKYLLNIVQKFNGG-------VPNVYPVDLFE-HNWAVDRL
QRLGISRYFKPEIDECLDYVYRYWSNHKGTCFARNSQIQDVDDTAMGFRLLRLHGFDVSP
DGFKQFEK-DGEFFCFAGQSSQAVTGMYNLHRASQVMFPGEKL----------------L
ADAKKFSNKFLQEE----------RAN-NKLIDKWIIT-----KDLPGEVGYALDIPWYA
SLPRVEARFFIE-QYGGEDDVWIGKT-LYRMGY-VNNNTYLELAKLDYNTCQALHQQEWI
SLQ-------QWYQTC-SL-GEFGLSKRS-LL---LAYYIAAASVFEPEKSRERLAWAKT
AILAKTIASQ----Q--LSREQKCDFVREFEHGSIL--KNANGGRNKTRSSLVKTLIRTV
NKLSLDTLLTQDS---DI--HQQLY-SAWRKWLAA------WEEG-VD------------
--------GEAELLVLTLNLCRGLD---------DSLFSHPKYQQLLEVTSRVCHQLRLL
Q--NRKVQ-----ETEGCIAESG------------------EG-TT-DQIESSMQELAKL
VLSKS-SGDL-DSRTKQSFLAITRSFYYT--------AHCHPGTIDFHIAKVLFERVI*-
----------------------------------------------
>HOSA_c47203_g1_i1_len_2442
----------------------------------------------------GRMYILSA
QPLN--FSCGFGW-------------RSVS----SAARRR-IYPES--CSGRIWKN--GR
KEDVPYMAYRLCWKDLTN---SA-RRGNLNL-------PQVCSR-----------NADLN
EKSKIEESIEYIKKMLQSID-DGRISISPYDTAWIALIKDLSDS--GIPQFPAT------
LEWIAKNQLSDGSWGDEN--F------FLAYDRLLNTVACVVALESWNVY-PNKREKGIL
FVKENISKL--------EDT--TNEHMTC-GFEVLFPALLQRA--RNLGIEGLPYD-APV
TQKIFATRDQILERISKAMMDKVPASLLLILE-GL------EDLEWQKLFKLQSP-NGSF
LNSPSTAAFAFMETKDENCLKFIKKIVEKFNGG-------APHAYPVDIFA-RLWAVDRL
ERLGISQFFDSEIEDCLSYIYRFWKG-NGVFSGRESEFCDINDTSMGFRLLRLHGYNVNP
NVFINFKK-DKKFSLYGDQMVESPSPIFNLYRASQVQFPGETI----------------L
EEAKEFSHNYLQESWL---------GS-NQLLDKCLIS-----KHLPNEIKYGLEMPWYA
SLPRVEARYFIE-HY-SIDEVWIGKS-LYRMPD-FNNDTNVELAKLDYNRCQAQHQMEWN
LMQ-------QWYEDY-SV-EEFGISKKE-LL---LAYFLAAASIFEPERSGERLAWVKS
QILYDILSTYYFIKEAAESSDQRIEFYTAYREKIH-----G--KGYKNIQKIIIILFETL
HQLKKDAQERIGS---DI--SDLLH-EAWGGWLKK------LGEG-A-------------
-----EERQEVELLVRIINICAGH------IV-SKEILSHNEYKTLSALTNKICHQLRQL
E--NEKMI-----GLEWTKTR------------------KRNTKMY-MEIDKKMQLLVQL
VLQDSSNGTI-SKDIKQTFLVVAKTFYYR--------AYFPTEQIENHTAKVLFEQLV*-
----------------------------------------------
>LAAN_c45824_g1_i1_len_1972
------------------------------------------------------------
------------------------------------------------------------
------------------------------------------------------------
------------------------------------------------------------
------------------------------------------------------------
------------------------------------------------------------
--------------------------------------------------------NGSL
FNSPSTTAAAYTALRNSACLSYLNAALKKFGNA------AVPVVYPLDIYS-QLCTIDNL
QRLGISRYVMTEIQSVLDETYRCWVQGD-----E-EIFMDASTCALAFRILRMNGYDVAS
HQITKILEQSFSSSIVHGRMM-DMNTALELYKASELILHPHE---------------TDL
EKQHLRLRRLLEQE----------SSS-GIIQSHQLAR-----NI-KAEVKQALDYPFYA
ILERMSTRKNIE-LYNVD-TTRILKT-SYCTN--SGDKDFLNLAVEDYNWCQAILREEFR
EFN-------RWYEDN-RLDE-LEFARQK-PA---YCYLTAAANLFTPELSDARLCWAKN
TLMICIVDDLFDVRG---TLEESRNLVHVVELWDVDV---STECCSQNVEIIFSALKSTI
CEFGDKGSKLQGR---NI--TNHMI-ALLLDVLHTMIQERECSKN-KITPTFDEYMSTSY
-----VTASLGPVILSALYLVGPNL----S----EEMVNHADYQYLYKTTSACCRLLNDI
S--LDERE-----VRENRVTAVPLYIA---EKGGGMTREGAIQDIKRKIIDTKRRQVLRM
VLD----NSFIPKPCKELFWNVCSTFSLFYSK---DDGFWA-QEMIQVFDQIIHQPIILN
PFQQPNQTPL*-----------------------------------
>GLHE_c59273_g1_i4_len_1653
------------------------------------------------------------
------------------------------------------------------------
------------------------------------------------------------
--------------------------------------KDLQGR--DAPQFPSS------
LEWIVQNQLEDGSWGDEK--F------FCVYDRLVNTIACVVALRSWNVH-GDKVKKGVT
YIKENVDKL--------KEG--NEEHMTC-GFEVVFPALLQKA--KSMGIEDLPYG-AAV
IQEIYHTREQKLKRIPLEIMHKVPTSLLFSLE-GLEN------LEWDKLLKLQSA-DGSF
LTSPSSTAFAFMQTKDEKCYEFIKNTVDTFNGG-------APHTYPVDVFG-RLWAIDRL
QRLGISRFFESEIADCLSHIHKFWTD-KGVFSGRDSEFCDIDDTSMGVRLLRMHGYDVDP
NVLRNFKQEDGKFSCYGGQMIESASPIYNLYRAAQLRFPGEEI----------------L
EEANKFAYKFLKEK----------LAD-NQILDKWVIS-----KHLPDEIKLGLEMPWYA
TLPRVEAKYYTQ-YYAGSGDVWIGKT-LYRMPE-ISNDTYQALAKTDFKRCQSQHQFEWI
YMQ-------EWYESC-NV-EEFGISRKD-LL---LAYFLATASIFELERTSERIAWAKS
QIISKMITSFFNKET--TSSEEKSSLLNQLRN-INGLNN-T--NSSKREDEVANMVLEAL
TQFLEG------F---DRYTRHQLK-NAWSVWLTK------LQKG-E-------------
------------------------------------------------------------
------------------------------------------------------------
------------------------------------------------------------
----------------------------------------------
>MEOF_c18730_g1_i2_len_2471
------------------------------------------------------------
------------------------------------------------------------
------------------------------------------------------------
------------------------------------MVPSREYSG--RPSFPQC------
LDWIMKNQNPNGSWGLNPDHP------FLLKDSLSCTLACLLALSKWNTG-NQLVQRGME
FIKSNGWAA--------T-H--DNQVSPI-GFDIVFPAMIDYA--KELDLT-LPLA-PTS
LHSMLQVRDSQIRK----------RSWEYVAE-GLIGN---DSCNWKQIIRMHQRSNGSL
FNSPATTAAAAIHSRDDKCFGYLLSILKDSNGS-------VPTIYPINIHA-RLNMIDTL
ERLGIDRFFGVELNAIFYEIYKNWQERE-----E-EIFSNVTCQALAFRLLRMKGYDVSS
DELSEFVDEERFFDSISMQHR-GADTVLELFRASQMRINEEE---------------SIL
EKIHAWTKAFLKKQ----------LLN-RSILDKRLEK----------QVEYDL-KNFYG
TLERFQNRRTID-LYDAQ-SSQIAKT-AYRCST-VSNEDFIRFSVQDFKISRAQWQKEFE
QIL-------KWYSDC-RLDL-LFRGRNV-CQ---QCYVLIAATIVDRELFKARISYTQV
AIFITALDDFMDHYG---SKEEASTIIDLMREWEPA----AATYCSKEVEILFTALHGTI
NEIAAKAYAEQGF---CS--KQLLI-DAWVEVIESNMNENILPNR-NNKPTLEEYLSLAS
-----WTIGSKVYIMASIQFLGIKL----S----KEILTSAELRDLCRHAGVVGRLLNDL
K--SYKRE-----REENTFNSVSVLMA-----GGGFSEEEAVGKLE-EVMEYNRRKVMQL
TCPR-RQ-SILPRECRELVRKTCKLGYSLYGDDGGGDEFWSPLDILNDINAMMFEPLPNL
*---------------------------------------------
>ORMA_c53741_g1_i3_len_1957
------------------------------------------------------------
------------------------------------------------------------
------------------------------------------------------------
------------------------------------------------------------
-------------------------------------------SLS-------------L
SLVYIIIDLPCIHLAGTKHV-TR-LQP-----FNGVPTTAN--KPSF-AVK-CNLT-TK-
-------------------------------D-LMV--------------KMKEKLKGQD
GNL---------------------------------------TVGVADMPS-SLCVIDTL
ERLGVDRYFRSEIHVILHDTYRLWQQKD-----K-DICSNVTTHAMAFRLLRVNGYEVSS
EELAPYANLEHFS----QQKI-NVAMAIELYRAAQERIHEDE---------------SGL
DKILAWTTTFLWQQ----------LLT-NSILDNKLHK----------LVEYYL-NNYHG
RTNRVGARRHLD-LYEMS-HYQNLKP----SHS-LCSEDLLSFAKQGFRDFQIQQQKELE
QLQ-------RWYEDC-RLDE-LNYGRDV-VK---ISSFMASILMDDPELADVRLSIAKQ
MVLVTRIDDFFDHGG---SREDSYKIIELVKEWKEK-----AEYDSEEVKILFTAVYTTV
NELAEA-CVQQGRNSTNV--KEFLV-QLWIEILSAFKVELDTWSD-GTELSLDEYLSWSW
-----ISNGCRVSIVTTMHLLPTKLC---S----DEMLRSEECKDLCRHVSMVGRLLNDI
H--SFEKE-----REENTGNSVSILVAG------EDTEEEAIGKIN-EIVEYERRKLMQI
VYK-R--GTILPRECKDIFLKACRATFYVYS--S-TDEFTSPRQVMEDMKTLSS*-----
----------------------------------------------
>TECA_c34302_g1_i1_len_1099
------------------------------------------------------------
------------------------------------------------------------
------------------------------------------------------------
------------------------------------------------------------
------------------------------------------------------------
------------------------------------------------------------
------------------------------------------------------------
------------------------------------------------------------
------------------------------------------------------------
------------------------------------------------------------
-------------------------------------S-----DDLQEEITNGLGMPWYA
TLPRVEARYYLQ-HYAGAGDVWIGKT-LYRMPE-ISNDTYLELARTDFKRCQAQHQFEWI
YMQ-------EWYESC-NM-EEFGISRKE-LL---RTYFLACSSIFELERTKERMAWAKS
QIISKMITSFFNSET--TSSEEKETLLTEFRN-IDGLR-------NSSKGEHVSMVLATL
HQFLEE------F---DRSTSPQLK-NAWGVWLAK------LQQG-E------------A
-----SGSADAELLTNTINICGGH------IAVNEDIMSQNEYTTLSNLTSKICHQLSQI
Q--SDKVS------------A-------------------KSSIKN-KELEHDMQSLVKL
VLEKSV--GI-NKNIKQTFLSVAKTYYYR--------AFNAEETMDAHIFKVLFEPVA*-
----------------------------------------------
>ORVU_c50288_g1_i1_len_2379
-------------------------------------------------------MFSAN
LKLI--TNPFLDH-------------RFRN------EGS---------------------
----------------------------------------KRTLATTA----------KC
SLKNNEDLIVKIKERING---KVEISPSAYDTAWVAMVPERVHSGE-KPHFPAA------
LDWIIEHQNPDGSWGLR--SS------SLLKDSLSCTLACLLALRKWNVS-QQLVQKGVE
FIRSSASAA--------T---NDDEPSPI-GFEIVFPMMLQYA--NELGFS-LPLD-QDL
LDIMLQNRDSSLKR---------NKNLEYVGE-GMG-----NSVEYFQKMLTRQRSNGSL
FNSPATTAAALIQFHDDKCLQYLTSLLTEFK-T------WVPTVHPVDVYS-RLCLVDCL
QDLGVGRFFQSEIQTILHETFRLWQEKD-----K-VICVDVKCHAMAFRLLRLEGYPVSS
DELNEYVDEENFFNKVSIESS-GAETVIELYKASQVRLPEDE---------------GTL
DNLHHWTFNFLEEQ----------LRS-KTILDRNLER----------KVEFNL-KNYHG
ILEAIKYRRSID-LYDID-HVRILKT-AYRCPT-VYNEDILLLAAQDFMTRQAQNQKELQ
MLM-------RWYSET-RLEK-MDYGRHV-IP---VSHFLSANTFTDPEQSEALLAFAKT
MTLVTRLDDFFDLHG---SREHSVLIIELIRQWNHPS---TINFPTEEVEILYSALHSTV
AQLAETAYPMQGR---YI--TSTIT-HLWVELLTCFLSEMDSITL-EIPPDMEEYMEYAW
-----ISISCRLCILVSIHFVGEKI----S----EELVMGPECFELSRHVGSMARLLNDI
Q--SFERE-----REERKLNSVIIQLN-----ADKISEEEAVSNMV-KMVEYHRKELLKM
VVRR--EGSLVPKRCKDVFWRTGKFCYYLYDF---KDEFTSPQKMKEDM-----------
----------------------------------------------
>GLHE_c51663_g1_i1_len_1889
------------------------------------------------------------
------------------------------------------------------------
------------------------------------------------------------
------------------------------------------------------------
------------------------------------------------------------
------------------------------------------------------------
------------------------------------------------------RKNGSL
FNSPSTTCAAFIALGNTDCLKYLHLLVNTFGS-------AVPAVYPVDIYS-QLCTVDKL
ERLGISRFFMKEIQRVLDQTYRCWVQGD-----E-DIFMDASTCALAFRILRMNGYSVTS
DPILHP-------SCVHGHTI-NVTTTLELYRASQLALYPHE---------------TQL
EEQKLRLRSKLEQE----------LSS-GSIQSPQL----------NAEVKQALDYPFYT
IIDRMAKRKAIE-NYNFD-NTRILKT-SYCLAN-LGNKDFLHLSVEDYNQCQAIHREESR
EFD-------RWLVES-RLNE-VESARHR-SASIAYCYSTAAAAVFGPQVSDARMAWAKN
SVLITFIDDLFDVHG---SVEDMRKLIHMVELWDVDV---STECCSHDVGILFSALKSSI
CEIADKGSKLHGR---WI--KSHMI-AIWLDMLYACMKEVEWREN-KYVPTWDEYMTTAL
-----VSFASGPNVLPLLYVVGPKI----S----QEMVNHSDYHNLYKLVSTIGRLLNDI
R--GYERE-----RKEGKVSAVPLYIA---KNGGEMSAEAAISEIV-SVIDSQTKELLRL
VLEKKESSSALPRSCKELFWNMSSVLHLFYNK---VDGYRS-REFLQVLDHNIHQPIVIE
EFKQPSNLTTAYQY*-------------------------------
>TECA_c19929_g1_i1_len_2476
---------------------------------------------------EKEEMSFAS
QATSLLLS-SHNATALPPLS---AA----------------RLPPLTAGAAPFGRISFTT
TSL--RQYKLVSRAQS-QE----VDEIEKVTQVVLEA-------------E-----KDID
QEAKVRELVENVRVKLQNIG-EGGISISPYDTAWVALVEDVGGS--GRPQFPES------
LDWISNHQFPDGSWGSHK---------FLYYDRVLCTLACIVALKTWNLH-PHKFDKGLK
FVRENIGKL--------ADE--EDVHMPI-GFEVAFPSLIETA--KRKGID-IPE-DFPG
KKEIYAKRDLKLKKIPMDILHKIPTPLLFSIE-GIEG------LDWQKLFKFRD--HGSF
LTSPSSTAHALQQTKDELCLKYLTNLVKKNNGG-------VPNAFPVDLFD-RNYTVDRL
RRLGILRYFQPEIEECMKYVYRFWDK-RGISWARNTHVQDLDDTVQGFRNLRMHGYDVTL
DVFKQFER-CGEFFSFHGQSSDAVLGMFNLYRASQVLFPGEDM----------------L
ADARKYAANYLHKR----------RVS-NRVVDKWIIN-----KDLPGEVAYGLDVPFYA
SLPRLEARFYVE-QYGGNDDVWIGKA-LYRMLN-VSCDTYLELAKLDYNICQAVHQKEWK
SFQ-------KWHRDG-----EFGLDEKS-LL---LAYYIAASTVFEPEKSLERLAWAKT
AVLMEAILSQ----Q--LPSTKKHELVDEFKHASILN--NQNGGSYKTRTPLVETLVNAI
SELSTTILLEQDR---DI--HLQLS-NAWLKWLSR------WEAR-GN------------
-----LVEAEAELLLQTLHLSNGLE---------ESSFSHPKYQQLLQVTSKVCHLLRLF
Q--KRKVH----D-PEGCTTDIA------------------TG-TT-FQIEACMQQVVKL
VFTKS-SHDL-DSVVKQRFLDVARSFYYT--------AHCDPQVIQSHINKVLFEKVV*-
----------------------------------------------
[truncated: 2,740 more rows]

## Sheet: Alignment_for_class_I_tree
>PpEKS
MASSTLIQNRSCGVTSSMSSFQIFRGQPLRFPGTRTPAAVQCLKKRRCLRPTESVLESSP
GSGSYRIVTGPSGINPSSNGHLQEGSLTHRLPIPMEKSIDNFQSTLYVSDIWSETLQRTE
CLLQVTENVQMNEWIEEIRMYF-RNMTLGEISMSPYDTAWVARVPALDGSH-GPQFHRSL
QWIIDNQLPDGDWGEPSL--------FLGYDRVCNTLACVIALKTWGVG-AQNVERGIQF
LQSNI-YKMEEDDANHMPIGFEIVFPAMMEDAKALGLDLPYDATILQQISAEREKKMKKI
PMAM------VYKYPTTLLHSLEGLHREVDWNKLLQ-LQSENGSFLYSPASTACALMYTK
DVKCFDYLNQLL-IKFDHACP-----NVYPVDLFERLWMVDRLQRLGISRYFEREIRDCL
QYVYRYWKDCGIGWASNSSVQDVDDTAMAFRLLRTHGFDVKEDCFRQFFKDGEFFCFAGQ
SSQAVTGMFNLSRASQTLFPGE--S----LLKKARTFSRNFLRTKHENNECFDKWIITKD
LAGEVEYNLT----FPWYASLPRLEHRTYLDQYGID-DIWIGKSLYKMPAVTNEVFLKLA
KADFNMCQALHKKELEQVIKWNASCQFRD-LEFARQK--SVECYFAGAATMFEPEMVQAR
LVWARCCVLTTVLDDYFDHGTPVEELRVFVQAVRTWNPELI---NGLPEQAKILFMGLYK
TVNTIAEEAFMAQKR---DVHHHLKHYWDKLITSALKEAEWAESGYVPTFDEYMEVAEIS
VALEPIVCSTLFFAGHRL-DEDVLDSYDYHLVMHLVNRVGRILNDIQGMKREASQGKISS
VQIYME---EHPSVPSEAMAIAHLQELVDNSMQQLTYEVLR--FTAVPKSCKRIHLNMAK
IMHAFYKD--TDGFSSLTAMTGFVKKVLFEPVPE------------------
>SsSS
------------------------------------------------------------
------------------------------------------------------------
------------------------------------------------------------
------------------------------------------------------------
--------------------------------MSLAFNVGVTPFSGQRVGSRKE----NF
PVQGFPVTT-PNRSRLIVNCSLT------TIDFMAKMKENFKREDDKFPTTT--------
--------------------------TLRSEDIPSNLCIIDTLQRLGVDQFFQYEINTIL
DNTFRLWQEKHK-----VIYGNVTTHAMAFRLLRVKGYEVSSEELAPYGNQEAV----SQ
QTNDLPMIIELYRAANERIYEE-ER----SLEKILAWTTIFLNKQVQDN-----SIPDKK
LHKLVEFYLR-----NYKGITIRLGARRNLELYDMT-YYQALKSTNRFSNLCNEDFLVFA
KQDFDIHEAQNQKGLQQLQRWYADCRLDT-LNFGRDV--VIVANYLASLIIGDHAFDYVR
LAFAKTSVLVTIMDDFFDCHGSSQECDKIIELVKEWKENPD--AEYGSEELEILFMALYN
TVNELAERARVEQGR---SVKEFLVKLWVEILSAFKIELDTWSNGTQQSFDEYISSSWLS
NGSRLTGLLTMQFVGVKL-SDEMLMSEECTDLARHVCMVGRLLNDVCSSEREREENIAGK
SYSILLATEKDGRKVSEDEAIAEINEMVEYHWRKVLQIVYK-KESILPRRCKDVFLEMAK
GTFYAYGI--NDELTSPQQSKEDMKSFVF-----------------------
>IrKSL4
MGIVALI-LIKAAMSLILSSFPLFRSSRSSPASASLAGSGLPKT---TPP----------
------------------------------------------------------------
---KTASLQSHSPMFEETKGRIAKLFKKNEVCISTYDTAWVGMVPSPFSSD-QPCFPDSL
FWLLDNQCPDGSWAQPHHHSHSHSPSLLNKDVLSSTLASILALHKWGLG-QHHIAKGLHF
LELNF--ASATDNSQITPLGFDIVFPAMLDHAADLSLNLRLDPTTLNDLMNRRDLELQRC
TENGSAETE-VYMAYIGEGMGKL-----HDWESVMK-YQRKNGSLFNSPSTTAAAFIALR
NSDCLNYLYSAL-NKFGSAVP-----AVYPLDIYSQLCIVDNLERLGISRFFSTEIQSVL
DETYRCWLQGDE-----EIIMDASTCGLAFRTLRMNGYKVTSDSFIKVVQ-DCFSS--PG
HMRDVNTTLELYRASELMLYPH-EI----ELEKQNSRLRSLLEQELSGG-----SIQSSQ
LN----AEVKQALDYPFYAALDRMVKKKTIEHYNID-DSRILKTSFRLPSFGNKDLLSLS
VQDYNRCQAIHREELREFDRWFVENRLDE-LEFARHKSAYYYCYFAAAATFFAPELSDAR
MSWAKNALMTTMVDDLFDVTGSVEEMKNLIQLVELWDVDVS--TECCSHKVQILFSALKR
TICEVGDRAHQLQGR---SIRSHIIVIWLDLLHSMMKEVEWTRDKFVPTMDEYVSNAHVS
FALGPIVLPALYLVGPKL-SEEMVNHSEYHNLFKLMSMCGRLMNDIRGYEREHDDGKLNA
MSLYIM---NNGGEITPEVAILEIKSWNDRHRRDLLRLVLE-EKSVIPKACKDLFWHMCS
VVHLFYNK--DDGFWS-QELIEVVNQVIHQPILLNHF---------------
>MvEKS
-----------------------------------IDESQTSLDTGVQRF----------
------------------------------------------------------------
---TSSKIASSVQCFEDTKARIVKLIHKPELSVSTYDTAWVAMVPSPNSSN-EPCFPDCL
AWLLENQCCDGSWACPHHHP------FLKKDVLSSTLACILALKKWGVG-EEQINKGARF
IEVNF--ASATEKSQISPTGFDIIFPAMLDYARDLFLDLRLEPTTFDNLIFRRDLELKRC
YESH---RE-AYLAYIAEGMGKL-----QDWESVMK-YQRKNGSLFNSPSTTAAAFIALP
NSGCLSYLHSAL-KKFGNAVP-----AAYPLDVYSRLRTVDNLESLGISRYFQKEIQQVL
DETYRWWLQGSE-----EIFLDASTCALAFRTLRMNGYNVTSDAITKLLP-DSF----CG
NMKDIGTTLELYRASEFILYPD-EK----DLEQQNLRLKDILEQELSSG-----FI----
-----HSEVNRALNYPFYAIMDRVAKRRNIEHYNFD-NTRILKTSYCSPNFANKDFLFLS
VEDFNNCQAMHREELKGKMRWVTENRLDE-LKFARSKS--AYCYFSAAATFFAPDLSDAR
MSWAKNGVLTTVVDDFFDVGGSEEELKQLIRLVEIWDLDAI--TECSSQNVQIIFSSLKR
TISEIGDKGFKLQGR---SVTNHIIEIWLDLLYSMMKEAEWARDNHAPPMDDYISNAYVS
FALGPIVLPCLYLVGPKL-SEEMVRHSECHTLFRLMSTCGRLLNDIQTCERELKDGKLNA
IPLYMI---NSGGETSKEAATQEMKSLIDRQRQELLRLVLTREGSLLPKPCKELFWHMST
VLHLFYCK--DDGFTS-QDLIKVVNEVIHEPVVLN-----------------
>SpMilS
------------------------------------------------------------
------------------------------------------------------------
------------------------------------------------------------
------------------------------------------------------------
--------------------------------MLLTFNITDA-TLSHGVILRRRENFPRH
AFQIFPAIA-ATKRSFNAVCSLAT----PPTDLIGKIKEKFNGKDDNPLAAAAA------
--------------------------IKSAPNIPSSLCIIDTLQRLGVDRYFQSEIDSIL
EETYRSWREKDS-----EIYSDVTTHAMAFRLLRVKGYEVSXEALAPYAEQERV----DL
QTIDVATVIELYRAAQERIREE-ES----SLEKLLGWTTTFLKQQLLTN-----SIPDNK
LHKQVEYYLK-----NYHGILDRMGVRRNLDLYDIS-HYRSLRA--RFPNLCNEDFLSFA
RQDFNMCQAQHREELEQLQRWYSDCRLDT-LRFGRNV--LRVANFLTSAIIGDPELPEVR
IVFAQHIIPVTLIDDLFDHGGTKQESYKILELVKEWKEKNA--AEYGCEEVEILFTAVYN
TVNELVERAHVAQGR---SVKDFLIKLWVQILSIFKIELDTWSDETELSLDEYLSNSWVS
IGCRICILMSMQFMGIKL-TDEMLLSEECIDLCRHVSMVDRLLNDVQTFEKERKENTGNS
VSLLLA-ANKDDSAFTEEEAITKAKEMAEWNRRQLMKIVYI-KGNKFPRKCRDMFLKVCR
IGCYLYAS--GDEFTSPQQMMEDMKSLVYEPVGE------------------
>SdKSL1
------------------------------------------------------------
------------------------------------------------------------
------------------------------------------------------------
------------------------------------------------------------
--------------------------------MSLAFNAEVMAFSVNRVREVFP--VRHV
TVQGFPVI--TNKSSFAVKCNLT------TTDLMGKIAEKFKGEDCHFPPAA-A------
--------------------------FEQAADIPSYLCIIDTLQRLGVDRYFQSEIDTIL
EDTYRLWQQKER-----DIFSDITIHAMAFRLLRVKGYQVSSEELAPYADQERI----DL
QTIDVATVIELYRAAEERIDEE-ES----SLKKLHAWTTTFLKQQLLTN-----SIPDKK
LRKLVNYYLK-----NYHGILDRMGVRQNLDLFDIT-HYQTLKGADRFSNLRNEDFLAFA
RKDFNICQAQHQKELQQLQRWYADRRLDT-LKYGRDV--VRVSNFLTSAIIGDPELSDVR
LVFAKHIVLVTRIDDFFDHAGSREDSYKILELVKEWKEKPA--AEYGSEEVEILFTAVYN
TVNELAEMAHVTQER-----KEFLIELWVQILSCFKKELDTWSDDTALTLDSYLSSSWVS
IGCRICILMSMHFIGMKL-SDEMLLSEECVDLCRLVSMVDRLLNDVQTFEKERKENTGNS
VSLLLA-ANKDDSAFTEEEANTKIKEMAECNRRKLMQIVYK-TGTLFPRKCKDMFLKVCR
IGCYLYAS--GDEFTSPQQMMEDVKSLVYEPLTIHPLEANNVSGK-------
>CfTPS4
------------------------------------------------------------
------------------------------------------------------------
------------------------------------------------------------
------------------------------------------------------------
--------------------------------MSITINLRVIAFPGHGVQSRQG----IF
AVMEFPRNKNTFKSSFAVKCSLS-----TPTDLMGKIKEKLSEKVDNSVAAM--------
--------------------------ATDSADMPTNLCIVDSLQRLGVEKYFQSEIDTVL
DDAYRLWQLKQK-----DIFSDITTHAMAFRLLRVKGYDVSSEELAPYADQEGM----NL
QTIDLAAVIELYRAAQERVAEE-DS----TLEKLYVWTSTFLKQQLLAG-----AIPDQK
LHKQVEYYLK-----NYHGILDRMGVRKGLDLYDAG-YYKALKAADRLVDLCNEDLLAFA
RQDFNINQAQHRKELEQLQRWYADCRLDK-LEFGRDV--VRVSNFLTSAILGDPELSEVR
LVFAKHIVLVTRIDDFFDHGGPREESHKILELIKEWKEKPA--GEYVSKEVEILYTAVYN
TVNELAERANVEQGR---NVEPFLRTLWVQILSIFKIELDTWSDDTALTLDDYLNNSWVS
IGCRICILMSMQFIGMKL-PEEMLLSEECVDLCRHVSMVDRLLNDVQTFEKERKENTGNA
VSLLLA-AHKGERAFSEEEAIAKAKYLADCNRRSLMQIVYK-TGTIFPRKCKDMFLKVCR
IGCYLYAS--GDEFTSPQQMMEDMKSLVYEPLQIHPPPAN------------
>CfTPS3
------------------------------------------------------------
------------------------------------------------------------
------------------------------------------------------------
------------------------------------------------------------
-------------------------------MSSLAGNLRVIPFSGNRVQTRTG----IL
PVHQTPMI--TSKSSAAVKCSLT-----TPTDLMGKIKEVFNREVDTSPAAM--------
--------------------------TTHSTDIPSNLCIIDTLQRLGIDQYFQSEIDAVL
HDTYRLWQLKKK-----DIFSDITTHAMAFRLLRVKGYEVASDELAPYADQERI----NL
QTIDVPTVVELYRAAQERLTEE-DS----TLEKLYVWTSAFLKQQLLTD-----AIPDKK
LHKQVEYYLK-----NYHGILDRMGVRRNLDLYDIS-HYKSLKAAHRFYNLSNEDILAFA
RQDFNISQAQHQKELQQLQRWYADCRLDT-LKFGRDV--VRIGNFLTSAMIGDPELSDLR
LAFAKHIVLVTRIDDFFDHGGPKEESYEILELVKEWKEKPA--GEYVSEEVEILFTAVYN
TVNELAEMAHIEQGR---SVKDLLVKLWVEILSVFRIELDTWTNDTALTLEEYLSQSWVS
IGCRICILISMQFQGVKL-SDEMLQSEECTDLCRYVSMVDRLLNDVQTFEKERKENTGNS
VSLLQA-AHKDERVINEEEACIKVKELAEYNRRKLMQIVYK-TGTIFPRKCKDLFLKACR
IGCYLYSS--GDEFTSPQQMMEDMKSLVYEPLPISPPEANNASGEKMSCVSN
>VacTPS2
------------------------------------------------------------
------------------------------------------------------------
------------------------------------------------------------
------------------------------------------------------------
--------------------------------MSLRFNLIVTPFSNHRIRNRRE----TF
PAQEFPVA--TSKSAVKVKCNLI-----TSTDLVGKVREKINGKVDNSLEVP-A------
---------------------------IHPVDIPSNLCMIDTLERLGVDRYFQSEIDGVL
EETYRLWQQKE-----KDIFADVTCRAMAFRLLRVKGYEVSSDELAPYADQAHV----NL
QISDVTAVIELYRASQERIYEE-ES----TLEKLHAWTSTYLKQQLVSG-----TISDKK
LHKQVEYYLK-----NYHGILDLVGIRRSLDLYDID-HYQILKAADRFRTIC-KDLLAFS
RQDFNNCQAQYQRELQLLQRWYEDCRLDK-LNYGRDV--LRISYFVSSAIIGDPELSDAR
LAFAKYCVLTTCIDDFFDHAGSREESYRILELVKEWKEKPA--EDYGSKEVEFLFTAVYN
TVNELAEMAYVEQGR---CVKSLLIKLWVELLTSFKKELDSWTDDTALSLDEYLSSSWVS
ITSRINILTSIQFLGLKL-SEEMLSSQECTDLCRHGSLVVRLLNDMQTFEKERRENTKNS
VSILLE-APKHEGAITEEEVISKIKEIVEQNRRKLMQMVYQ-RGTIFPRKCKDVFLKSCR
GGYYLYSN--GDEFTSPVQIMEDMK-LCYEPLTFHPLEANNGGNKN------
>VacTPS6
------------------------------------------------------------
------------------------------------------------------------
------------------------------------------------------------
------------------------------------------------------------
--------------------------------MSLRFNLIVTPFSNYEIRNRRE----TF
PVQKFLMT--TSKSAIKVKCSLK-----TSIDLVGKIREKINGKVDNSLEVP-T------
--------------------------INYLVDIPSNLCMIDSLERLGVARYFQSEIDGVL
EKTYRLWQQRE-----KDIFADVTCRAMAFRFLRVKGYEVSSDELAPYADQVHV----NP
QISDVTTVVELYRASQVRIYEE-DS----ILEKLHAWTSTFLKQQLQSK-----TISDKK
LHEQVEYYLK-----NYHGIQNQVAVRRSLDLYDID-HYPILKVADRFRIIYNEDFFVFL
RQDFNLCQAQHQKELQQLQRWYEDCRLDT-LNYGRNV--VHVSCFLAAANFGDPELSNAR
LAFAKTIVLVTRIDDFFDLAGSREESYKILELVKEWKEKPT--EDYGSKEVEILFTALYD
TVNEFAEIAYIEQGR---CVKPLLIKLWVELLTSFKKELDSWTDDTALTLDEYLSSAWMS
IACRVCTLTALQFLGVKL-SEEMLSSQECTDLCRHLSFVNRLLNDVQTFERERKENTINA
VSVLLA-AHRHERAITEEEAISKIQEIVEQNRRKLMRMVYQ-RESVFPRKCRNVFLEVSK
MGHYLYAS--GDELTTPQQLMEDMKSLVFEPLALHPLETNNVIASGKN----
>MvELS
------------------------------------------------------------
------------------------------------------------------------
------------------------------------------------------------
------------------------------------------------------------
--------------------------------MSITFNLKIAPFSGPGIQRSKE----TF
PATEIQITA-STKSTMTTKCSFN-----ASTDFMGKLREKVGGKADKPPV---V------
---------------------------IHPVDISSNLCMIDTLQSLGVDRYFQSEINTLL
EHTYRLWKEKKK----NIIFKDVSCCAIAFRLLREKGYQVSSDKLAPFADYR--------
-IRDVATILELYRASQARLYED-EH----TLEKLHDWSSNLLKQHLLNG-----SIPDHK
LHKQVEYFLK-----NYHGILDRVAVRRSLDLYNINHHHRIPDVADGFP---KEDFLEYS
MQDFNICQAQQQEELHQLQRWYADCRLDT-LNYGRDV--VRIANFLTSAIFGEPEFSDAR
LAFAKHIILVTRIDDFFDHGGSREESYKILDLVQEWKEKPA--EEYGSKEVEILFTAVYN
TVNDLAEKAHIEQGR---CVKPLLIKLWVEILTSFKKELDSWTEETALTLDEYLSSSWVS
IGCRICILNSLQYLGIKL-SEEMLSSQECTDLCRHVSSVDRLLNDVQTFKKERLENTINS
VGLQLA-AHKGERAMTEEDAMSKIKEMADYHRRKLMQIVYK-EGTVFPRECKDVFLRVCR
IGYYLYSS--GDEFTSPQQMKEDMKSLVYQPVKIHPLEAINV----------
>IrKSL6
----------MFSSSLKLKTNPLMDNKIHRSSSDRDFRGSTISS----------------
------------------------------------------------------------
---VKCSLNNSEDLIVKVRERV-K--GKVEISPSAYDTAWVAMVPERDYSGQKPRFPECL
DWIVENQNADGSWGVQS--S------SMLKHSLSCTLACLLPLRKWNVASPQLLRNGVEF
IRSSS--SAATDKNQISPIGFDIVFPMMIQYANDLNLELLLNQDLVNILFQNREAQLTRN
KNL--EYVA--------EGLGS-S----IDWNKVLM-HQRSNGSLFNSPATTAAALIHRH
DKKCLEYLNSLL-SIYKTWVP-----TIHPMDVYARLCLVDHLQGLGVDRFVHPEIEVVL
QETFRLWQQKDD-----KIFTDATCRAMAFRLLRMQGYHVTPDELGGYVDEESFFATVSF
ESSGTDTVLELYKASQVRLPED-DD----TLEKLHDWTSKFLKQKLQSK-----TILDQQ
LERKVEFNLK-----NYHGILDAVKHRRNFDLYDID-HRRILKTAYRCPTVYNEDILLLT
AQDLMTRQVQNQKELQIMERWLEDCRLDK--VSGRNA--VLVSYFLNANNFPDPRLSEAR
LAYAKTVTLITFLDDFFDHHGSREDSLLIMELINKWTEPLT--VSYPSDEVEILYSALHA
TITDTAEKVYAVQGR---CIKSLIIELWMEVLTAMLGEMDSCNADTPPDFDEYMAFAPKS
LGCSLSILPSLHLMGETI-SEEMVTSLECFELDKHVSIAIRLLNDQQTFERERKERTTNS
VTLLMD-----ADQISEEEAVSRIQKLIEHHTKELLKLVVQKEGSVLPRKCKDIFWNTIK
VGYCLYRF--SDEFTSPQQMKEDMKLLFHDPVLKTTP---------------
>IrKSL3
--------------MSTLKLIPFSTSIDKQFSGRTSILGGKCCLQ-IDG-----------
------------------------------------------------------------
---PKTTKKQSKILVEKIRERI-SNGKVVEISASAYDTAWVAMVPSREMSG-RPSFPECL
DWIVENQNPDGSWGLN---P------FLVKDSLSCTLACLLALRKWGLP-NHLLHKGIEF
IESNISRAATDDENQVAPIGFNIIFPAMISYAKELDLTLTLPPSSLNALLRARDSEMIRR
-EGKWEYVG--------EGLGD-S----CNWNQIIQKHQSRNGSLFNSPATTAAAAIHCR
DHKCFDYLISVV-NKCNGWAP-----TVYPMDIYARLCMIDTLQRLGIDCHFRVELDAIF
DEIYRNWQEREE-----EIFSDVTCQALAFRLLRVKGYDVSSDGLEEFVEQEGFFNSVSM
QHSNVGTVLELYRASQTRINEE-EN----TLQKIHAWTKPFLTQQLLNK-----TIRHKP
LQMQVEYDLK-----NFYGTVDRFQHRRTIDLYDAQ-ASQILKTAYRCSAIHNEDFIRFS
VQNFKICRAEYQKELDEINKWYAYFGMDL-LSKGRNA--CEQAYVVTAGLIADVELSMAR
ISFAQVILLITVFDDVFDRYGTREEALAVIHLIKEWKAA----PKECSQLVKTTFTALYD
TVNETAAKAHALQGF---CFKQQIISLWEELLECAVREKESLSGKNVSTLDEYLSFAPVT
IGCELCVLTAVHFLGIQV-SEEMLTSAEMLTLCWHGNVVCRLLNDLKTYSREREEKTVNS
VSVQV--------GVSEEEAVAKVKEVLEYHRRKVVEMVYQSQGSNVPRECKELVWKTCK
VAHCFYGYD-GDEFSSPRDIVDDIKAMMFLGLPHLSTH--------------
>IrTPS2
--------------MSTLKLIPFSTSIDKQFSGRTSILGGKCCLQ-IDG-----------
------------------------------------------------------------
---PKTTKKQSKILVEKIRERI-SNGKVVDISASAYDTAWVAMVPSREMSG-RPSFPECL
DWIVENQNPDGSWGLN---P------FLVKDTLSCTLACLLALRKWGLP-NHLLHKGIEF
IESNISRAATDDENQVSPIGFNIIFPAMISYAKELDLTLTLPPSSLNALLRPRDSEMIRR
REGKWEYVG--------EGLGD-S----CNWNQIIQKHQSRNGSLFNSPATTAAAAIHCR
DHKCFDYLISVV-NKCNGWAP-----TVYPMDIYARLCMIDTLQRLGIDCHFRVELDAIF
DEIYRNWQEREE-----EIFSDVTCQALAFRLLRVKGYDVSSDGLEEFVEQEGFFNSVSM
QHSNVGTVLELYRASQTRINEE-EN----TLEKIHAWTKPFLTQQLLNK-----TIRHKP
LQKQVEYDLK-----NFYGTVDRFQHRRTIDLYDAQ-ASQILKTAYRCSAIHNEDFIRFS
VQNFKICRAEYQKELDEINKWYAYFGMDL-LSKGRNA--CEQSYVVTAGLIADVELSMAR
ISFAQVAILITVFDDVFDRYGTREEALAVIHLIKEWKAA----PKECSQLVKTTFTALYD
TVNETAAKAHALQGF---CFKQQIISLWVELLECAVREKESLSGKNVSTLDEYLSFAPVT
IGCKLCVLTAVHFLGIQV-SEEMLTSAEMLTLCWHGSVVCRLLNDLKTYSREREEKTVNS
VSVQA--------GVSEEEAVAKVKEVLEYHRRKVVKMVYQSQGSNVPRECKELVWKTCK
VAHCFYGYD-GDEFSSPRDIVDDIKAMMFLDLPHLSTH--------------
>ArTPS3
------------------------------------------------------------
------------------------------------------------------------
------------------------------------------------------------
------------------------------------------------------------
--------------------------------MSLSFTIKVTPFSGQRVHSSTE----SF
PIQQFPTI--TTKSAMAVKCSSLSTATVSFQDFVGKIRDTINGKVDNSPAAT-T------
---------------------------IHPADIPSNLCVVDTLQRLGVDRYFQSEIDSVL
NDTYRFWQQKG-----EDIFTDVACRAMAFRLLRVKGYEVSSDELASYAEQEHV----NL
QPSDITTVIELYRASQTRLYED-EG----NLEKLHTWTSNFLKQQLQSE-----TISDEK
LHKQVEYYLK-----NYHGILDRAGVRQSLDLYDIN-QYQNLKSTDRFPTLSNEDLLEFA
KQDFNFCQAQHQKELQQLQRWYADCKLDT-LTYGRDV--VRVASFLTAAIFGEPEFSDAR
LAFAKHIILVTRIDDFFDHGGSIEESYKILDLVKEWEDKPA--EEYPSKEVEILFTAVYN
TVNDLAEMAYIEQGR---SIKPLLIKLWVEILTSFKKELDSWTEDTELTLEEYLASSWVS
IGCRICSLNSLQFLGITL-SEEMLSSEECMELCRHVSSVDRLLNDVQTFEKERLENTINS
VSLQLAEAQREGRTITEEEAMSKIKDLADYHRRQLMQMVYK-DGTIFPRQCKDVFLRVCR
IGYYLYAS--GDEFTTPQQMMGDMKSLVYEPLNTSSS---------------
>LlTPS4
------------------------------------------------------------
------------------------------------------------------------
------------------------------------------------------------
------------------------------------------------------------
--------------------------------MSVAFNLIVVRFPGHGIQSSRE----TF
PAKIIT----RTKSSMRFQSSLN-----TSTDFVGKIREMIRGKTDN------S------
---------------------------INPLDIPSTLCVIDTLHSFGIDRYFQSEINSVL
HHTYRLWNDRN-----NIIFKDVICCAIAFRLLRVKGYQVSSDELAPFAQQQVT----GL
QTSDIATILELYRASQERLHED-DD----TLDKLHDWSSNLLKLHLLNE-----NIPDHK
LHKRVGYFLK-----NYHGMLDRVAVRRNIDLHNIN-HYQIPEVADRFP---TEAFLEFS
RQDFNICQAQHQKELQQLHRWYADCRLDT-LNHGTDV--VHFANFLTSAIFGEPEFSEAR
LAFAKQVILITRMDDFFDHDGSREESHKILHLVQQWKEKPA--EEYGSKEVEILFTAVYT
TVNSLAEKACMEQGR---SVKQLLIKLWVELLTSFKKELDSWTEKMALTLDEYLSFSWVS
IGCRLCILNSLQFLGIKL-SEEMLWSQECLDLCRHVSSVVRLLNDLQTFKKERIENTING
VDVQLA-ARKGERAITEEEAMSKIKEMADHHRRKLMQIVYK-EGTIFPRECKDVFLRVCR
IGYYLYS---GDELTSPQQMKEDMKALVHESSS-------------------
>MsTPS1
-----------------------------------MSSIRNLSL----------------
------------------------------------------------------------
---HIDLPKAEKKLVEKIRERI-RNGR-VEMSPSAYDTAWVAMVPSRGYSG-RPGFPECV
DWIIENQNPDGSWGLDSDQP------LLVKDSLSSTLACLLALRKWKTH-NQLVQRGMEF
IDSR-GWAATDDDNQISPIGFNIAFPAMINYAKELNLTLPLHPPSIHSLLHIRDSEIR--
-KRNWEYVA--------EGVVDDT----SNWKQIIGTHQRNNGSLFNSPATTAAAVIHSH
DDKCFRYLISTLENSNGGWVP-----TIYPYDIYAPLCMIDTLERLGIHTYFEVELSGIF
DDIYRNWQEREE-----EIFCNVMCRALAFRLLRMRGYHVSSDELAEFVDKEEFFNSVSM
QESGEGTVLELYRASLTKINEE-ER----ILDKIHAWTKPFLKHQLLNR-----SIRDKR
LEKQVEYDLK-----NFYGALVRFQNRRTIDSYDAK-SIQISKTAYRCSTVYNEDFIHLS
VEDFKISRAQYLKELEEMNKWYSDCRLDL-LTKGRNA--CRESYILTAAIIVDPHESMAR
ISYAQSILLITVFDDFFDHYGSKEEALNIIDLVKEWKPA----GSYCSKEVEILFTALHD
TINEIAAKADAEQGF---SSKQQLINMWVELLESAVREKDSLSXNKVSTLEEYLSFAPIT
IGCKLCVLTSVHFLGIKL-SEEIWTSEELSSLCRHGNVVCRLLNDLKTYEREREENTLNS
VSVQTV-----GGGVSEEEAVTKVEEVLEFHRRKVMQLACRRGGSSVPRECKELVWKTCT
IGYCLYGHDGGDELSSPKDILKDINAMMFEPLK-------------------
>NmTPS2
-------------MSLPLSSCVLFPPNDSRFPVSRFSRASASLEVGLQGA----------
------------------------------------------------------------
---TSAKVSSQSSCFEETKRRITKLFHKDELSVSTYDTAWVAMVPSPTSSE-EPCFPGCL
TWLLENQCRDGSWARPHHHS------LLKKDVLSSTLACILALKKWGVG-EEQINKGLHF
IELNC--ASATEKCQITPVGFDIIFPAMLDYARDFSLNLRLEPTTFNDLMDKRDLELKRC
YQNYTPERE-AYLAYIVEGMGRL-----QDWELVMK-YQRKNGSLFNCPSTTAAAFIALR
DSACLNYLNLSL-KKFGNAVP-----AVYPLDIYSQLCTVDNLERLGINQYFIAEIQSVL
DETYRCWIQGNE-----DIFLDTSTCALAFRILRMNGYDVTSDSLTKILE-ECFSSSFRG
NMTDINTTLDLYRASELMLYPD-EK----DLEKHNLRLKLLLKQKLSTV-----LIQSFQ
LGRNINEEVKQTLEHPFYASLDRIAKRKNIEHYNFD-NTRILKTSYCSPNFGNKDFFFLS
IEDFNWCQVIHRQELAELERWLIENRLDE-LKFARSKS--AYCYFSAAATFFAPELSDAR
MSWAKSGVLTTVVDDFFDVGGSMEELKNLIQLVELWDVDAS--TKCSSHNVHIIFSALRR
TIYEIGNKGFKLQGR---NITNHIIDIWLDLLNSMMKETEWARDNFVPTIDEYMSNAYTS
FALGPIVLPTLYLVGPKL-SEEMINHSEYHNLFKLMSTCGRLLNDIRGYERELKDGKLNA
LSLYII---NNGGKVSKEAGISEMKSWIEAQRRELLRLVLESNKSVLPKSCKELFWHMCS
VVHLFYCK--DDGFTS-QDLIQVVNAVIHEPIALKDFKVHE-----------
>OmTPS3
------------------------------------------------------------
------------------------------------------------------------
------------------------------------------------------------
------------------------------------------------------------
-------------------------------MASLAFTPGAAAFSGNVVRRRKD----NF
PVHGFPTTI-RSSVSVTVKCYVS------TTNLMVKIKEKFKGKNVNSLTVE--------
---------------------------AADDDMPSNLCIIDTLQRLGIDRYFQPQVDSVL
DHAYKLWQGKEK----DTVYSDISIHAMAFRLLRVKGYQVSSEELDPYIDVERMK---KL
KTVDVPTVIELYRAAQERMYEE-EG----SLERLHVWSTNFLMHQLQAN-----SIPDEK
LHKLVEYYLK-----NYHGILDRVGVRRNLDLFDIS-HYPTLRA--RVPNLCTEDFLSFA
KEDFNTCQAQHQKEHEQLQRWFEDCRFDT-LKFGRETA-VGAAHFLSSAILGESELCNVR
LALAKHMVLVVFIDDFFDHYGSREDSFKILHLLKEWKEKPA--GEYGSEEVEILFTAVYN
TVNELAEMAHVEQGR---NIKGFLIELWVEIVSIFKIELDTWSNDTTLTLDEYLSSSWVS
VGCRICILVSMQLLGVQL-TDEMLLSDECINLCKHVSMVDRLLNDVGTFEKERKENTGNS
VSLLLAAAVKEGRPITEEEAIIKIKKMAENERRKLMQIVYK-RESVFPRKCKDMFLKVCR
IGCYLYAS--GDEFTSPQKMKEDVKSLIYESL--------------------
>OmTPS4
------------------------------------------------------------
------------------------------------------------------------
------------------------------------------------------------
------------------------------------------------------------
--------------------------------MSLAFSHVSTFFSGQRVVGSRRE---II
PVNGVPTT--ANKPSFAVKCNLT------TKDLMVKMKEKLKGQDGNLTV----------
----------------------------GVADMPSSLCVIDTLERLGVDRYFRSEIHVIL
HDTYRLWQQKDK-----DICSNVTTHAMAFRLLRVNGYEVSSEELAPYANLEHF----SQ
QKVDTAMAIELYRAAQERIHED-ES----GLDKILAWTTTFLEQQLLTN-----SILDNK
LHKLVEYYLN-----NYHGQTNRVGARRHLDLYEMS-HYQNLKPS---HSLCNEDLLAFA
KQGFRDFQIQQQKEFEQLQRWYEDCRLDK-LSYGRDV--VKISSFMASILMDDPELADVR
LSIAKQMVLVTRIDDFFDHGGSREDSYKIIELVKEWKEK----AEYDSEEVKILFTAVYT
TVNELAE-ACVQQGRNSTTVKEFLVQLWIEILSAFKVELDTWSDGTEVSLDEYLSWSWIS
NGCRVSIVTTMHLLPTKLCSDEMLRSEECKDLCRHVSMVGRLLNDIHSFEKEHEENTGNS
VSILVA------GEDTEEEAIGKIKEIVEYERRKLMQIVYK-RGTILPRECKDIFLKACR
ATFYVYSS--TDEFTSPRQVMEDMKTLSS-----------------------
>OmTPS5
------------------------------------------------------------
------------------------------------------------------------
------------------------------------------------------------
------------------------------------------------------------
-------------------------------MVSACLKLKNNPFLDHRFRKSSNGFSVNF
PAT--MLTT--------VKCSR-D----NSEDLIAKIKERMNEKFVTVPAREYSVIEHRN
PKP--------------AWCGGLQSKTVIEEEVCSRLFLVEHLQDLGVDRFFQSEIQHIL
HHTFRLWQQKDE-----QVFKDVTCRAMAFRLLRLEGYHVSSGELGEYVDEEKFFRTVRL
EWRSTDTILELYKASQVRLPED-DNDNSNILKNLHEWTFIFLKEQLRRK-----TILDKG
LERKVEFYLK-----NYHGILDAVKHRRSLD------HTRFWKTTAYNPAVYDEDLFRLS
AQDFMARQAQSQKELEMLLKWYDECRLDK-MEYGRNV--IHVSHFLNANNFPDPRLSETR
LSFAKTMTLVTRLDDFFDHHGSREDSVLIIELIRQWNEPSTITTIFPSEEVEILYSALHS
TVTDIAEKAYPIQGR---CIKSLIIHLWVEILSSFMSEMDSCTAETQPDFHEYLGFAWIS
IGCRICILIAIHFLGEKV-SQQMVMGAECTELCRHVSTIARLLNDLQTFKKEREERKVNS
VIIQLK-----GDKISEEVAVSNIERMVEYHRKELLKMVVRREGSLVPKRCKDVFWKSCN
IAYYLYAF--TDEFTSPQQMKEDMKLLFRDPINCVPSIPS------------
>PaTPS3
------------------------------------------------------------
------------------------------------------------------------
------------------------------------------------------------
------------------------------------------------------------
--------------------------------MLLAFNISDVPLSQHRVILSRREHFPRH
AFQEFPMIA-ATKSSVNAICSLA-----TPTDLMGKIKEKFKAKDGDPLAAA-A------
--------------------------IQLAADIPSSLCIIDTLQRLGVDRYFQSEIDSIL
EETHKLWKVKDR-----DIYSEVTTHAMAFRLLRVKGYEVSSEELAPYAEQERF----DL
QTIDLATVIELYRAAQERTCEENDN----SLEKLLAWTTTFLKHQLLTN-----SIPDTK
LHKQVEYYLK-----NYHGILDRMGVRRSLDLYDIS-HYRPLRA--RFPNLCNEDFLSFA
RQDFSMCQAQHQKELEQLQRWYSDCRLDALLKFGRNV--VRVSSFLTSAIIGEPELSEVR
LVFAKHIILVTLIDDLFDHGGTREESYKILELVTEWKEKTA--AEYGSEEVEILFTAVYN
TVNELVERAHVEQGR---SVKEFLIKLWVQILSIFKIELDTWSDETALTLDEYLSSSWVS
IGCRICILMSMQFIGIKL-TDEMLLSEECTDLCRHVSMVDRLLNDVQTFEKERKENTGNS
VSLLLA-AN---KDVTEEEAIRRAKEMAECNRRQLMQIVYK-TGTIFPRKCKDMFLKVCR
IGCYLYAS--GDEFTSPQQMMEDMKSLVYEPLYLPN----------------
>PvTPS1
------------------------------------------------------------
------------------------------------------------------------
------------------------------------------------------------
------------------------------------------------------------
--------------------------------MSLTFNAGVVRFSSHRVRSTKD----CF
TVYGFPMI--ANKAAFAVKCSLT------PTDLMGRVEEKFKGKNGNSLAAS-T------
--------------------------TVESADIPSNLCIIDTLQRLGVDRYFQTEINAIL
EDTYRLWERKDK-----DIYSDATTHAMAFRLLRVKGYEVSSEELAPYADQECV----NV
QTADVATVIELYRAAQVRISEE-ES----SLKKLHAWTTTFLKYQLQSN-----SIPEKK
LHKLVEYYLK-----NYHGILDRMGVRMDLDLFDIS-HYRTLQASDRFSSLRNEDFLEFA
RQDFNICQAKHQKELQQLQRWYADCRLDT-LKFGRDV--VRVANFLTSAIFGEPELSDAR
LIFAKHIVLVTCIDEFFDHGGSKEESYKILELVEEWKEKPT--GEYGCEEVEILFTAVYS
TVNELAEMAHVEQGR---SVKEFLVKLWVQILSIFKIELDTWSDDTELTLDSYLNNSWVS
IGCRICILMSMQFAGVKL-SDEMLLSEECVDLCRHVSMVDRLLNDVQTFEKERKENTGNS
VSLLQAAAEREGRAITEEEAITQIKELAEYHRRKLMQIVYK-TDTIFPRKCKDMFLKVCR
IGCYLYAS--GDEFTTPQQMMEDMKSLVYQPLTVDDMSAKELTSVRN-----
>SoTPS1
------------------------------------------------------------
------------------------------------------------------------
------------------------------------------------------------
------------------------------------------------------------
--------------------------------MSLAFNAAVATFSGHRIRSRRE----IL
PGQGFPMI--TNKSSFAVKCNLT------TTDLMGKITEKFKGRDSNFSAAT-A------
--------------------------VQPAADIPSNLCIIDTLQRLGVDRYFQSEIDTIL
EDTYRLWQRKER-----EIFSDITIHAMAFRLLRVKGYVVSSEELAPYADQERI----NL
QRIDVATVIELYRAAQERISED-ES----SLEKLHAWTATYLKQQLLTN-----SIPDKK
LNKLVECYLK-----NYHGILDRMGVRQNLDLYDIS-HYQTLKAADRFSNLRNEDFLAFA
RQDFNICQEQHQKELQQLQRWYADCRLDT-LKYGRDV--VRVANFLTSAIIGDPELSEVR
LVFAKHIVLVTRIDDFFDHGGSREESYKILELLKEWKEKPA--AEYGSKEVEILFTAVYN
TVNELAEMAHIEQGR---SVKEFLIKLWVQIISIFKIELDTWSDETALTLDEYLSSSWVS
IGCRICILMSMQFIGIKL-SDEMLLSEECIDLCRHVSMVDRLLNDVQTFEKERKENTGNS
VSLLLA-ANKDDSAFTEEEAITKAKEMAECNRRQLMKIVYK-TGTIFPRKCKDMFLKVCR
IGCYLYAS--GDEFTSPQQMMEDMKSLVYEPLTVDPLEAKNVSGK-------

## Sheet: Alignment_for_class_II_tree
>PpEKS
MASSTLIQNRSCGVTSSMSSFQIFRGQPLR----FPGTRTPAAVQCLKKRRCLRPTESVL
ESSPGSGSYRIVTGPSGINPSSNGHLQEGSLTHRLPIP------MEKSIDNFQSTLYVSD
IWSETLQRTECLLQVTENVQMNEWIEEIRMYFRNMTLGEISMSPYDTAWVARVPALD-GS
HGPQFHRSLQWIIDNQLPDGDWGEPSLFLGYDRVCNTLACVIALKTWGVGAQNVERGIQF
LQSNIYKMEEDDANHMPIGFEIVFPAMMEDAKALGLD-LPYD-ATILQQISAEREKKMKK
IPMAMVYKYPTTLLHSLEGLHR-----EVDWNKLLQLQSEN-GSFLYSPASTACALMYTK
DVKCFDYLNQLLIKFDHACPNVYPVDLFERLWMVDRLQRLGISRYFEREIRDCLQYVYRY
WKD-CGIGWASNSSVQDVDDTAMAFRLLRTHGFDVKEDCFRQFFK-DGEFFCFAGQSSQA
VTGMFNLSRASQTLFPGESLLKKARTFSRNFLRTKHENNECFDKWIITKDLAGEVEYNLT
FPWYASLPRLEHRTYLD-QY-GIDDIWIGKSLYKMPAVTNEVFLKLAKADFNMCQALHKK
ELEQVIKWNA-SCQFRDLEFARQKSVECYFAGAATMFEPEMVQARLVWARCCVLTTVLDD
YFDHGTP--VEELRVFVQAVRTWNPE---LINGLPEQAKILFMGLYKTVNTIAEEAFMAQ
KRDVHHHLKHYWDKLITSALKEAEWAESGYVPTFDEYMEVAEISVALEPIVCSTLFFAGH
R------LDEDVLDSYDYHLVMHLVNRVGRILNDIQGMKR--EASQGKISSVQIYMEEHP
SVPSEAMAIAHLQELVDNSMQQLTYEVLRFT---AVPKSCKRIHLNMAKIMHAFYKDTDG
FSSLTAMTGFVKKVLFEPVPE
>VacTPS3
--------------MCSLSTLSPNFSNAYG----S-----KSVSSTASRFPCWQRSNE--
-------TWKT---------QSREVIHWTYVVRCKEVLNEA---RQGHMNLPHVTLQND-
--LCEREALKEDMPLLNEYKMEECIRYIKNMLGSMDDGRITVSPYDTAWIALIRDIE-GR
DIPQFPSSLEWIANNQLSDGSWGDEQFFLAYDRLLNTLACVVALTYWKVHADKSEKGILF
IKENISKLGDANVEQMTCGFEVVFPALLTKAKDLGIHGIPYD-APVMQEIFATKDRKMER
VPKELLHKVPTCLLHNLEGLGNVDALGKLDWPKLLKLQTPK-GSYITSPAASAFAVMETK
DKDCLAFINYVVNKFNGGAPTVYPVDIYARLWAVDRLQRLGISRFFEPEIKNCLDYVYRF
WTE-KGVFSARESEFCDIDDTSMSIRLLRLHGYDIKPNALKHFKK-DNMFTCYVGQGFES
PSPIFNLYRASQVLFPGETILEEARDFSYNFLRERLEKNDLLDKWLISKHLPDEIKCGLE
MPWYASLPRVEARFYIE-NY-GVDDIWIGKSLYRMPEINDPVYLELAKLDYKRCQTQHQL
EWRHIQQWYE-DSSLEEFGISKKDLLLAYFLAAASIFEPGRSGQRLAWVKSQIMSHILTT
YFSIKEASSSEQRKSSTKLENEQGRGQSRK-----TTIQRFITIFFGSLQEIMRDANEQI
GKDISNLLFDIWRVWLEKLGEGNEE------------------IQEVELLVSTINICGGH
I------ASKDILSHSEYKTLSRLTNKICHQLRQLDMGNEELIAIEWRKNKT--------
--------TDSIYREIEKDMQLLVQLVLQDSS-NGISKDIKQTFLLAA---KTFYYR--A
YFPTEQIGNHISKVLFEPVV-
>VacTPS1
--------------MASLSTPNINNTTFVN----SK---TQLPAVKVHLQKCYVG-----
-------PWLN---------RGSKHMFTNYQFGHRQISKVA-K-YQASPDVVQVCDKVE-
-------HSTAQSFELVDKKIEDNIRYVKELLNSIDDGHISVSAYDTAWFALIRDLD-GR
DCPQFPSTIEWIADNQLADGSWGDEDFYSAYDRLINTLACVLALRTWNVHPEKSEKGISY
IKENLHELEDAEAENMTCAFELLFPVLLKRAENLGINEIPYD-APIIKEIYNIRDTKLTR
IPLEVLHERSTSILYGMEGLENL----DLDWQKLMKLQTPE-GSFLTSPAATAFAFMYTK
DENCLKYIKYILDKFNGAAVDVYPVDLFARLWAVDRLQRLGISRFFESEIKDCLSYVHRF
WTE-KGIFSGRHALFHDLDDTSMGFRLLRQHGYDMDPNVFKHFQK-DGRFHCLGGDMSDS
LTVTYNLYRASQTQFPGEEILEEARNFCYNFLQDRAARNQLVDKWVISKHLADEMRTGLQ
LPWYASLPRVEARYYLQ-HYAGSGDVWLGKNFFRMEDISNDKYKEIAKLDFSRCQAQHQF
EWTYMQGWYE-SSNVQEFGISRKDLLVAYFLAAATIFERERTKERIVWAKSHIVSRMIKS
FFTNETT-SLEEKVALLTGFEDNINGLHKI--TSAKREHEHVDILLATLHQLL----GEF
DEYASHQLKNAWRVWLTKLEQGEA-------------------GAEAELLVTTLNICAGH
D----IAFKEDILSQNEYKTLSNLTNKICQQLTQIQNKKV--METNDSN-----------
---------SIQDKEIEHDMQALVKSVLEEA--VGIDRNIKQTFLSVA---KTYYYG--A
YIAAETIDVHIFKVLFEPVI-
>MvCPS1
--------------MASTPTLNLSITT-PF----VR---T-KIPAKISLPACS-------
--------WLD--------RSSSRHVELNHKFCRKLELKVA-M-CRASLDVQQVRDEVY-
--------SNAQPHELVDKKIEERVKYVKNLLSTMDDGRINWSAYDTAWISLIKDFE-GR
DCPQFPSTLERIAENQLPDGSWGDKDFDCSYDRIINTLACVVALTTWNVHPEINQKGIRY
LKENMRKLEETPTVLMTCAFEVVFPALLKKARNLGIHDLPYD-MPIVKEICKIGDEKLAR
IPKKMMEKETTSLMYAAEGVEN------LDWERLLKLRTPENGSFLSSPAATVVAFMHTK
DEDCLRYIKYLLNKFNGGAPNVYPVDLWSRLWATDRLQRLGISRYFESEIKDLLSYVHSY
WTD-IGVYCTRDSKYADIDDTSMGFRLLRVQGYNMDANVFKYFQK-DDKFVCLGGQMNGS
ATATYNLYRAAQYQFPGEQILEDARKFSQQFLQESIDTNNLLDKWVISPHIPEEMRFGME
MTWYSCLPRIEASYYLQ-HYGATEDVWLGKTFFRMEEISNENYRELAILDFSKCQAQHQT
EWIHMQEWYE-SNNVKEFGISRKDLLFAYFLAAASIFETERAKERILWARSKIICKMVKS
FLEKETG-SLEHKIAFLTGSGDKGN--------------GPVNNAMATLHQLL----GEF
DGYISIQLENAWAAWLTKLEQGE--------------------ANDGELLATTINICGGR
-----V--NQDTLSHNEYKALSDLTNKICHNLAQIQNDKG--DEIKDSKR----------
---------SERDKEVEQDMQALAKLVFEES---DLERSIKQTFLAVV---RTYYYG--A
YIAAEKIDVHMFKVLFKPVG-
>CfTPS1
--------------MGSLSTMNLNHSPMSY----SGILPSSSAKAKLLLPGCFSI--S--
-------AWMN---------NG--K-NLNCQLTHKKISKVAEI-RVATVNAPPVHDQD--
-------DSTENQCHDAVNNIEDPIEYIRTLLRTTGDGRISVSPYDTAWVALIKDLQ-GR
DAPEFPSSLEWIIQNQLADGSWGDAKFFCVYDRLVNTIACVVALRSWDVHAEKVERGVRY
INENVEKLRDGNEEHMTCGFEVVFPALLQRAKSLGIQDLPYD-APVIQEIYHSREQKSKR
IPLEMMHKVPTSLLFSLEGLE------NLEWDKLLKLQSAD-GSFLTSPSSTAFAFMQTR
DPKCYQFIKNTIQTFNGGAPHTYPVDVFGRLWAIDRLQRLGISRFFESEIADCIAHIHRF
WTE-KGVFSGRESEFCDIDDTSMGVRLMRMHGYDVDPNVLKNFKK-DDKFSCYGGQMIES
PSPIYNLYRASQLRFPGEQILEDANKFAYDFLQEKLAHNQILDKWVISKHLPDEIKLGLE
MPWYATLPRVEARYYIQ-YYAGSGDVWIGKTLYRMPEISNDTYHELAKTDFKRCQAQHQF
EWIYMQEWYE-SCNMEEFGISRKELLVAYFLATASIFELERANERIAWAKSQIISTIIAS
FFNNQNT-SPEDKLAFLTDFKN-GN---ST------------NMALVTLTQFL----EGF
DRYTSHQLKNAWSVWLRKLQQGE-GNG----------------GADAELLVNTLNICAGH
-----IAFREEILAHNDYKTLSNLTSKICRQLSQIQNEKE--LETEGQKT----------
---------SIKNKELEEDMQRLVKLVLEKSR-VGINRDMKKTFLAVV---KTYYYK--A
YHSAQAIDNHMFKVLFEPVA-
>SdCPS1
--------------MASLSSTILSRPPATG----C---RIPSSSAKLPLPECFAT--N--
-------AWMS---------STKNL-SLTYQLNHKKNSKVV---AVATVDAPQVHDHD--
-------DSTVLQGHDAVNNIDDPIEYIRTLLKTTGDGRISVSPYDTAWVAMIKDVG-GR
DAPEFPSSLEWIVQNQLQDGSWGDQKLFCVYDRLVNTIACVVALRSWNVHDDKVKRGVAY
INENVDKLTEGNEEHMTCGFEVVFPALLQNAKSMGIEDLPYD-APAVHEVYHTREQKLKR
IPLEIMHKMPTSLLFSLEGLE------NLDWDKLLKRQSAD-GSFLTSPSSTAFPFMQTR
DKKCYQFIKNTVDTFNGGAPHTYPVDVFGRLWAIDRLQRLGISRFFETEIAECLSHIHKF
WTD-KGVFSGRDSEFCDIDDTSMGVRLLRMHGYDVDPNVLRNFKQKDGKFSCYGGQMIES
PSPIYNLYRASQLRFPGEEILEDADKFAYDFLKEKLANNQILDKWVISKHLPDEIKLGIE
MPWLATLPRVEAKYYIQ-YYAGSGDAWIGKTLYRMPEISNDTYHDLAKTDFKRCQAQHQF
EWIYMQEWYE-SCGIEEFGISRKDLLLYYFMAAASIFELERTNERLAWAKSQVISKMITC
FFNSETR-SFQEKQDLLNELKN-INGLDSR--NSGEREDGAASMVVATLTQFL----GGF
NRYTRHQLKNTWSVWLTKLQDGK-V-------------------DDAELLTNTLTICAGH
--------TKETLSHSEYKTLSNLTTKICQQLSLIQTQKE--MGVDGHIA----------
---------AIKNKELEQDMQMLVKLVLEKS--GGINRNIKKTFLAVA---KTYYYR--A
YHAANTIDTHMFKVLFEPV--
>MvCPS3
--------------MGSLSTLNLIKTCVT----------LASSEKLNQPSQCYTI--S--
-------TCMK---------SSNNPPFNYYQINGRKKMSTA---IDSSVNAPPEQKYN--
--------STALEHDTEIIEIEDHIECIRRLLRTAGDGRISVSPYDTAWIALIKDLD-GH
DSPQFPSSMEWVADNQLPDGSWGDEHFVCVYDRLVNTIACVVALRSWNVHAHKCEKGIKY
IKENVHKLEDANEEHMTCGFEVVFPALLQRAQSMGIKGIPYN-APVIEEIYNSREKKLKR
IPMEVVHKVATSLLFSLEGLE------NLEWEKLLKLQSPD-GSFLTSPSSTAFAFIHTK
DRKCFNFINNIVHTFKGGAPHTYPVDIFGRLWAVDRLQRLGISRFFESEIAEFLSHVHRF
WSDEAGVFSGRESVFCDIDDTSMGLRLLRMHGYHVDPNVLKNFKQ-SDKFSCYGGQMMEC
SSPIYNLYRASQLQFPGEEILEEANKFAYKFLQEKLESNQILDKWLISNHLSDEIKVGLE
MPWYATLPRVETSYYIH-HYGGGDDVWIGKTLYRMPEISNDTYRELARLDFRRCQAQHQL
EWIYMQRWYE-SCRMQEFGISRKEVLRAYFLASGTIFEVERAKERVAWARSQIISHMIKS
FFNKETT-SSDQKQALLTELLF-GNIS-----ASETEKRELDGVVVATLRQFL----EGF
DIGTRHQVKAAWDVWLRKVEQGE-AHG----------------GADAELCTTTLNTCANQ
----------HLSSHPDYNTLSKLTNKICHKLSQIQHQKE--M--KGGIKAK--------
--------CSINNKEVDIEMQWLVKLVLEKS---GLNRKAKQAFLSIA---KTYYYR--A
YYADQTMDAHIFKVLFEPVV-
>SmCPS2
--------------MTSLFSLNLSRAPAIR-----RRLQL---PAEVHLSEFFAV--Y--
-------AWLN---------SSTKPSPLTFQIQRKHLSKVT-ECRVASLDGIQVSEKD--
-------T-PLRTPNEINKKIEDSIEYVKNLLMTSGDGRISVSPYDTSIAALIKDVK-GR
NAPQFPSCLEWIAQHQMADGSWGDE-FFCIYDRIVNTLACVIALKSWNVHAHMIQKGVAY
VNENVHKLKDGNLEHMTSGFEIVVPALVQRAKDLGIQGLPYD-HPLINEIAITKEGRLKK
IPKDMIYQTPTTLLFSLEGLG------DLEWERILQLQSGD-GSFLTSPSSTAHAFMQTK
DAKCLKFIDNAVKNCNGGVPHTYPVDVFARLWAVDRLQRLGISRFFQQEIKYFLDHVNSV
WTE-NGVFSGRDSQFCDIDDTSMGIRLLKMHGYNVDPNAVEHFKQQDGKFSCYGGQMIES
ASPIYNLYRAAQLRFPGEEILEEATKFAFNFLQEKIANNQLQEKWVISHHLIDEIKLGLK
MPWYATLPRVEAAYYLR-YYAGSDDVWIGKVFYRMPEISNDTYKELAVLDFNRCQAQHQF
EWIYMQEWYH-RSSVGEFGISKKDLLRAYFLAAATVFEPERTQERLAWAKTQLVSKMIAS
FVSNETTLSLDQRIALVTQLGHNFDGIDEI--ISAMKDHALAPTLLTTFQQLL----DGF
NRYTRHQLKNAWSQWFMKLRQGE-ANG----------------GGDAELLANTLNICAGL
-----IAFNEDVLLHHEYTTLSTLTNKICKRLSQIKDNKA--LEVVDG------------
---------SIKDKELEQDMRALVKLALEENGGGGVDRNIKHTFLSVV---KTFYYS--A
YHDDETTDAHIFKVLFEPVV-
>CfTPS2
------------------------------------MKML---MIKSQFRVHSIV--S--
-------AWAN---------NSNKRQSLGHQIRRKQRSQVT-ECRVASLDALNGIQKVG-
-------PATIGTPEEENKKIEDSIEYVKELLKTMGDGRISVSPYDTAIVALIKDLE-GG
DGPEFPSCLEWIAQNQLADGSWGDH-FFCIYDRVVNTAACVVALKSWNVHADKIEKGAVY
LKENVHKLKDGKIEHMPAGFEFVVPATLERAKALGIKGLPYD-DPFIREIYSAKQTRLTK
IPKGMIYESPTSLLYSLDGLE------GLEWDKILKLQSAD-GSFITSVSSTAFVFMHTN
DLKCHAFIKNALTNCNGGVPHTYPVDIFARLWAVDRLQRLGISRFFEPEIKYLMDHINNV
WRE-KGVFSSRHSQFADIDDTSMGIRLLKMHGYNVNPNALEHFKQKDGKFTCYADQHIES
PSPMYNLYRAAQLRFPGEEILQQALQFAYNFLHENLASNHFQEKWVISDHLIDEVRIGLK
MPWYATLPRVEASYYLQ-HYGGSSDVWIGKTLYRMPEISNDTYKILAQLDFNKCQAQHQL
EWMSMKEWYQ-SNNVKEFGISKKELLLAYFLAAATMFEPERTQERIMWAKTQVVSRMITS
FLNKENTMSFDLKIALLTQPQHQINGSEM--------KNGLAQTLPAAFRQLL----KEF
DKYTRHQLRNTWNKWLMKLKQGD-DNG----------------GADAELLANTLNICAGH
--------NEDILSHYEYTALSSLTNKICQRLSQIQDKKM--LEIEEG------------
---------SIKDKEMELEIQTLVKLVLQETS-GGIDRNIKQTFLSVF---KTFYYR--A
YHDAKTIDAHIFQVLFEPVV-
>VacTPS5
-----------MSLAYSQATSLLLSSTTRGGVPSLMHI-----PATNSPARINTGATP--
-------FWK--------LPFPARPLRQYKSITRARN-----QVIL-------TAEKSV-
---DVDTEKNTHHQKATAETTRELVERIRWMLQNMDDGELSVSPYDTAWVALVEDIG-GS
GRPQFPTSLEWISNNQYPDGSWGDR-KFLFYDRILNTLACVVALKTWNMHPDKCEKGLKF
IKENIHSLENENEEYMPVGFEVAFPSLIETAKKLGIE-IPD-DSPGMKDIYAKRHLKLKK
IPMDLLHKMPTSLLFSLEGMK------GLDWQKLLNLRF-E-GSFLSSPSSTAYALQHTK
DELSLQYLLKAIKKFNGGVPNAYPVDMFEHLWSVDRLQRLGISRYFEPEIEECMKYAYRY
WTD-KGICWARNTNVQDVDDSSMGFRLLRLHSFPVTIDAFKQFEK-GGEFCSIPGQSTHA
ITGMYNIFRASQVLFPGDHILADARKYSAKFLHQKRVNEAIVDKWIITKDLPGEVGYALD
VPFYASLPRLEARFFLE-HYGGDDDVWIGKTLYRMLYVNCDTYLELAKLDYNVCQAVHQH
EWTNIRRWYK-DCSVGEFRLAERSLLRAYYIAASTVFEPERSGERLAWAKTAILLETILS
----QKL-HSEEKHTVVDEFKHG-SISISGNGRRHQTRISLAETLIYTVNQLSSDIKQAH
GRDIHQQLHHAWQKWLTTWEGRG-NLG----------------EAEAELLVRTLHLSSGL
D--------ESWFSHPKYQQLLEVTSKVCHQLRLFQNRKM--HDPKGCTIDL--------
--------VTGTTFQIEAGMQELVKLVFTKS-SEDLDAHTKQSFFAIA---RSFYYT--A
YCDPEAIESHVDKVLFDKVV-
>SmCPS4
--------------MS----------FASNATGFRIPLTTCVYPSPILRFNAKVGSGS--
-------SY-G-------TTEAQRNMKCVDGIGRSRV-----VA--------------V-
---AASGRTRDSNPEVESEKM---KEMIRWMFRDMDDGEVSVSAYDTAWVALVEDIG-GS
GGPQFPTSLDWISDNQLDDGSWGDR-KFVLYDRILNTLACVVALTTWKLHPHKCEKGLKF
IRENIEKLDNEDEELMLVGFEVALPSLIDLAKKLGIE-ISD-DSPCIKNIYAKRDSKLKE
IPMDLLHKEPTSLLFSLEGME------GLDWEKLLTLRS-E-GSFLSSPSSTAYALQHTK
DELCLDYLLKPVNKFNGGVPSTYPVDMFEHLWAVDRLQRLGISRYFQVEIGECLDYVYRY
WTN-EGISWARYTNIKDSDDTSMGFRLLRLHGYDISIDAFKAFEK-GGEFWCMAGQMGHA
VTGVYNLYRASQLMFPQEHILLDARNFSANFLHHKRLTNAIVDKWIISKDLPAEVGYALD
VPFYASLPRLEARFFLE-QYGGDDDVWIGKTLYRMLYVNSNTYLELAKLDYKHCQSVHQL
EWKSMQKWYT-DCNLGEFGLSERSLLLAYYIAASTAFEPEKSGERLAWATTIILVETIAS
----QQL-SNEQKREFVNEFENG-STINNRNGGRYKPRSRLVDVLINAIT------LVAQ
GRGISQQLSNAWQKWLKTWEGGG-HQG----------------EAEARLLIHTLHLSSGL
D--------ESSFSHPKYQQLLEVTSKVCHQLRLFQNRKV--YDAQGCTSRL--------
--------VTGTTFQTEAGMQELVKLVFPKT-SDDMTSATKQSFFNIA---RSFYYT--A
YCHEGAIDSHIDKVLFEKIV-
>SdKPS
--------------MSFATS--LPRPTTTGAAGFGLPLATCISLSVSHSFSPKFGICN--
-------NTSL-------RLKSKAGSGCYEGIHRSQL-----AA--------------S-
---TILEGHTPINPEVESEKIR-LIERIRLMFRSMDDGEISVSPYDTAWVALVEDIG-GS
GGPQFPTSLEWISNNQLDDGSWGDR-KFVLYDRILNTLACVVALTTWKMHPNKCEKGLRF
ISDNIEKLADEDEELMPVGFEIALPSLIDLAKRLCIE-IPD-NSASIKNIYAKRDSKLKR
IPMDLMHKKPTSLLFSLEGME------GLNWDKLLDFQS-E-GSFLSSPSSTAYALHHTK
DELCLEYLLKAVKKFNGGVPNAYPVDMFEHLWSVDRLRRLGISRYFQVEIDECLDYVYRY
WTN-KGICWARNMCVQDSDDSSMGFRLLRLYGYDVSIDVFKQFEE-GGQFCSIPGQMTHA
ITGMYNLYRASQLMFPQEHILADARNFTANLLHQKRVTNSIVDKWIITKDLPGEVAYALD
VPFYASLPRLEARFFLE-QYGGDDDVWIGKTLYRMLYVNCNTYLELAKLDYKHCQTVHQL
EWNSMQTWYR-ECNLGEFGLSERSLLLAYYIAASTAFEPEKSSERLAWAITTILVETIMS
----QEL-SDEQKREFVDEFVNI-SIINNQNGGRYKPGNRLVEVLINTVT------LMAE
GRGTDQQLSNAWKNWLKTWEEGG-DLG----------------EAEARLLLHTIHLSSGL
D--------ESSFSHPKYQQLLEATSKVCHQLRLFQNLKA--NDAQGSTSRL--------
--------VTVTTFQIEAGMQELVKLIFTKT-LEDLTSATKQSFFNIA---RSFYYT--A
YCPADTIDSHINKVLFEKIV-
>IeCPS2
--------------MSSSSNVTSLPRLTTAGGVFPREMVRVHSSCNILRSKAKVGGI---
------------------NYFNPGNIKCVEVHKSRQV-----AVAA-------VK---S-
---LEYETEKPTNQDVVSEKMRVLSERIGTMLQNMNEGEISISPYDTAWVALVEDTD-G-
-RPQFPTSLEWISNNQLADGSWGDR-KFVIYDRILNTLACVVALTTWNMHPHKCNRGLRF
IRDNIEKLENENEELMPIGFEVVFPSLIEAAQKLGIE-IPHIDSPCIKKIQAMRDFKLKR
IPMELLHKKPTSLLHSLEGMQ------GLVWEKLLDFRS-D-GSFLCSPSSTAYALQHTK
DELCLQYLLKAVKKFNGGVPNVYPVDMFEHLWCVDRLQRLGICRYFRAQIKEMLDYVYKY
WTD-KGICWARNTNVQDVDDTAMGFRLLRMHGYDVSTDVFKQFEK-AGEFCCFPGQSTHA
ITGMYNVYRTSQIMFDGEDILADAKNYSATFLHQKRLASELVDKWIITKDLPGEVGYALD
VPFFASLPRLEARFFLE-QYGGDDDVWIGKTLYRMPYVNSDTYLELAKLDYKKCQAVHQL
EWKSIQKWYR-DCKLGEFGLGEKRLLLAYFLAASTAFEPEKKGERLAWAKTAFLVETIAS
----QQL-SHEQKREFPNEFEHG-SSLNMENGGRYKTRTRLVEILSNTVSQLSFETLVAE
GRDIKQQLSNTWQKWLKTWEEGG-NLG----------------EAEAQLLLQTLHLSSGL
D--------ESSFSHPKYHQLLEATCKVCNQLRLFQNRKA--HDAQGGISDL--------
--------VIGTTFQIEASMQELVKLVFTKS-SEDLDSITKQSFFAIA---RSFYYT--A
YCDAGAINSHIYKVLFENID-
>IeCPS1
------------------------------------------------------------
------------------------------------------------------------
------------------------------MLQSMGDGEISISPYDTAWVALVEDDGGGR
RQPQFPSSLEWISSNQLADGSWGDAGTFSIFDRILNTLACVVALRSWNIHPHKTDKGIWF
MKKNMCRIDEENLEHMPIGFEVALPSLIDIAKKLEID-IPT-QTRGLQEIYARREIKLKK
IPRDIMHQVPTTLLHSLEGMA------GLKWEKLLKLQSQD-GSFLFSPSSTAFALQQTR
DHGCLKYLTNHIHKFNGGVPNVYPVDLFEHLWAVDRLQRLGLSRYFQPEIEECIAYVHRQ
WTE-KGICWARNSQVEDIDDTAMGFRLLRLHGYEVSADVFRHFKSDGGEFFCFKGQSTQA
VTGMYNLYRASQLMFPGENILVDAARFSANFLQLKRANNDLLDKWIITKDLPGEVGYALD
VPWYASLPRVETRFYLD-QYGGDDDVWIGKTLYRMPYVNNNKYLELAKLDYNNCQALHQQ
EWQNIQKWYR-SCSLGEFGMTERSLLQTYYVAAASVFEPEKSQERLAWAKTAILMETISS
HFEFQQL-SRDQKRAFITEFEHD-SILKYTNGGRYKRRSSLVGTLVRTLNHLSLDILLAH
GRDIHQPLKNAWCKWLNSWEEGG----------------------DAELLLRTLNLMSGG
GRRRRWASEELLSSNPKHEQLLKATIGVCDKLRLFQRRKV--QGGNGCMNAT--------
---------GITTVEIESEMRELVKLVVTRSSSEDLDSEIKQNFLTIA---RSFYYA--A
YCNQGTINFHIAKVLFEKVL-
>IrCPS1
--------------MASLSTMHLINHSPAS----RRRIMSAAAAAKLHMPECFTITKS--
-------AWMN---------NTENL-TLNYQLNHKKISKVAGINRVATVDAPQVHDQD--
-------DSTENQGHDAVNNIEDPIEYIRTLLRTMGDGRISVSPYDTAWVALIKDLN-GR
DAPQFPSSLEWIVRNQLDDGSWGDDKFFCVYDRLVNTIACVVALRSWNVHDDKLKRGVTY
IKENVEKLRDGNVEHMTCGFEVVFTALLQRAKCLGIEDLPYD-SPLIQEIYHSRQQKLNR
IPMEMMHKVPTSLLFSLEGLE------NLEWERLLKLQSAD-GSFLTSPSSTAFAFMQTK
DEKCYQFIKNTVETFNGGAPHTYPVDVFGRLWAVDRLQRLGISRFFESEIAECLAHIHKF
WTE-KGVFSGRESEFCDIDDTSMGIRLLRMHGYDVDPNVLRNFKK-DDNFSCYGGQMIES
PSPIYNLYRASQLRFPGEEILEDANKFAYNFLQEKLANNQILDKWVISKHLPDEIKLGME
MPWYATLPRVEARYYLQ-YYAGSGDVWIGKTLYRMPEISNDTYHELAKTDFKRCQAQHQF
EWIYMQEWYE-SCNVEEFGISRKELLLAYFLATASIFELEKTKERIAWAKSQIISKMITS
FFNNHNT-SSEEKLAFLTDFRN-SNGLNNT------------NMVLATLTQFL----EGF
NRYTSHQLKNAWGEWLAKLQQGE-GDG----------------AADAELLTNTLNICAGH
-----IAFREEILSHNEYTTLSNLTSKICQQLSQIQNEKK--MEIEGQMTAE--------
--------TSIKNKELEQDMQTLVKLVLGKS--SGINRNIKKTFLAVA---KTYYYR--A
YHDAQTIDTHMFKVLFEPVV-
>ArTPS1
--------------MASLSTFHLYSSSLLH----RK--TLQSSPKLNLSSECFST--R--
-------TWMN---------SSKNL-SLNYQVNQKIGKL-T-GTRVATVDAPQQLEHD--
-------DSTAKGHDIVDIETQDPIEYIRMLLNTTGDGRISVSPYDTAWIALIKDVE-GR
DFPQFPSSLEWIANHQLADGSWGDEGFFCVYDRLVNTIACVVALRSWNVHHDKSQRGIQY
IKENVHQLKDGNAEHMMCGFEVVFPALLQKAKNMGIDDLPYE-APVIQDIYHTREQKLKR
IPLEMMHKVPTSLLFSLEGLE------NLDWDKLLKLQSAD-GSFLTSPSSTAFAFMQTK
DEKCFQFIKNTVETFNGGAPHTYPVDVFGRLWAVDRLQRLGISRFFEAEIADCLSHIHRY
WND-KGLFSGRESDFVDIDDTSMGFRLLRMQGYDVSPNVLRNFKN-GDKFSCYGGQTIES
STPIYNLYRASQFRFPGEEILEEADKFAHEFLSEQLGNNQLLDKWVISDRLQEEISIGLG
MPFYATLPRVEASYYIQ-HYAGADDVWIGKTLYRMPEISNDTYLELARNDFKRCQAQHQF
EWIYMQEWYE-SCNIEEFGISRKELLRVYFLACSSIFEVERTKERMAWAKSQIISRMITS
FFNKQTT-SSEEKETLLTEFRN-INGLHKS--N--NTRDGDMNIVLATLHQFF----AGF
DRYTSHQLKNAWGVWLSKLQRGA-VDG----------------GADAELITTTINVCAGH
-----IALKEDILSHDEYKTLTDLTSKICQQLSHIQNEKV--VEIDGGITAK--------
--------SRLKNEELQRDMQSLVKLVLEKS--VGLNRNIKQTFLTVA---KTYYYR--A
YNAEETMDAHIFKVLFEPVA-
>CfTPS16
-------------MQASMSSLNLNNAPAVC----SSRSQL---SAKLHPPEYSTV--G--
-------AWLN---------RGNKNQRLGYRIRPKQLSKLT-ECRVASADVSQEIGKV--
-------GQSVRTPEEVNKKIEESIKYVKELLMTSGDGRISVAPYDTAIVALIKDLE-GR
DAPEFPSCLEWIANNQKDDGSWGDD-FFCIYDRIVNTIASVVALKSWNVHPDKIERGVSY
IKENAHKLKGGNLEHMTSGFEFVVPGCFDRAKALGIEGLPYD-DPIIKEIYATKERRLSK
VPKDMIYKVPTTLLFSLEGLGME----DLDWQKILKLQSGD-GSFLTSPSSTAYAFMQTG
DEKCYKFLQNAVRNCNGGAPHTYPVDVFARLWAVDRLQRLGISRFFQPEIKFCLDHIKNV
WTK-NGVFSGRDSEFVDIDDTSMGIRLLKMHGYDVDPNALKHFKQEDGRFSCYGGQMIES
ASPIYNLYRAAQLRFPGEEILEEATKFAYNFLQQKLANNQIQEKWVISEHLIDEIKMGLK
MPWYATLPRVEASYYLQ-YYAASGDVWIGKTFYRMPEISNDTYKELALLDFNRCQAQHQF
EWIYMQEWYQ-SNNIKEFGISKKELLLAYFLAAATIFEPERSQERIVWAKTQVVSKMITS
FLSQENALSSXQKTALFIDFGHSINGLNQI--TSVEKENGLAQTVLATFGQLL----EEF
DRYTRHQLKNAWSQWFMKLQQGD-DNG----------------GADAELLANTLNICAGH
-----IAFNEDILSHNEYTSLSSLTNKICQRLSQIRDNKI--LEIEDG------------
---------SIKDKELEQEMQALVKLVLEET--GGIDRNIKQTFLSVF---KMFYYR--A
YHDAEAIDXHIFKVMFEPVV-
>HsTPS1
-----------MAYMISISNLNCSSLLNTN----L--------SAKIQL---HQGLKG--
-------TWLK---------TSKRM-CMDQQVHGKQIAKVI-ESRVTDKDVS--------
--------TAQDFEVLKVNRVEDLISSIKSSLKTMEDGRISVSPYSTSWIALIPSID-GR
QTPQFPSSLEWIVKHQLSDGSWGDALFFCVYDRLVNTIACIIALHTWKVHADKVKKGVSF
VKENIWKLEDANEVHMTSGFEVIFPILLRRARDMGIDGLPSDDTPVVRMISAARDHKLKK
IPREVMHQVTTTLLYSLEGLE------DLDWSRLFKLQSAD-GSFLTSPSSTAFAFMQTN
NHNCLRFITSVVQTFNGGAPDNYPIDIFARLWAVDRLQRLGISRFFEQEINDCLSYVYRF
WNA-NGVFSAGATNFCDLDDTSMAFRLLRLHGYDVDPNVLRKFKE-GDRFCCHSGEVAMS
TSPTYALYRASQIQFPGEEILDEAFSFTRDYLQDWLARDQVLDKWIVSKDLPDEIKVGLE
VPWYASLPRVEAAYYMQRHYGGSTDAWVAKTCYRMPDVSNDDYLELARLDFKRCQAQHQS
ELSYMQRWYD-SCNVEEFGISRKELLVAYFVAAATIFEPERATERIVWAKTEIVSKMIKA
FFGED---SLDQKTMLLKEFRNSINNGSHR---FMKSEHRIVNILLQALQELL----HGS
DDCRIGQLKNAWYEWLMKFEGGDEASL----------------WGEGELLVTTLNICTAH
-----FLQHHDLLLNHDYITLSELTNKICLKLSQIQVGEM--N-----------------
--------------EMREDMQALTKLVIGES--CIVNKNIKQTFLAVA---KTFYYR--A
YFDADTVDLHIFKVLFEPIV-
>LlTPS1
-------------MASTASTLNLTINSTPF----VS---T-KTQAKVSLPACL-------
--------WMQ-------DRSSSRHVSLKHKFCRNQQL----K-CRASLDVQQVRDEVF-
--------STAQSPESVDKKIEERKKWVKNLLSTMDDGRINWSAYDTAWISLIKEFE-GR
DAPQFPSTLMRIAENQLADGSWGDPDYDCSYDRIINTLACVVALTTWNAHPEHNKKGIKY
IKENMYKLEETPVVLMTSAFEVVFPALLNRAKNLGIQDLPYD-MPIVKEICKIGDEKLAR
IPKKMMEKEPTSLMYAAEGVEN------LDWEKLLKQRTPENGSFLSSPAATAVAFMHTK
DENCLRYIMYLLDKFNGGAPNVYPIDLWSRLWATDRIQRLGISRFFKEEIKEILSYVYSY
WTD-IGVYCTRDSKYADIDDTSMGFRLLRMHGFKMDPNVFKYFQK-DDRFVCLGGQMNDS
PTATYNLYRAAQYQFPGEKILEDARKFSQEFLQHCIDTNNLLDKWVISPRFPEELKFGME
MTWYSCLPRIEARYYVQ-HYGATEDVWLGKTFFRMEEISNENYKELAKLDFSKCQAQHQT
EWIHMQEWYE-SSNAKEFGISRKDLLFAYFLAAASIFETERAKERILWAKSQIICKMVKS
YLENQTA-SLEHKIAFLTGFGDNNNGLHTI--NK---GSGPVNNVMRTLQQLL----GEF
DGYISSQLENAWAAWLTKLEQGE--------------------ANDGELLATTLNICSGR
-----IVYNEDTLSNKEYKAFADLTNKICQNLAQIQNKKG--DEIKDPNE----------
---------GEKDKEVEQGMQALAKLVFEES---GLERSIKETFLAVV---RTYHYG--A
YVADEKIDVHMFKVLFEPVE-
>NmTPS1
--------------MTSISSLNLSNAAAAR-----RRLQL---PANVHLPEFHSV--C--
-------AWLN---------SSSKHDPFSCRIHRKQKSKVT-ECRVASVDASPVSDHKM-
-------SSPVQTQEEANKNMEESIEYIKNLLMTSGDGRISVSAYDTSIVALIKDIE-GR
DAPQFPSCLEWIGQNQKADGSWGDD-FFCIYDRFVNTLACIVALKSWNLHPHKIQKGVTY
IKKNVHKLKDGRPELMTSGFEICVPAILQRAKDLGIQDLPYD-DPMIKQITDTKERRLKK
IPKDFIYQLPTTLLFSLEGQE------NLDWEKILKLQSAD-GSFLTSPSSTAAVFMHTK
DEKCLKFIENAVKNCDGGVPHTYPVDVFARLWAVDRLQRLGISRFFQPEIKYFLDHIQSV
WTE-NGVFSGRDSQFCDIDDTSMGIRLLKMHGYKIDPNALEHFKQEDGKFSCYGGQMIES
ASPIYNLYRAAQLRFPGEEILEEAIKFSYNFLQEKLAKDEIQEKWVISEHLIDEIKIGLK
MPWYATLPRVEAAYYLD-YYAGSGDVWIGKTFYRMPEISNDTYKEMAILDFNRCQAQHQF
EWIYMQEWYE-SSNVKEFGISKKELLVAYFLAASTIFEPERAQERIMWAKTKIVSKMIAS
SLNKQTTLSLDQKTALFTQLEHSLNGLDSD--EK-DNGVAETKNLVATFQQLL----DGF
DKYTRHQLKNAWSQWLKQVQQGE-ATG----------------GADAELEANTLNICAGH
-----IAFNEQVLSHNEYTTLSTLTNKICHRLTQIQDKKT--LEIIDG------------
---------GIRYKELEQEMQALVKLVVEENDGGGIDRNIKQTFLSVF---KNYYYS--A
YHDAHTTDVHIFKVLFGPVV-
>OmTPS1
--------------MTDVSSLRLSNAPAAG-----GRLPL---PGKVHLPEFRTV--C--
-------AWLN---------NGCKYEPLTCRISRRKI---S-ECRVASLNSSQLIEKV--
-------GSPAQSLEEANKKIEDSIEYIKNLLMTSGDGRISVSAYDTSLVALIKDVK-GR
DAPQFPSCLEWIAQNQMADGSWGDE-FFCIYDRIVNTLACLVALKSWNLHPDKIEKGVTY
INENVHKLKDGSTEHMTSGFEIVVPATLERAKVLGIQGLPYD-HPFIKEIINTKERRLSK
IPKDLIYKLPTTLLFSLEGQG------ELDWEKILKLQSSD-GSFLTSPSSTASVFMRTK
DEKCLKFIENAVKNCGGGAPHTYPVDVFARLWAVDRLQRLGISRFFQHEIKYFLDHINSV
WTE-NGVFSGRDSQFCDIDDTSMGVRLLKMHGYNVDPNALKHFKQEDGKFSCYPGQMIES
ASPIYNLYRAAQLRFPGEEILEEASRFAFNFLQEKIANHEIQEKWVISEHLIDEIKLGLK
MPWYATLPRVEAAYYLE-YYAGSGDVWIGKTFYRMPEISNDTYKEVAILDFNTCQAQHQF
EWIYMQEWYE-SSKVKDFGISKKDLLVAYFLAASTIFEPERTQERIIWAKTLILSRMITS
FLNKQATLSSQQKNAILTQLGESVDGLDKI--YSGEKDSGLAETLLATFQQLL----DGF
DRYTRHQLRNAWGQWLMKVQQGE-ANG----------------GADAELIANTLNICAGL
-----IAFNEDVLLHSEYTTLSSLTNKICQRLSQIEDEKT--LEVIEG------------
---------GIKDKELEEDIQALVKLALEENGGCGVDRRIKQSFLSVF---KTFYYR--A
YHDAETTDLHIFKVLFGPVM-
>PaTPS1
--------------MTSMSSLNLSRAPATT-----HRLQL---QAKVHVPEFYAV--C--
-------AWLN---------SSSKQAPLSCQIRCKQLSRVT-ECRVASLDASQVSEKD--
-------TSHVQTPDEVNKKIEDYIEYVKNLLMTSGDGRISVSPYDTSIVALIKDSK-GR
NIPQFPSCLEWIAQHQMADGSWGDQ-FFCIYDRILNTLACVVALKSWNVHGDMIEKGVTY
VKENVHKLKDGNIEHMTSGFEIVVPALVQRAKDLGIQGLPYD-DPLIKEIADTKERRLKK
IPKDMIYQTPTTLLFSLEGQG------DLEWEKILKLQSGD-GSFLTSPSSTAHVFVQTK
DEKCLKFIENAVKNCSGGAPHTYPVDVFARLWAIDRLQRLGISRFFQPEIKYFIDHINSV
WTE-NGVFSGRDSEFCDIDDTSMGIRLLKMHGYKVDPNALNHFKQQDGKFSCYGGQMIES
ASPIYNLYRAAQLRFPGEEILEEASKFAFNFLQEKIANDQFQEKWVISDHLIDEVKLGLK
MPWYATLPRVEAAYYLQ-YYAGSGDVWIGKVFYRMPEISNDTYKELAILDFNRCQAQHQF
EWIYMQEWYH-RSSVSEFGISKKELLRTYFLAAATIFEPERTQERLVWAKTQIVSRMITS
FVNNGTTLSLDQMTALATQIGHNFDGLDQI--ISAMKDHGLAGTLLTTFQQLL----DGF
DRYTRHQLKNAWSQWFMKLQQGE-ANG----------------GEDAELLANTLNICAGF
-----IAFNEDVLSHDEYTTLSTLTNKICKRLSQIQDKKA--LEVVDG------------
---------SIKDKELEQDMQALVKLVLEENG-GGVDRNIKQTFLSVF---KTFYYT--A
YHDDETTDVHIFKVLFGPVV-
>PcTPS1
-----------MSFASQSHVAFVLRRPSAVAPPPPTRIPTTAALSPLKPGDFSHGRSS--
-------FMP------------------------TSI-----KCNAISTSRVEEYKYTD-
---DHNQSGLLEHDGLISDKINELVTKIQLMLQNMDDGEISISPYDTAWVSLVEDVG-GN
DRPQFPTSLEWISNNQLPDGSWGDPNAFLVHDRILNTLACVVALKSWKMHPHKCNRGVSF
VRENIYRMDDEKEEHMPNGFEVVFPALLQKAKTLNID-IPY-EFPGIQKFYAKRDLKFAR
IPMDILHSVPTTLLFSLEGVRCG---LDLDWGKLLELQAAD-GSFLYSPSSTAFALEQTK
DQNCLKYLSKLVRKFDGGVPNVYPVDLFEHNWAVDRLQRLGISRYFTPEINQCLDYSYRY
WSNSKGMYSASNSQIQDVDDTAMGFRLLRLNGYDVSTQGFRQFEA-GGDFFCFAGQSSQA
VTGMYNLYRASQVMFPGEKLLEDAKKFSTNFLQQKRANNQLTDKWVIAKDVPAEVGYALD
IPWYASLPRLEARFFIQ-QYGGDDDVWIGKTLYRMGYVNNNTYLELAKLDYNTCQRLHQH
EWITIQRWYEINLKITSVGLSKRGVLLSYYLAAANLFEPQNSTHRIAWAKTSILVSAIQ-
------L-SPLQKRDFINQFHRS------TANNGYETSNVLVKSVIKGVHELSMDAMLTH
NKDIHRQLFNAWRKWMSVWEEGG--------------------DGEAELLLSTLNTCDGV
D--------ESTFSDPKYEHLLEITVRVTHQLHLIQNAET--K-----------------
--------RVGDREEIDLSMQQLVKLVFTKS-SSDLDSCIKQRFFAIA---RSFYYV--A
HCDPEMVDSHIAKVLFERVM-
>ArTPS2
-----------MSFASQATSL------------LSSPNRLGHVPTPSSPARFAAGGAP--
-------FWK--------ILFTARSNGQYKAISRARN-----QGNVEYIDEIQKGPQVV-
---LEAENSLEDDTQKDTDQIRELVENVRVKLQNIGGGGISISAYDTAWVALVEDIN-GS
GQPQFPTSLDWISNHQFPDGSWGSS-KFLYYDRILCTLACIVALKTWNVHPDKYHKGLDF
IRENIHKLADEEEVHMPIGFEVAFPSIIETAKKVGIE-IPE-DFPGKKEIYAKRDLKLKK
IPMDILHKMPTPLLFSIEGME------GLDWQKLFKFRD-D-GSFLTSPSSTAYALQQTK
DELCLKYLTDLVKKDNGGVPNAFPVDLFDRNYTVDRLRRLGISRYFQPEIEECMKYVYRF
WDK-RGISWARNTNVQDLDDTAQGFRNLRMHGYEVTLDVFKQFEK-CGEFFSFHGQSSDA
VLGMFNLYRASQVLFPGEHMLADARKYAANYLHKRRLNNRVVDKWIINKDLEGEVAYGLD
VPFYASLPRLEARFYIE-QYGGSDDVWIGKALYRMVNVSCDTYLELAKLDYNKCQSVHQN
EWKSFQKWYK-SCSLGEFGFSEGSLLQAYYIAASTIFEPEKSGERLAWAKTAALMETIQ-
-----QL-SSQQKREFVDEFKHK-NILKNENGERYRSSTSLVETLISTVNQLSSDILLEQ
GRDVHQELCHVWLKWLSTWEERG-NLV----------------EAEAELLLRTLHLNSGL
D--------ESSFSHPKYQQLLEVSTKVCHLLRLFQKRKV--YDPEGCTTDI--------
--------ATGTTFQIEACMQELVKLVFSRS-SEDLDSLTKLRFLDVA---RSFYYT--A
HCDPQVVESHIDKVLFEKVV-

## Sheet: Candidate_search_methods
Use TransDecoder-4.1.0 to extract peptide sequences individually from each full assembly.
cdhit to merge peptide sequences with 95% identity or more
	cdhit -c 0.95 -i combined_dedup.faa -o combined_dedup_95.fasta
Use GeneScooper (https://bitbucket.org/seanrjohnson/srj_chembiolib) to BLAST against TPS library. Filter for >= 70% coverage and 35% identity to reference sequences.
Alignments for trees made using Clustal Omega 1.2.1
clustalo --iterations 5
Trees generated using RAxML 8.2.11, with 1000 bootstraps
RAXML -p 1234 -x 1234 -m PROTGAMMAAUTO -f a -N 1000
Tree figures rendered using ETE3
