# Supplementary material for: A database-driven approach identifies additional diterpene synthase activities in the mint family (Lamiaceae)
Source: J Biol Chem. 2018 Nov 29;294(4):1349–62. doi: 10.1074/jbc.RA118.006025 (PMC6349103; doi:10.1074/jbc.RA118.006025)
Supplement: Supporting Information [file supp_RA118.006025_Dataset_S3.xlsx]

## Sheet: Skeleton distribution
InChI	InChI Key	Carbons	DNP clades	Number of DNP clades	DNP genera	Number of DNP genera	DNP botanical occurrences	SISTEMAT clades	Number of SISTEMAT clades	SISTEMAT genera	Number of SISTEMAT genera	SISTEMAT botanical occurrences	Name	Image
InChI=1S/C20H34/c1-14-12-20-11-8-16-18(2,3)9-5-10-19(16,4)17(20)7-6-15(14)13-20/h14-17H,5-13H2,1-4H3	IVZWRQBQDVHDNG-UHFFFAOYSA-N	20	Lamiodeae; Callicarpa; Nepetoideae	3	Anisomeles; Stachys; Callicarpa; Coleus; Plectranthus; Isodon; Phlomis; Salvia; Sideritis	9	842	Callicarpa; Nepetoideae; Lamiodeae	3	Callicarpa; Plectranthus; Isodon; Salvia; Sideritis; Stachys	6	401	kaurane
InChI=1S/C20H38/c1-7-15(2)11-13-19(5)17(4)12-14-20(6)16(3)9-8-10-18(19)20/h15-18H,7-14H2,1-6H3	UKXNCRFTOXSKTE-UHFFFAOYSA-N	20	Ajugoideae; Lamiodeae; Scutellarioideae; Nepetoideae; Callicarpa; Prostantheroideae; Premnoideae; Viticoideae; Peronematoideae	9	Ajuga; Clerodendrum; Volkameria; Rydingia; Ballota; Caryopteris; Scutellaria; Elsholtzia; Gomphostemma; Chaiturus; Isodon; Kinostemon; Lagochilus; Leonurus; Nepeta; Phlomoides; Plectranthus; Salvia; Stachys; Teucrium; Callicarpa; Pityrodia; Premna; Cornutia; Vitex; Peronema; Glossocarya	27	725	Callicarpa; Ajugoideae; Prostantheroideae; Peronematoideae; Lamiodeae; Premnoideae; Nepetoideae; Scutellarioideae	8	Callicarpa; Caryopteris; Cyanostegia; Peronema; Pityrodia; Ajuga; Clerodendrum; Leonurus; Premna; Salvia; Scutellaria; Stachys; Teucrium	13	599	clerodane
InChI=1S/C20H36/c1-14(2)15-7-9-17-16(13-15)8-10-18-19(3,4)11-6-12-20(17,18)5/h14-18H,6-13H2,1-5H3	STIVVCHBLMGYSL-UHFFFAOYSA-N	20	Ajugoideae; Nepetoideae; Callicarpa; Premnoideae; Lamiodeae; Viticoideae	6	Ajuga; Clerodendrum; Salvia; Callicarpa; Clinopodium; Coleus; Plectranthus; Solenostemon; Caryopteris; Dracocephalum; Fuerstia; Isodon; Horminum; Lepechinia; Hyptis; Hoslundia; Tetradenia; Premna; Chaiturus; Leucas; Lycopus; Microtoena; Nepeta; Orthosiphon; Skapanthus; Vitex; Volkameria	27	462	Nepetoideae; Callicarpa; Premnoideae; Ajugoideae; Lamiodeae	5	Aeollanthus; Callicarpa; Dauphinea; Fuerstia; Horminum; Hoslundia; Hyptis; Salvia; Premna; Tetradenia; Clerodendrum; Coleus; Isodon; Lepechinia; Nepeta; Plectranthus; Sideritis; Solenostemon; Teucrium	19	478	abietane
InChI=1S/C20H38/c1-7-15(2)9-11-17-16(3)10-12-18-19(4,5)13-8-14-20(17,18)6/h15-18H,7-14H2,1-6H3	LEWJAHURGICVRE-UHFFFAOYSA-N	20	Lamiodeae; Nepetoideae; Viticoideae; Tectona; Ajugoideae; Premnoideae; Callicarpa	7	Ballota; Leonurus; Sideritis; Plectranthus; Salvia; Eremostachys; Galeopsis; Hyptis; Lagochilus; Lagopsis; Leucas; Leonotis; Marrubium; Vitex; Loxocalyx; Orthosiphon; Otostegia; Isodon; Phlomoides; Phlomis; Roylea; Satureja; Stachys; Tectona; Rotheca; Premna; Callicarpa	27	345	Lamiodeae; Nepetoideae; Tectona; Viticoideae; Ajugoideae	5	Galeopsis; Leucas; Roylea; Satureja; Tectona; Vitex; Salvia; Ballota; Coleus; Lagochilus; Leonotis; Leonurus; Marrubium; Nepeta; Sideritis; Stachys; Teucrium	17	214	labdane
InChI=1S/C20H36/c1-14-12-19(5)13-16(14)8-9-17(19)20(6)11-7-10-18(3,4)15(20)2/h14-17H,7-13H2,1-6H3	LQYVQGCHBHJMNY-UHFFFAOYSA-N	20	Nepetoideae	1	Isodon	1	201	Nepetoideae	1	Isodon	1	82
InChI=1S/C20H36/c1-6-19(4)13-10-16-15(14-19)8-9-17-18(2,3)11-7-12-20(16,17)5/h15-17H,6-14H2,1-5H3	GZHFBZCDMVGRTI-UHFFFAOYSA-N	20	Nepetoideae; Callicarpa; Ajugoideae; Lamiodeae; Premnoideae; Viticoideae	6	Aeollanthus; Origanum; Callicarpa; Salvia; Cleonia; Clerodendranthus; Coleus; Hyptis; Tetradenia; Isodon; Lavandula; Lepechinia; Leucas; Lycopus; Nepeta; Orthosiphon; Phlomis; Plectranthus; Satureja; Sideritis; Clerodendrum; Premna; Vitex	23	139	Nepetoideae; Callicarpa; Lamiodeae; Premnoideae	4	Origanum; Callicarpa; Cleonia; Hyptis; Leucas; Lycopus; Orthosiphon; Satureja; Tetradenia; Nepeta; Premna; Isodon; Salvia; Sideritis	14	68	pimarane
InChI=1S/C19H34/c1-13(2)14-7-9-16-15(12-14)8-10-18-17(16)6-5-11-19(18,3)4/h13-18H,5-12H2,1-4H3	WRVOZUASEKSHTJ-UHFFFAOYSA-N	19	Nepetoideae	1	Agastache; Horminum; Salvia; Dracocephalum; Plectranthus	5	67	Nepetoideae	1	Agastache; Salvia	2	41
InChI=1S/C20H36/c1-14(2)15-7-8-16-13-18-6-5-11-20(3,4)19(18)10-9-17(16)12-15/h14-19H,5-13H2,1-4H3	WZNYBROGAALNBW-UHFFFAOYSA-N	20	Nepetoideae; Premnoideae	2	Salvia; Plectranthus; Dracocephalum; Isodon; Lepechinia; Premna	6	46	Nepetoideae	1	Coleus; Lepechinia; Salvia	3	22
InChI=1S/C20H38/c1-14(2)7-6-8-19-16(5)9-10-18-13-17(15(3)4)11-12-20(18)19/h14-20H,6-13H2,1-5H3	RYOBUOWIPGNNHB-UHFFFAOYSA-N	20	Nepetoideae	1	Isodon; Salvia	2	46	Nepetoideae	1	Salvia	1	1
InChI=1S/C20H36/c1-5-7-15-8-10-17-16(14-15)9-11-18-19(2,3)12-6-13-20(17,18)4/h15-18H,5-14H2,1-4H3	LHKHDCHSJXPKCU-UHFFFAOYSA-N	20	Ajugoideae; Nepetoideae	2	Clerodendrum; Coleus; Isodon; Plectranthus; Teucrium; Schnabelia; Caryopteris	7	45	Ajugoideae; Nepetoideae	2	Caryopteris; Clerodendrum; Coleus; Plectranthus; Teucrium	5	38
InChI=1S/C18H32/c1-12(2)14-7-10-17-15(11-14)8-9-16-13(3)5-4-6-18(16)17/h12-18H,4-11H2,1-3H3	LMERSMGMQBGCRQ-UHFFFAOYSA-N	18	Nepetoideae	1	Salvia	1	39	Nepetoideae	1	Salvia	1	16
InChI=1S/C20H36/c1-5-6-16-7-9-19-17(13-16)8-10-18-15(3)14(2)11-12-20(18,19)4/h14-19H,5-13H2,1-4H3	MNNQBJPAOYTDNM-UHFFFAOYSA-N	20	Ajugoideae; Nepetoideae	2	Ajuga; Clerodendrum; Clerodendranthus; Plectranthus; Coleus; Teucrium	6	34	Ajugoideae; Nepetoideae	2	Clerodendrum; Coleus; Plectranthus; Teucrium	4	23
InChI=1S/C19H36/c1-6-14(2)12-13-19(5)16(4)10-11-17-15(3)8-7-9-18(17)19/h14-18H,6-13H2,1-5H3	KZRQDAAUHQAIML-UHFFFAOYSA-N	19	Ajugoideae	1	Teucrium	1	29	Ajugoideae	1	Teucrium	1	67
InChI=1S/C20H34/c1-17(2)8-5-9-19(4)15(17)7-11-20-13-12-18(3,14-20)10-6-16(19)20/h15-16H,5-14H2,1-4H3	YCKKQNLYSGRKQV-UHFFFAOYSA-N	20	Nepetoideae; Lamiodeae	2	Plectranthus; Sideritis	2	24	Lamiodeae	1	Sideritis	1	35
InChI=1S/C20H34/c1-14-12-20(14)11-8-16-15(13-20)6-7-17-18(2,3)9-5-10-19(16,17)4/h14-17H,5-13H2,1-4H3	SKYBEKAZFSKDRD-UHFFFAOYSA-N	20	Nepetoideae	1	Plectranthus; Coleus; Solenostemon	3	20	Nepetoideae	1	Coleus; Plectranthus; Solenostemon	3	42
InChI=1S/C20H34/c1-13-7-9-19(4)17(15(13)3)6-5-16-12-20(11-14(20)2)10-8-18(16)19/h13-18H,5-12H2,1-4H3	LFGXXXRJPSBBOV-UHFFFAOYSA-N	20	Nepetoideae	1	Coleus; Plectranthus; Solenostemon	3	18	Nepetoideae	1	Coleus; Plectranthus; Solenostemon	3	30
InChI=1S/C20H40/c1-16(2)20-14-12-18(4)10-6-8-17(3)9-7-11-19(5)13-15-20/h16-20H,6-15H2,1-5H3	LHORCXXUZJAMPU-UHFFFAOYSA-N	20	Lamiodeae; Nepetoideae	2	Anisomeles; Isodon	2	17	Lamiodeae	1	Anisomeles	1	15	cembrane
InChI=1S/C20H38/c1-14(2)17-9-10-18(15(3)13-17)20(7)12-8-11-19(5,6)16(20)4/h14-18H,8-13H2,1-7H3	FVOYQKAJCDVTOJ-UHFFFAOYSA-N	20	Nepetoideae	1	Plectranthus; Isodon; Salvia	3	16	Nepetoideae	1	Coleus; Plectranthus; Salvia	3	11
InChI=1S/C20H38/c1-7-12-20(6)18(15(4)5)10-9-17-13-16(14(2)3)8-11-19(17)20/h14-19H,7-13H2,1-6H3	MTQHRYHNSKUDPH-UHFFFAOYSA-N	20	Nepetoideae; Callicarpa	2	Isodon; Salvia; Callicarpa	3	15	Nepetoideae	1	Salvia	1	2
InChI=1S/C20H36/c1-13(2)16-6-9-19-17(12-16)7-8-18-15(4)14(3)10-11-20(18,19)5/h13-19H,6-12H2,1-5H3	RUDCTHBLCNUFNJ-UHFFFAOYSA-N	20	Nepetoideae; Ajugoideae; Viticoideae	3	Agastache; Ajuga; Salvia; Vitex; Clerodendrum	5	13	Nepetoideae	1	Salvia	1	3
InChI=1S/C20H38/c1-7-15(2)12-14-20(6)16(3)10-11-17-18(20)9-8-13-19(17,4)5/h15-18H,7-14H2,1-6H3	XQXJJLJZFOECNK-UHFFFAOYSA-N	20	Nepetoideae; Lamiodeae; Viticoideae	3	Isodon; Leucas; Plectranthus; Vitex	4	13
InChI=1S/C40H66/c1-35(2)17-7-19-37(5)31(35)15-21-39-23-27(29(25-39)11-13-33(37)39)9-10-28-24-40-22-16-32-36(3,4)18-8-20-38(32,6)34(40)14-12-30(28)26-40/h27-34H,7-26H2,1-6H3	SAINZCJTFTUTCT-UHFFFAOYSA-N	40	Nepetoideae	1	Isodon	1	12
InChI=1S/C20H34/c1-14-13-20-10-6-15(14)12-17(20)19(4)9-5-8-18(2,3)16(19)7-11-20/h14-17H,5-13H2,1-4H3	UCOPQLQDVYQSTF-UHFFFAOYSA-N	20	Nepetoideae; Lamiodeae	2	Isodon; Sideritis	2	11	Lamiodeae	1	Sideritis	1	14	atiserane
InChI=1S/C20H36/c1-5-15-7-9-16-10-12-18-19(2,3)13-6-14-20(18,4)17(16)11-8-15/h15-18H,5-14H2,1-4H3	WTZKRKWBOYZYNN-UHFFFAOYSA-N	20	Lamiodeae	1	Ballota; Rydingia	2	11	Lamiodeae	1	Ballota	1	2
InChI=1S/C20H36/c1-15-13-16-8-9-18-19(2,3)10-6-12-20(18,4)11-5-7-17(15)14-16/h15-18H,5-14H2,1-4H3	IGZAMCMZHFBVJW-UHFFFAOYSA-N	20	Nepetoideae	1	Isodon	1	11	Nepetoideae	1	Isodon	1	11
InChI=1S/C17H32/c1-6-8-14-13(2)9-10-15-16(3,4)11-7-12-17(14,15)5/h13-15H,6-12H2,1-5H3	SNOJJHSUHXWYER-UHFFFAOYSA-N	17	Lamiodeae; Nepetoideae; Viticoideae	3	Leucas; Marrubium; Salvia; Vitex	4	10	Nepetoideae	1	Salvia	1	2
InChI=1S/C18H32/c1-13-6-8-15-14(12-13)7-9-16-17(2,3)10-5-11-18(15,16)4/h13-16H,5-12H2,1-4H3	DLCOFUGTZHSRLB-UHFFFAOYSA-N	18	Nepetoideae; Premnoideae	2	Isodon; Salvia; Premna	3	10	Premnoideae; Nepetoideae	2	Premna; Salvia	2	4
InChI=1S/C16H30/c1-6-13-12(2)8-9-14-15(3,4)10-7-11-16(13,14)5/h12-14H,6-11H2,1-5H3	PXIHFQXAITTXJK-UHFFFAOYSA-N	16	Nepetoideae; Lamiodeae	2	Salvia; Sideritis	2	9	Nepetoideae; Lamiodeae	2	Salvia; Sideritis	2	6
InChI=1S/C20H32/c1-17(2)7-5-8-18(3)15(17)6-9-20-11-14-13(10-16(18)20)19(14,4)12-20/h13-16H,5-12H2,1-4H3	JTJZAWZRQPNBLR-UHFFFAOYSA-N	20	Lamiodeae	1	Sideritis	1	8	Lamiodeae	1	Sideritis	1	15
InChI=1S/C20H36/c1-13(2)15-8-9-17-14(3)18-7-6-10-20(4,5)19(18)12-16(17)11-15/h13-19H,6-12H2,1-5H3	PWJBYDUEUNEPGA-UHFFFAOYSA-N	20	Nepetoideae	1	Hyptis; Salvia	2	7	Premnoideae; Nepetoideae	2	Premna; Salvia	2	4
InChI=1S/C20H36/c1-6-15-13-17-16(12-14(15)2)8-9-18-19(3,4)10-7-11-20(17,18)5/h14-18H,6-13H2,1-5H3	AOBLFRVIBXAXGV-UHFFFAOYSA-N	20	Nepetoideae	1	Orthosiphon	1	7
InChI=1S/C20H38/c1-6-7-8-9-11-17-16(2)12-13-18-19(3,4)14-10-15-20(17,18)5/h16-18H,6-15H2,1-5H3	UTKSBWDCYWXRBA-UHFFFAOYSA-N	20	Lamiodeae; Nepetoideae	2	Leonurus; Otostegia; Salvia	3	6
InChI=1S/C20H40/c1-7-9-13-18-19(4,5)14-11-16-20(18,6)15-10-12-17(3)8-2/h17-18H,7-16H2,1-6H3	FGHBBAHNDLDFPV-UHFFFAOYSA-N	20	Lamiodeae	1	Ballota; Galeopsis; Lagopsis; Leonurus	4	6	Lamiodeae	1	Galeopsis; Ballota	2	3
InChI=1S/C20H36/c1-13-12-16-8-9-17-19(4,5)10-7-11-20(17,6)18(16)15(3)14(13)2/h13-18H,7-12H2,1-6H3	NTRFWFWAHNAWTN-UHFFFAOYSA-N	20	Lamiodeae	1	Betonica	1	6	Lamiodeae	1	Stachys	1	5
InChI=1S/C20H36/c1-6-16-10-11-20(5)17-9-7-8-15(2)19(17,4)13-12-18(20,3)14-16/h15-17H,6-14H2,1-5H3	FDPAQTPCFXUREJ-UHFFFAOYSA-N	20	Ajugoideae	1	Teucrium	1	6	Ajugoideae	1	Teucrium	1	4
InChI=1S/C20H38/c1-7-14(2)13-18-15(3)11-12-20(6)16(4)9-8-10-19(20)17(18)5/h14-19H,7-13H2,1-6H3	JJTYDRDMKUPTSX-UHFFFAOYSA-N	20	Nepetoideae	1	Salvia	1	6
InChI=1S/C19H36/c1-6-7-8-10-16-15(2)11-12-17-18(3,4)13-9-14-19(16,17)5/h15-17H,6-14H2,1-5H3	JLGSETKZOMMXTE-UHFFFAOYSA-N	19	Viticoideae	1	Vitex	1	6
InChI=1S/C19H34/c1-12(2)15-6-10-18-16(11-15)7-9-17-14(4)13(3)5-8-19(17)18/h12-19H,5-11H2,1-4H3	YBTUNRMSZMPAGW-UHFFFAOYSA-N	19	Nepetoideae	1	Salvia	1	6
InChI=1S/C20H42/c1-7-18(4)12-9-14-20(6)16-10-15-19(5)13-8-11-17(2)3/h17-20H,7-16H2,1-6H3	GGYKPYDKXLHNTI-UHFFFAOYSA-N	20	Lamiodeae; Nepetoideae	2	Leonotis; Leucas; Leucosceptrum; Lycopus; Nepeta	5	5	Lamiodeae	1	Leucas; Pogostemon; Sideritis	3	4	phytane
InChI=1S/C19H36/c1-14(2)16-8-9-17(15(3)12-16)19(6)11-7-10-18(4,5)13-19/h14-17H,7-13H2,1-6H3	KSZXHPZOUKQSSP-UHFFFAOYSA-N	19	Nepetoideae; Premnoideae	2	Isodon; Salvia; Premna	3	5	Nepetoideae	1	Salvia	1	5
InChI=1S/C20H36/c1-14(2)15-8-9-17-16(13-15)10-12-20(5)18(17)7-6-11-19(20,3)4/h14-18H,6-13H2,1-5H3	ZWZKXMZTVNNXSU-UHFFFAOYSA-N	20	Nepetoideae	1	Hoslundia; Plectranthus; Salvia	3	5	Nepetoideae; Premnoideae	2	Hoslundia; Premna; Salvia	3	4
InChI=1S/C20H36/c1-6-16-10-12-20(5)15(3)9-11-19(4)14(2)7-8-17(13-16)18(19)20/h14-18H,6-13H2,1-5H3	NKIOZGFANOJWEX-UHFFFAOYSA-N	20	Nepetoideae	1	Salvia	1	5	Nepetoideae	1	Salvia	1	6
InChI=1S/C20H36/c1-13(2)16-11-15-9-8-14(3)17-7-6-10-20(4,5)18(12-16)19(15)17/h13-19H,6-12H2,1-5H3	QELTYFRVNXLWIG-UHFFFAOYSA-N	20	Nepetoideae	1	Salvia	1	5	Nepetoideae	1	Salvia	1	5
InChI=1S/C20H40/c1-7-16(2)11-12-17(3)18(4)13-15-20(6)14-9-8-10-19(20)5/h16-19H,7-15H2,1-6H3	IQFWOGANXKNFSC-UHFFFAOYSA-N	20	Nepetoideae	1	Salvia	1	5	Nepetoideae	1	Salvia	1	3
InChI=1S/C21H38/c1-5-7-16-12-18(14(2)3)13-17-10-11-19-15(4)8-6-9-20(19)21(16)17/h14-21H,5-13H2,1-4H3	HLAHITHZTOSFEY-UHFFFAOYSA-N	21	Nepetoideae	1	Salvia	1	5	Nepetoideae	1	Salvia	1	1
InChI=1S/C20H40/c1-8-14-20(7)18(15(3)4)13-11-17(6)19(20)12-10-16(5)9-2/h15-19H,8-14H2,1-7H3	AOPFQMFDXKXQLI-UHFFFAOYSA-N	20	Callicarpa	1	Callicarpa	1	5
InChI=1S/C18H34/c1-6-7-9-15-14(2)10-11-16-17(3,4)12-8-13-18(15,16)5/h14-16H,6-13H2,1-5H3	ZSMLMNISLXTUQO-UHFFFAOYSA-N	18	Nepetoideae; Lamiodeae; Viticoideae	3	Hyptis; Marrubium; Vitex	3	4
InChI=1S/C20H40/c1-8-15(3)13-14-20(7,17(5)9-2)19-12-10-11-16(4)18(19)6/h15-19H,8-14H2,1-7H3	YRMVKCKSPITOQZ-UHFFFAOYSA-N	20	Nepetoideae; Ajugoideae	2	Salvia; Teucrium	2	4	Nepetoideae; Ajugoideae	2	Salvia; Teucrium	2	5
InChI=1S/C16H30/c1-6-15(4)13(3)10-11-16(5)12(2)8-7-9-14(15)16/h12-14H,6-11H2,1-5H3	GJHQQUPYOKQEGD-UHFFFAOYSA-N	16	Ajugoideae; Callicarpa	2	Teucrium; Callicarpa	2	4	Ajugoideae	1	Teucrium	1	2
InChI=1S/C19H34/c1-13(2)14-7-8-15-11-16-6-5-9-19(3,4)18(16)12-17(15)10-14/h13-18H,5-12H2,1-4H3	MQYRKHXJOZFGIR-UHFFFAOYSA-N	19	Nepetoideae; Premnoideae	2	Salvia; Premna	2	4
InChI=1S/C20H36/c1-6-15-14(2)8-10-17-16(15)9-11-18-19(3,4)12-7-13-20(17,18)5/h14-18H,6-13H2,1-5H3	PUPDDGJUYATCMI-UHFFFAOYSA-N	20	Lamiodeae	1	Pogostemon	1	4	Lamiodeae	1	Pogostemon	1	8
InChI=1S/C20H36/c1-7-18(4)12-13-20(6)15(3)10-11-19(5)14(2)8-9-16(18)17(19)20/h14-17H,7-13H2,1-6H3	LVZNQZVLIZEFIW-UHFFFAOYSA-N	20	Nepetoideae	1	Salvia	1	4	Nepetoideae	1	Salvia	1	4
InChI=1S/C20H38/c1-7-13(2)11-19-15(4)12-20-16(5)14(3)9-8-10-18(20)17(19)6/h13-20H,7-12H2,1-6H3	BNGDITHOYNQEEF-UHFFFAOYSA-N	20	Nepetoideae	1	Salvia	1	4	Nepetoideae	1	Salvia	1	3
InChI=1S/C17H32/c1-12(2)8-9-15-10-11-16-13(3)6-5-7-17(16)14(15)4/h12-17H,5-11H2,1-4H3	ZMNWWFPDBTUZJG-UHFFFAOYSA-N	17	Nepetoideae	1	Salvia	1	4	Nepetoideae	1	Salvia	1	3
InChI=1S/C20H32/c1-13-10-20-11-14(13)5-6-16(20)19-8-4-7-18(2,3)17(19)9-15(20)12-19/h13-17H,4-12H2,1-3H3	VIAGLBTWRAHAQT-UHFFFAOYSA-N	20	Nepetoideae	1	Isodon	1	4	Nepetoideae	1	Isodon	1	2
InChI=1S/C17H30/c1-12(2)14-9-10-17-15(11-14)8-7-13-5-3-4-6-16(13)17/h12-17H,3-11H2,1-2H3	DMNOFWKTNRMFGD-UHFFFAOYSA-N	17	Nepetoideae	1	Salvia	1	4	Nepetoideae	1	Salvia	1	1
InChI=1S/C20H40/c1-7-16(2)13-15-20(6)14-9-8-10-17(3)18(4)11-12-19(20)5/h16-19H,7-15H2,1-6H3	QVBZIRYPKWPMID-UHFFFAOYSA-N	20	Nepetoideae	1	Salvia	1	4	Nepetoideae	1	Salvia	1	1
InChI=1S/C40H70/c1-27-14-11-23-38(7,32(27)26-33-28(2)17-19-34-36(3,4)22-13-25-40(33,34)9)30-15-10-16-31-29(30)18-20-35-37(5,6)21-12-24-39(31,35)8/h27-35H,10-26H2,1-9H3	CKLXLDGTHBFWTP-UHFFFAOYSA-N	40	Nepetoideae	1	Isodon	1	4
InChI=1S/C19H36/c1-6-15(7-2)14-16-10-8-11-17-18(3,4)12-9-13-19(16,17)5/h15-17H,6-14H2,1-5H3	GFPJXDNWPPLYGN-UHFFFAOYSA-N	19	Nepetoideae	1	Orthosiphon	1	4
InChI=1S/C20H36/c1-14(2)15-7-8-17-11-16-6-5-9-20(3,4)13-19(16)12-18(17)10-15/h14-19H,5-13H2,1-4H3	GLTBZHDBFDILDM-UHFFFAOYSA-N	20	Nepetoideae	1	Salvia	1	4
InChI=1S/C19H32/c1-17(2)9-4-10-18(3)15(17)8-12-19-11-7-14(13-19)5-6-16(18)19/h14-16H,4-13H2,1-3H3	JWGUKSDTBHYXCO-UHFFFAOYSA-N	19	Lamiodeae	1	Sideritis	1	4
InChI=1S/C20H38/c1-7-14(2)13-19-16(4)10-12-20(18(19)6)11-8-9-15(3)17(20)5/h14-19H,7-13H2,1-6H3	MRIZNERWXGZDPF-UHFFFAOYSA-N	20	Nepetoideae	1	Salvia	1	4
InChI=1S/C20H36/c1-13(2)15-6-8-17-16(12-15)7-9-18-19(17)14(3)10-11-20(18,4)5/h13-19H,6-12H2,1-5H3	QIHQHROPJNWQEQ-UHFFFAOYSA-N	20	Nepetoideae	1	Salvia	1	4
InChI=1S/C18H34/c1-12(2)14(4)11-16-9-10-17-13(3)7-6-8-18(17)15(16)5/h12-18H,6-11H2,1-5H3	RSKUNFJWKRKSCR-UHFFFAOYSA-N	18	Nepetoideae	1	Salvia	1	4
InChI=1S/C20H38/c1-8-19(6)13-12-16-15(14-19)10-11-17(18(3,4)5)20(16,7)9-2/h15-17H,8-14H2,1-7H3	XLMFCQYQPFCSNK-UHFFFAOYSA-N	20	Nepetoideae	1	Orthosiphon	1	4
InChI=1S/C20H36/c1-6-19(4)12-13-20(5)15(14-19)9-10-16-17(20)8-7-11-18(16,2)3/h15-17H,6-14H2,1-5H3	CZEZFPXHDTYEBI-UHFFFAOYSA-N	20	Lamiodeae; Premnoideae	2	Sideritis; Premna	2	3	Lamiodeae	1	Sideritis	1	6
InChI=1S/C19H36/c1-14(2)8-10-16-15(3)9-11-17-18(4,5)12-7-13-19(16,17)6/h14-17H,7-13H2,1-6H3	GQQBRNBNAWWDCV-UHFFFAOYSA-N	19	Nepetoideae; Lamiodeae	2	Salvia; Sideritis	2	3	Lamiodeae	1	Sideritis	1	1
InChI=1S/C20H36/c1-5-6-16-7-9-19-17(12-16)8-10-18-15(4)13(2)11-14(3)20(18)19/h13-20H,5-12H2,1-4H3	KRYNDJSARZFGGA-UHFFFAOYSA-N	20	Nepetoideae	1	Coleus; Plectranthus	2	3	Nepetoideae	1	Plectranthus	1	2
InChI=1S/C40H70/c1-25(2)27-13-15-33-31(21-27)29(23-35-37(5,6)17-11-19-39(33,35)9)30-24-36-38(7,8)18-12-20-40(36,10)34-16-14-28(26(3)4)22-32(30)34/h25-36H,11-24H2,1-10H3	QKKUBLVJKKOLBL-UHFFFAOYSA-N	40	Nepetoideae	1	Plectranthus; Salvia	2	3
InChI=1S/C20H36/c1-12(2)16-10-15-7-6-14(5)18-9-8-17(13(3)4)19(11-16)20(15)18/h12-20H,6-11H2,1-5H3	FNEATEAAHPIKAE-UHFFFAOYSA-N	20	Nepetoideae	1	Salvia	1	3	Nepetoideae	1	Salvia	1	4
InChI=1S/C20H36/c1-6-19(4)11-10-18-16(13-19)7-8-17-15(3)14(2)9-12-20(17,18)5/h14-18H,6-13H2,1-5H3	ZJVZGQISUDZAMP-UHFFFAOYSA-N	20	Nepetoideae	1	Satureja	1	3	Nepetoideae	1	Satureja	1	3
InChI=1S/C20H34/c1-4-5-14-6-8-17-15(12-14)7-9-18-19(17,2)11-10-16-13-20(16,18)3/h14-18H,4-13H2,1-3H3	DCVCPBQDPVJJTJ-UHFFFAOYSA-N	20	Ajugoideae	1	Teucrium	1	3	Ajugoideae	1	Teucrium	1	2
InChI=1S/C19H34/c1-13(2)15-7-8-16-12-18-6-4-5-14(3)19(18)10-9-17(16)11-15/h13-19H,4-12H2,1-3H3	DFOOSKPKNCEGCP-UHFFFAOYSA-N	19	Nepetoideae	1	Salvia	1	3	Nepetoideae	1	Salvia	1	2
InChI=1S/C19H34/c1-14-7-5-8-16-15(13-14)9-10-17-18(2,3)11-6-12-19(16,17)4/h14-17H,5-13H2,1-4H3	IYSWWPPWUYPKIA-UHFFFAOYSA-N	19	Nepetoideae	1	Salvia	1	3	Nepetoideae	1	Salvia	1	1
InChI=1S/C40H70/c1-27-35(3,4)19-11-21-39(27,9)33-17-15-31-25-37(33,7)23-29(31)13-14-30-24-38(8)26-32(30)16-18-34(38)40(10)22-12-20-36(5,6)28(40)2/h27-34H,11-26H2,1-10H3	FELLFPVZTWLYHB-UHFFFAOYSA-N	40	Nepetoideae	1	Isodon	1	3
InChI=1S/C23H40/c1-5-6-8-17-15-23-14-11-19-21(2,3)12-7-13-22(19,4)20(23)10-9-18(17)16-23/h17-20H,5-16H2,1-4H3	HFJUGWBQUNNUTP-UHFFFAOYSA-N	23	Nepetoideae	1	Isodon	1	3
InChI=1S/C23H42/c1-7-17-13-19(16(2)3)15-18-9-10-21-22(4,5)11-8-12-23(21,6)20(18)14-17/h16-21H,7-15H2,1-6H3	HMWQAPURXDOQTF-UHFFFAOYSA-N	23	Nepetoideae	1	Salvia	1	3
InChI=1S/C17H32/c1-12(2)14(4)10-15-8-9-17-13(3)6-5-7-16(17)11-15/h12-17H,5-11H2,1-4H3	JUGFZRHHHLWHLU-UHFFFAOYSA-N	17	Nepetoideae	1	Salvia	1	3
InChI=1S/C20H38/c1-7-14(4)19-12-20-15(5)9-11-18(20)16(6)17(19)10-8-13(2)3/h13-20H,7-12H2,1-6H3	KENBWZLDQKLBRI-UHFFFAOYSA-N	20	Lamiodeae	1	Leucosceptrum	1	3
InChI=1S/C20H36/c1-6-15-8-9-17-19(4,14-15)13-10-16-18(2,3)11-7-12-20(16,17)5/h15-17H,6-14H2,1-5H3	KVVABTQWVOTBCR-UHFFFAOYSA-N	20	Nepetoideae	1	Isodon	1	3
InChI=1S/C19H36/c1-13(2)14(3)12-16-9-10-18-17(15(16)4)8-7-11-19(18,5)6/h13-18H,7-12H2,1-6H3	MMROXQIXTGZBSX-UHFFFAOYSA-N	19	Nepetoideae	1	Salvia	1	3
InChI=1S/C20H40/c1-8-14(3)13-20(15(4)9-2)18(7)19-12-10-11-16(5)17(19)6/h14-20H,8-13H2,1-7H3	PREANNQXDFNBDI-UHFFFAOYSA-N	20	Nepetoideae	1	Salvia	1	3
InChI=1S/C40H68/c1-35(2)19-9-21-38(6)31(35)17-23-37(5)25-28(13-15-33(37)38)11-8-12-29-26-40-24-18-32-36(3,4)20-10-22-39(32,7)34(40)16-14-30(29)27-40/h28-34H,8-27H2,1-7H3	PSHXAHJEMJFMJP-UHFFFAOYSA-N	40	Nepetoideae	1	Isodon	1	3
InChI=1S/C20H38/c1-7-14(2)13-18-16(4)15(3)10-11-19-17(18)9-8-12-20(19,5)6/h14-19H,7-13H2,1-6H3	UVOTXGOAHHJSHL-UHFFFAOYSA-N	20	Nepetoideae	1	Isodon	1	3
InChI=1S/C23H40/c1-15(2)23-13-10-16(3)20(23)17-8-9-19-21(4,5)11-7-12-22(19,6)18(17)14-23/h15-20H,7-14H2,1-6H3	WEYXGXZPGIZUDS-UHFFFAOYSA-N	23	Nepetoideae	1	Salvia	1	3
InChI=1S/C16H30/c1-12(2)7-8-14-9-10-16-13(3)5-4-6-15(16)11-14/h12-16H,4-11H2,1-3H3	WNONJKUCMGGBFD-UHFFFAOYSA-N	16	Nepetoideae	1	Salvia	1	3
InChI=1S/C19H32/c1-13-11-19-10-8-16-15(5-4-9-18(16,2)3)17(19)7-6-14(13)12-19/h13-17H,4-12H2,1-3H3	UIXMIBNGPQGJJJ-UHFFFAOYSA-N	19	Nepetoideae; Lamiodeae	2	Isodon; Phlomis	2	2
InChI=1S/C20H40/c1-16(2)8-6-9-17(3)10-7-11-19(5)20-14-12-18(4)13-15-20/h16-20H,6-15H2,1-5H3	WPTBUMOTDKGUBS-UHFFFAOYSA-N	20	Lamiodeae; Nepetoideae	2	Rydingia; Salvia	2	2
InChI=1S/C20H36/c1-14(2)15-8-6-9-17-16(15)10-11-18-19(3,4)12-7-13-20(17,18)5/h14-18H,6-13H2,1-5H3	ZZZLOGXITFXNEJ-UHFFFAOYSA-N	20	Nepetoideae; Callicarpa	2	Isodon; Callicarpa	2	2
InChI=1S/C20H38/c1-7-12-20(5,6)19-11-9-17-13-16(14(2)3)8-10-18(17)15(19)4/h14-19H,7-13H2,1-6H3	AGMNHPBKRUCGIF-UHFFFAOYSA-N	20	Nepetoideae	1	Coleus; Salvia	2	2	Nepetoideae	1	Coleus; Plectranthus	2	3
InChI=1S/C19H34/c1-13(2)15-7-10-18-16(12-15)8-9-17-14(3)6-5-11-19(17,18)4/h13-18H,5-12H2,1-4H3	HTNCYKZTYXSRHL-UHFFFAOYSA-N	19	Nepetoideae	1	Coleus; Salvia	2	2	Nepetoideae	1	Coleus	1	1
InChI=1S/C20H40/c1-9-16(4)11-12-18(15(2)3)20(8)14-10-13-19(6,7)17(20)5/h15-18H,9-14H2,1-8H3	WAWZMHFFEBTDRU-UHFFFAOYSA-N	20	Lamiodeae	1	Ballota; Leonurus	2	2	Lamiodeae	1	Ballota	1	1
InChI=1S/C20H38/c1-7-18-19(4,5)13-8-14-20(18,6)17-11-9-16(10-12-17)15(2)3/h15-18H,7-14H2,1-6H3	MADHVSZFJWNAAA-UHFFFAOYSA-N	20	Nepetoideae	1	Hyptis; Salvia	2	2
InChI=1S/C20H36/c1-13(2)16-12-15-8-9-17-19(4,5)10-7-11-20(17,6)18(15)14(16)3/h13-18H,7-12H2,1-6H3	ZGXAGWIYWWZVBN-UHFFFAOYSA-N	20	Nepetoideae	1	Isodon; Salvia	2	2
InChI=1S/C20H40/c1-6-8-12-19-16-20(5,15-13-17(3)7-2)14-10-9-11-18(19)4/h17-19H,6-16H2,1-5H3	GPYWMOQAQGGUCR-UHFFFAOYSA-N	20	Ajugoideae	1	Teucrium	1	2	Ajugoideae	1	Teucrium	1	3
InChI=1S/C20H36/c1-13(2)17-11-16-10-9-14(3)18-8-6-7-15(4)20(5,12-17)19(16)18/h13-19H,6-12H2,1-5H3	QHBJZYIGJQNMJI-UHFFFAOYSA-N	20	Nepetoideae	1	Salvia	1	2	Nepetoideae	1	Salvia	1	3
InChI=1S/C19H34/c1-4-5-15-7-10-18-16(12-15)8-11-17-14(3)13(2)6-9-19(17)18/h13-19H,4-12H2,1-3H3	ZIROCYAMZHXFRY-UHFFFAOYSA-N	19	Nepetoideae	1	Plectranthus	1	2	Nepetoideae	1	Plectranthus	1	2
InChI=1S/C20H38/c1-7-14(2)10-11-20(6)13-18-9-8-15(3)17(5)19(18)12-16(20)4/h14-19H,7-13H2,1-6H3	ZLLAQUQTFTXMKG-UHFFFAOYSA-N	20	Ajugoideae	1	Teucrium	1	2	Ajugoideae	1	Teucrium	1	2
InChI=1S/C20H32/c1-12-9-20(12)10-13-5-6-16-18(2,3)8-7-15-14(11-20)17(13)19(15,16)4/h12-17H,5-11H2,1-4H3	PVTPKCSGUZUQFA-UHFFFAOYSA-N	20	Nepetoideae	1	Plectranthus	1	2	Nepetoideae	1	Coleus	1	1
InChI=1S/C20H34/c1-14-12-20(14)11-10-19(4)15(13-20)7-8-16-17(19)6-5-9-18(16,2)3/h14-17H,5-13H2,1-4H3	AFLTVXQAJDREGI-UHFFFAOYSA-N	20	Nepetoideae	1	Coleus	1	2
InChI=1S/C20H38/c1-8-14(2)9-11-19(6)16(4)10-12-20(7)17(5)15(3)13-18(19)20/h14-18H,8-13H2,1-7H3	DRKVAKMGSNBZRO-UHFFFAOYSA-N	20	Callicarpa	1	Callicarpa	1	2
InChI=1S/C40H68/c1-24(2)26-13-16-32-38(9)20-11-18-37(7,8)31(38)17-22-40(32)29-23-28(25(3)4)33(35(26)40)27-14-15-30-36(5,6)19-12-21-39(30,10)34(27)29/h24-35H,11-23H2,1-10H3	FUNLHKCDQCLRDV-UHFFFAOYSA-N	40	Nepetoideae	1	Salvia	1	2
InChI=1S/C20H36/c1-13(2)15-8-9-17-16(14(15)3)12-18-19(4,5)10-7-11-20(17,18)6/h13-18H,7-12H2,1-6H3	GUMRUBUIKUCYTD-UHFFFAOYSA-N	20	Nepetoideae	1	Salvia	1	2
InChI=1S/C30H52/c1-19(2)23-15-27-24(20(3)4)16-26-21(5)10-13-29(17-23)14-11-25-22(18-30(26,27)29)9-8-12-28(25,6)7/h19-27H,8-18H2,1-7H3	HJJFXJVRFJQNPD-UHFFFAOYSA-N	30	Nepetoideae	1	Salvia	1	2
InChI=1S/C18H32/c1-16(2)10-7-12-18(4)14(16)9-13-17(3)11-6-5-8-15(17)18/h14-15H,5-13H2,1-4H3	JMIXISMLYBDEMM-UHFFFAOYSA-N	18	Nepetoideae	1	Isodon	1	2
InChI=1S/C18H32/c1-12(2)15-8-7-14-9-10-16-13(3)5-4-6-17(16)18(14)11-15/h12-18H,4-11H2,1-3H3	JUZZGNWEFPPCKM-UHFFFAOYSA-N	18	Nepetoideae	1	Salvia	1	2
InChI=1S/C19H34/c1-4-6-14-8-10-16-15(13-14)9-11-18-17(16)7-5-12-19(18,2)3/h14-18H,4-13H2,1-3H3	NHXSWKYUEBKCKG-UHFFFAOYSA-N	19	Ajugoideae	1	Schnabelia	1	2
InChI=1S/C20H36/c1-6-10-19(4,5)17-9-11-20-12-14(2)16(13-20)7-8-18(20)15(17)3/h14-18H,6-13H2,1-5H3	OQNYLXFZWMPMRO-UHFFFAOYSA-N	20	Nepetoideae	1	Isodon	1	2
InChI=1S/C20H36/c1-14(2)15-8-9-16-19(5,12-15)13-17-18(3,4)10-7-11-20(16,17)6/h14-17H,7-13H2,1-6H3	RVCNYJDZRHTOAQ-UHFFFAOYSA-N	20	Nepetoideae	1	Isodon	1	2
InChI=1S/C40H72/c1-11-28(2)19-23-38(8)31(5)21-26-39(9)35(38)18-17-33-16-15-32(27-40(33,39)10)22-25-37(7)30(4)20-24-36(6)29(3)13-12-14-34(36)37/h28-35H,11-27H2,1-10H3	TYZGJRNJFUOGHJ-UHFFFAOYSA-N	40	Nepetoideae	1	Salvia	1	2
InChI=1S/C18H34/c1-5-16(13(2)3)11-15-9-10-18-14(4)7-6-8-17(18)12-15/h13-18H,5-12H2,1-4H3	WIYQANGOQCDTEG-UHFFFAOYSA-N	18	Nepetoideae	1	Salvia	1	2
InChI=1S/C20H38/c1-8-20(7)17-11-9-15(14(2)3)13-16(17)10-12-18(20)19(4,5)6/h14-18H,8-13H2,1-7H3	VSRKOAPQKYKTEQ-UHFFFAOYSA-N	20	Nepetoideae	1	Salvia	1	1	Premnoideae; Nepetoideae	2	Premna; Salvia	2	3
InChI=1S/C20H36/c1-13(2)17-11-16-9-8-15(4)19-7-5-6-14(3)10-18(12-17)20(16)19/h13-20H,5-12H2,1-4H3	TXOHAEVUYQPRCO-UHFFFAOYSA-N	20	Nepetoideae	1	Salvia	1	1	Nepetoideae	1	Salvia	1	4
InChI=1S/C18H32/c1-13-6-4-7-15-14(12-13)9-10-17-16(15)8-5-11-18(17,2)3/h13-17H,4-12H2,1-3H3	BOIJIMHCGDTVNY-UHFFFAOYSA-N	18	Nepetoideae	1	Salvia	1	1	Nepetoideae	1	Salvia	1	2
InChI=1S/C17H34/c1-6-14(2)10-12-17(5)11-8-7-9-15(3)16(4)13-17/h14-16H,6-13H2,1-5H3	PKJAUBPKIYOMBO-UHFFFAOYSA-N	17	Ajugoideae	1	Teucrium	1	1	Ajugoideae	1	Teucrium	1	2
InChI=1S/C20H36/c1-14(2)16-8-7-15-9-10-18-19(3,4)11-6-12-20(18,5)17(15)13-16/h14-18H,6-13H2,1-5H3	WMZYUFCPIZUSMS-UHFFFAOYSA-N	20	Nepetoideae	1	Salvia	1	1	Nepetoideae	1	Salvia	1	2
InChI=1S/C20H36/c1-13(2)15-6-8-18-16(12-15)7-9-19-17(14(3)4)10-11-20(18,19)5/h13-19H,6-12H2,1-5H3	YAEUHECTDHYFGA-UHFFFAOYSA-N	20	Nepetoideae	1	Plectranthus	1	1	Nepetoideae	1	Plectranthus	1	2
InChI=1S/C18H34/c1-13(2)8-9-15-10-11-17-16(14(15)3)7-6-12-18(17,4)5/h13-17H,6-12H2,1-5H3	YLYDUHRALUXRBT-UHFFFAOYSA-N	18	Nepetoideae	1	Salvia	1	1	Nepetoideae	1	Salvia	1	2
InChI=1S/C21H38/c1-6-21-13-7-12-20(4,5)19(21)11-9-17-14-16(15(2)3)8-10-18(17)21/h15-19H,6-14H2,1-5H3	CIAVYZRKQHSEOQ-UHFFFAOYSA-N	21	Nepetoideae	1	Salvia	1	1	Nepetoideae	1	Salvia	1	1
InChI=1S/C20H38/c1-6-14(3)12-19-16(5)8-9-17-10-11-18(13-20(17)19)15(4)7-2/h14-20H,6-13H2,1-5H3	INSKUGQUHRSPCF-UHFFFAOYSA-N	20	Nepetoideae	1	Salvia	1	1	Nepetoideae	1	Salvia	1	1
InChI=1S/C17H30/c1-11-9-13(3)15-8-7-14-6-4-5-12(2)17(14)16(15)10-11/h11-17H,4-10H2,1-3H3	KHPQDFZOCNRUHZ-UHFFFAOYSA-N	17	Nepetoideae	1	Salvia	1	1	Nepetoideae	1	Salvia	1	1
InChI=1S/C20H38/c1-7-20(5,6)19-11-10-18-13-16(14(2)3)8-9-17(18)12-15(19)4/h14-19H,7-13H2,1-6H3	KJOOJYTYNAXHDE-UHFFFAOYSA-N	20	Premnoideae	1	Premna	1	1	Premnoideae	1	Premna	1	1
InChI=1S/C22H40/c1-6-8-16-13-18(15(2)3)14-17-10-11-20-19(21(16)17)9-7-12-22(20,4)5/h15-21H,6-14H2,1-5H3	KVNILHCHEJYXNM-UHFFFAOYSA-N	22	Nepetoideae	1	Salvia	1	1	Nepetoideae	1	Salvia	1	1
InChI=1S/C19H36/c1-7-14(2)8-10-16-15(3)9-11-17-18(4,5)12-13-19(16,17)6/h14-17H,7-13H2,1-6H3	KWKPUTCODIWVPO-UHFFFAOYSA-N	19	Lamiodeae	1	Sideritis	1	1	Lamiodeae	1	Sideritis	1	1
InChI=1S/C18H32/c1-4-13-7-9-15-14(12-13)8-10-17-16(15)6-5-11-18(17,2)3/h13-17H,4-12H2,1-3H3	OIWVHBZQQDJZTK-UHFFFAOYSA-N	18	Nepetoideae	1	Salvia	1	1	Nepetoideae	1	Salvia	1	1
InChI=1S/C15H28/c1-10(2)13-7-8-15-12(4)11(3)5-6-14(15)9-13/h10-15H,5-9H2,1-4H3	QUMTUFYUBUMFAL-UHFFFAOYSA-N	15	Nepetoideae	1	Salvia	1	1	Nepetoideae	1	Salvia	1	1
InChI=1S/C19H36/c1-6-15(2)11-14-18(4)12-8-13-19(5)16(3)9-7-10-17(18)19/h15-17H,6-14H2,1-5H3	RLSZNWVYQPEBFO-UHFFFAOYSA-N	19	Lamiodeae	1	Chaiturus	1	1	Lamiodeae	1	Leonurus	1	1
InChI=1S/C20H38/c1-13(2)18-8-9-19(15(4)12-18)20(7)11-10-14(3)16(5)17(20)6/h13-19H,8-12H2,1-7H3	UCVAXCSWUNZTFR-UHFFFAOYSA-N	20	Nepetoideae	1	Plectranthus	1	1	Nepetoideae	1	Coleus	1	1
InChI=1S/C19H36/c1-14(2)12-16-8-9-17-18(4,5)10-7-11-19(17,6)15(3)13-16/h14-17H,7-13H2,1-6H3	XCDSWLCATSBISA-UHFFFAOYSA-N	19	Nepetoideae	1	Salvia	1	1	Nepetoideae	1	Salvia	1	1
InChI=1S/C20H36/c1-6-19(4)14-11-16-15(19)9-7-10-17-18(2,3)12-8-13-20(16,17)5/h15-17H,6-14H2,1-5H3	ZURIMAOBEGMHBK-UHFFFAOYSA-N	20	Nepetoideae	1	Salvia	1	1	Nepetoideae	1	Salvia	1	1
InChI=1S/C20H38/c1-7-12-20(6)17(15(3)4)10-9-16-14-19(5,8-2)13-11-18(16)20/h15-18H,7-14H2,1-6H3	ALWCYWOHRGMGSN-UHFFFAOYSA-N	20	Nepetoideae	1	Salvia	1	1
InChI=1S/C18H36/c1-7-15(3)11-9-13-18(6)14-10-12-17(4,5)16(18)8-2/h15-16H,7-14H2,1-6H3	ANAOBEZVNHTFJQ-UHFFFAOYSA-N	18	Lamiodeae	1	Leonurus	1	1
InChI=1S/C20H38/c1-15(2)18-10-6-9-17(14-18)11-12-19-16(3)8-7-13-20(19,4)5/h15-19H,6-14H2,1-5H3	AXRPSXSUHQDKRL-UHFFFAOYSA-N	20	Viticoideae	1	Vitex	1	1
InChI=1S/C19H34/c1-14-12-19(10-7-16(14)11-15(19)2)18(5)9-6-8-17(3,4)13-18/h14-16H,6-13H2,1-5H3	BJGADHBJCQESNF-UHFFFAOYSA-N	19	Nepetoideae	1	Isodon	1	1
InChI=1S/C19H36/c1-13(2)16-9-10-17(14(3)12-16)18-8-7-11-19(5,6)15(18)4/h13-18H,7-12H2,1-6H3	BZZNFZNLAIHUSB-UHFFFAOYSA-N	19	Nepetoideae	1	Salvia	1	1
InChI=1S/C18H34/c1-6-13(2)12-17-15(4)9-10-16-14(3)8-7-11-18(16,17)5/h13-17H,6-12H2,1-5H3	CREAWYRPFAXRCN-UHFFFAOYSA-N	18	Ajugoideae	1	Teucrium	1	1
InChI=1S/C20H36/c1-14(2)15-5-6-17-12-18-9-10-20(3,4)13-19(18)8-7-16(17)11-15/h14-19H,5-13H2,1-4H3	CUVJLVKYDIPVOM-UHFFFAOYSA-N	20	Nepetoideae	1	Salvia	1	1
InChI=1S/C20H36/c1-12(2)10-16-11-15(5)18-8-6-13(3)17-9-7-14(4)19(16)20(17)18/h12-20H,6-11H2,1-5H3	DCSDOAXTOMXXSV-UHFFFAOYSA-N	20	Nepetoideae	1	Salvia	1	1
InChI=1S/C20H36/c1-13(2)17-9-10-20(6,15(17)4)18-8-7-16-12-19(18,5)11-14(16)3/h13-18H,7-12H2,1-6H3	DDSOLVFBYBGARI-UHFFFAOYSA-N	20	Nepetoideae	1	Isodon	1	1
InChI=1S/C20H36/c1-7-11(2)8-16-12(3)9-18-14(5)13(4)17-10-19(17)20(18)15(16)6/h11-20H,7-10H2,1-6H3	DGZSKQHZHJZMKI-UHFFFAOYSA-N	20	Nepetoideae	1	Salvia	1	1
InChI=1S/C40H74/c1-25(2)12-11-13-34-29(9)16-20-37-36(34)23-22-33(28(7)8)40(37)38(19-14-26(3)4)39-30(10)15-17-32-24-31(27(5)6)18-21-35(32)39/h25-40H,11-24H2,1-10H3	DPKQUMXLYNOLNP-UHFFFAOYSA-N	40	Nepetoideae	1	Salvia	1	1
InChI=1S/C15H28/c1-11(2)13-7-9-15(4)8-5-6-12(3)14(15)10-13/h11-14H,5-10H2,1-4H3	DYEQPYSFRWUNNV-UHFFFAOYSA-N	15	Nepetoideae	1	Isodon	1	1
InChI=1S/C21H38/c1-14(2)21(4,5)17-10-12-19-16(13-17)9-11-18-15(3)7-6-8-20(18)19/h14-20H,6-13H2,1-5H3	DYMHTILUXCMWJV-UHFFFAOYSA-N	21	Nepetoideae	1	Salvia	1	1
InChI=1S/C40H68/c1-27-33(3,4)17-11-19-37(27,9)31-15-13-29-23-35(31,7)25-39(29)21-22-40(39)26-36(8)24-30(40)14-16-32(36)38(10)20-12-18-34(5,6)28(38)2/h27-32H,11-26H2,1-10H3	DZBGGSBCQHLKKG-UHFFFAOYSA-N	40	Nepetoideae	1	Isodon	1	1
InChI=1S/C20H38/c1-7-17(15(2)3)13-16-9-10-18-19(4,5)11-8-12-20(18,6)14-16/h15-18H,7-14H2,1-6H3	FBVYPJMXLRRKCN-UHFFFAOYSA-N	20	Scutellarioideae	1	Scutellaria	1	1
InChI=1S/C19H34/c1-17(2)12-9-15-14(13-17)7-8-16-18(3,4)10-6-11-19(15,16)5/h14-16H,6-13H2,1-5H3	FEIRPRILNGMRRO-UHFFFAOYSA-N	19	Nepetoideae	1	Orthosiphon	1	1
InChI=1S/C40H66/c1-27-33(2,3)16-9-18-36(27,7)31-13-11-28-23-35(31,6)25-39(28)21-22-40(39)26-38-20-15-30-34(4,5)17-10-19-37(30,8)32(38)14-12-29(40)24-38/h27-32H,9-26H2,1-8H3	FVIHWJVWBDGTPD-UHFFFAOYSA-N	40	Nepetoideae	1	Isodon	1	1
InChI=1S/C26H44/c1-5-8-19-9-6-15-26(19)18-25-16-12-21-23(2,3)13-7-14-24(21,4)22(25)11-10-20(26)17-25/h19-22H,5-18H2,1-4H3	FYEOEDMFCAPXMI-UHFFFAOYSA-N	26	Nepetoideae	1	Isodon	1	1
InChI=1S/C20H36/c1-13(2)11-17-12-15(4)18-9-8-16(5)20(18)10-6-7-14(3)19(17)20/h13-19H,6-12H2,1-5H3	FZKXROBIPCZGDM-UHFFFAOYSA-N	20	Nepetoideae	1	Salvia	1	1
InChI=1S/C20H38/c1-14(2)15(3)13-17-9-10-18-19(5,6)11-8-12-20(18,7)16(17)4/h14-18H,8-13H2,1-7H3	GQTTZLAASGJDME-UHFFFAOYSA-N	20	Nepetoideae	1	Salvia	1	1
InChI=1S/C22H40/c1-6-8-16(2)17-9-11-19-18(15-17)10-12-20-21(3,4)13-7-14-22(19,20)5/h16-20H,6-15H2,1-5H3	GUDNXFWLRWVOKW-UHFFFAOYSA-N	22	Nepetoideae	1	Isodon	1	1
InChI=1S/C7H16/c1-4-5-6-7(2)3/h7H,4-6H2,1-3H3	GXDHCNNESPLIKD-UHFFFAOYSA-N	7	Nepetoideae	1	Lavandula	1	1
InChI=1S/C20H34/c1-13-10-16-12-15(13)11-14-6-7-17-19(2,3)8-5-9-20(17,4)18(14)16/h13-18H,5-12H2,1-4H3	GYIXHLQADFBHTN-UHFFFAOYSA-N	20	Nepetoideae	1	Isodon	1	1
InChI=1S/C16H30/c1-12(2)11-13-7-5-9-15-14(13)8-6-10-16(15,3)4/h12-15H,5-11H2,1-4H3	HPMIBKXMWHWJHG-UHFFFAOYSA-N	16	Lamiodeae	1	Sideritis	1	1
InChI=1S/C19H36/c1-7-16-15(13-14(2)3)9-10-17-18(4,5)11-8-12-19(16,17)6/h14-17H,7-13H2,1-6H3	HQMNIYQYVKYNJO-UHFFFAOYSA-N	19	Nepetoideae	1	Salvia	1	1
InChI=1S/C20H36/c1-6-10-19(5)17(14(2)3)9-11-20-12-15(4)16(13-20)7-8-18(19)20/h14-18H,6-13H2,1-5H3	HRSIUBZYTICWMD-UHFFFAOYSA-N	20	Callicarpa	1	Callicarpa	1	1
InChI=1S/C29H52/c1-20-12-11-15-25-27(20,5)17-16-21(2)28(25,6)18-19-29(7)22(3)26(23(29)4)24-13-9-8-10-14-24/h20-26H,8-19H2,1-7H3	HTBDVKMVNPSVTA-UHFFFAOYSA-N	29	Nepetoideae	1	Isodon	1	1
InChI=1S/C16H28/c1-11-6-8-15-13(10-11)7-9-14-12(2)4-3-5-16(14)15/h11-16H,3-10H2,1-2H3	HXLAMFWFPYKKHS-UHFFFAOYSA-N	16	Nepetoideae	1	Salvia	1	1
InChI=1S/C41H74/c1-10-31-20-23-38-39(6,7)24-14-26-41(38,9)36(31)21-18-29(4)33-17-12-15-28(3)34(33)27-37-32(11-2)19-22-35-30(5)16-13-25-40(35,37)8/h28-38H,10-27H2,1-9H3	IAMRMHXETNIPNT-UHFFFAOYSA-N	41	Nepetoideae	1	Salvia	1	1
InChI=1S/C17H36/c1-6-7-11-16(4)13-9-14-17(5)12-8-10-15(2)3/h15-17H,6-14H2,1-5H3	IMTCMWSWXFQQDL-UHFFFAOYSA-N	17	Lamiodeae	1	Leucosceptrum	1	1
InChI=1S/C16H30/c1-10(2)15-8-12(4)16-13(5)11(3)6-7-14(16)9-15/h10-16H,6-9H2,1-5H3	IPVNTORFPDMNRN-UHFFFAOYSA-N	16	Nepetoideae	1	Salvia	1	1
InChI=1S/C20H32/c1-13-9-20-11-14(13)5-6-16(20)19(3)8-4-7-18(2)10-15(12-20)17(18)19/h13-17H,4-12H2,1-3H3	ITGPDARXZASQDW-UHFFFAOYSA-N	20	Nepetoideae	1	Isodon	1	1
InChI=1S/C20H36/c1-7-14(2)13-17-19(5)12-11-18(4)15(3)9-8-10-16(18)20(17,19)6/h14-17H,7-13H2,1-6H3	JAOWGZUOUQJZPX-UHFFFAOYSA-N	20	Nepetoideae	1	Salvia	1	1
InChI=1S/C19H34/c1-13(2)14-7-8-16-15(11-14)12-17-18(3,4)9-6-10-19(16,17)5/h13-17H,6-12H2,1-5H3	KDKBGEFKGPIPPQ-UHFFFAOYSA-N	19	Nepetoideae	1	Salvia	1	1
InChI=1S/C19H36/c1-13(2)9-10-16-12-14(3)18-17(15(16)4)8-7-11-19(18,5)6/h13-18H,7-12H2,1-6H3	LGQVEDIWYLCDAQ-UHFFFAOYSA-N	19	Nepetoideae	1	Salvia	1	1
InChI=1S/C20H36/c1-15(2)16-7-11-20(12-8-16)13-9-18-17(14-20)6-5-10-19(18,3)4/h15-18H,5-14H2,1-4H3	LKIOHNUIMPKMTM-UHFFFAOYSA-N	20	Nepetoideae	1	Hyptis	1	1
InChI=1S/C19H34/c1-4-13(2)15-8-11-18-16(12-15)9-10-17-14(3)6-5-7-19(17)18/h13-19H,4-12H2,1-3H3	LKSXWLWJEYXHFB-UHFFFAOYSA-N	19	Nepetoideae	1	Salvia	1	1
InChI=1S/C23H40/c1-16(2)13-18-15-23-12-9-19-21(3,4)10-6-11-22(19,5)20(23)8-7-17(18)14-23/h16-20H,6-15H2,1-5H3	LRJDXMXQCVSUMD-UHFFFAOYSA-N	23	Nepetoideae	1	Isodon	1	1
InChI=1S/C20H36/c1-7-14(2)16-13-20(6)17-10-8-9-15(3)18(17,4)11-12-19(16,20)5/h14-17H,7-13H2,1-6H3	LWRGNERAYGPBJW-UHFFFAOYSA-N	20	Premnoideae	1	Cornutia	1	1
InChI=1S/C20H34/c1-14-12-20-10-8-18-15(5-4-9-19(18,2)3)11-17(20)7-6-16(14)13-20/h14-18H,4-13H2,1-3H3	MEVWACBIZZQLEM-UHFFFAOYSA-N	20	Nepetoideae	1	Isodon	1	1
InChI=1S/C20H38/c1-7-15(5)18-11-10-17-13-16(14(3)4)9-12-19(17)20(18,6)8-2/h14-19H,7-13H2,1-6H3	MFDOVGIESPSXLV-UHFFFAOYSA-N	20	Nepetoideae	1	Salvia	1	1
InChI=1S/C21H38/c1-13(2)15(4)17-7-11-20-18(12-17)8-10-19-16(5)14(3)6-9-21(19)20/h13-21H,6-12H2,1-5H3	MPGHTJSHFFRIDT-UHFFFAOYSA-N	21	Ajugoideae	1	Clerodendrum	1	1
InChI=1S/C30H52/c1-8-21-16-29-13-11-25-22(10-9-12-28(25,6)7)18-30(29)26(21)15-24(20(4)5)27(30)14-23(17-29)19(2)3/h19-27H,8-18H2,1-7H3	MTQROKHAEAGAEL-UHFFFAOYSA-N	30	Nepetoideae	1	Salvia	1	1
InChI=1S/C17H30/c1-12-6-8-14-13(11-12)7-9-16-15(14)5-4-10-17(16,2)3/h12-16H,4-11H2,1-3H3	MWSCJUVVNAMBQC-UHFFFAOYSA-N	17	Nepetoideae	1	Salvia	1	1
InChI=1S/C20H38/c1-7-15(2)10-13-20(6)17(4)11-12-19(5)14-16(3)8-9-18(19)20/h15-18H,7-14H2,1-6H3	NBHCPUCGVBUPMG-UHFFFAOYSA-N	20	Ajugoideae	1	Teucrium	1	1
InChI=1S/C20H36/c1-14(2)17-11-15(3)20(13-17)10-8-18-16(12-20)7-6-9-19(18,4)5/h14-18H,6-13H2,1-5H3	NGRSMESMUXACHY-UHFFFAOYSA-N	20	Nepetoideae	1	Salvia	1	1
InChI=1S/C20H38/c1-8-15(2)9-13-19(6)16(3)10-14-20(7)17(19)11-12-18(20,4)5/h15-17H,8-14H2,1-7H3	NJEZQPZJUKKEJF-UHFFFAOYSA-N	20	Tectona	1	Tectona	1	1
InChI=1S/C24H42/c1-5-6-7-9-18-16-24-15-12-20-22(2,3)13-8-14-23(20,4)21(24)11-10-19(18)17-24/h18-21H,5-17H2,1-4H3	NZGBYKXVMPCUBC-UHFFFAOYSA-N	24	Nepetoideae	1	Isodon	1	1
InChI=1S/C21H40/c1-7-15(3)12-13-21(6)17(5)16(4)14-19-18(8-2)10-9-11-20(19)21/h15-20H,7-14H2,1-6H3	OAPPGGOZEBLYEI-UHFFFAOYSA-N	21	Ajugoideae	1	Teucrium	1	1
InChI=1S/C17H30/c1-16(2)11-6-12-17(3)14-8-5-4-7-13(14)9-10-15(16)17/h13-15H,4-12H2,1-3H3	OEWMDAWVOVKZEQ-UHFFFAOYSA-N	17	Nepetoideae	1	Isodon	1	1
InChI=1S/C20H38/c1-7-16(15(2)3)14-17-10-8-11-18-19(4,5)12-9-13-20(17,18)6/h15-18H,7-14H2,1-6H3	OFXOATXSGBGTHC-UHFFFAOYSA-N	20	Nepetoideae	1	Orthosiphon	1	1
InChI=1S/C20H40/c1-7-16(2)10-8-11-17(3)13-14-19-18(4)12-9-15-20(19,5)6/h16-19H,7-15H2,1-6H3	OLXCDJBKPIBKKS-UHFFFAOYSA-N	20	Viticoideae	1	Vitex	1	1
InChI=1S/C20H38/c1-7-16(8-2)14-17-15(3)10-11-18-19(4,5)12-9-13-20(17,18)6/h15-18H,7-14H2,1-6H3	OPZCNZOLWNNAPI-UHFFFAOYSA-N	20	Nepetoideae	1	Orthosiphon	1	1
InChI=1S/C23H42/c1-7-12-23-15-11-18(17(2)3)16-19(23)9-10-20-21(4,5)13-8-14-22(20,23)6/h17-20H,7-16H2,1-6H3	OVXDHPBWIXFEGT-UHFFFAOYSA-N	23	Nepetoideae	1	Plectranthus	1	1
InChI=1S/C20H34/c1-13-7-10-20-15(11-14(13)2)16(20)12-17-18(3,4)8-6-9-19(17,20)5/h13-17H,6-12H2,1-5H3	OWHWEOVQIAGHIH-UHFFFAOYSA-N	20	Nepetoideae	1	Salvia	1	1
InChI=1S/C40H66/c1-34(2)16-8-18-37(6)30(34)14-20-39-23-27(10-12-32(37)39)28(24-39)22-36(5)26-40-21-15-31-35(3,4)17-9-19-38(31,7)33(40)13-11-29(36)25-40/h27-33H,8-26H2,1-7H3	PCFCTGVPUIKRCG-UHFFFAOYSA-N	40	Nepetoideae	1	Isodon	1	1
InChI=1S/C40H66/c1-26-22-40-19-13-32-36(4,5)15-9-17-38(32,7)34(40)28(20-29(26)24-40)21-30-25-39-18-12-31-35(2,3)14-8-16-37(31,6)33(39)11-10-27(30)23-39/h26-34H,8-25H2,1-7H3	PRIOKESZHQOZAX-UHFFFAOYSA-N	40	Nepetoideae	1	Isodon	1	1
InChI=1S/C23H42/c1-7-9-18-15-21-22(4,5)12-8-13-23(21,6)20-11-10-17(16(2)3)14-19(18)20/h16-21H,7-15H2,1-6H3	PXNJRAUCJLUGPG-UHFFFAOYSA-N	23	Nepetoideae	1	Isodon	1	1
InChI=1S/C20H36/c1-7-12(2)10-16-13(3)11-17-15(5)20(6)9-8-18(20)19(17)14(16)4/h12-19H,7-11H2,1-6H3	QBRKCFYIYCAYSN-UHFFFAOYSA-N	20	Nepetoideae	1	Salvia	1	1
InChI=1S/C19H34/c1-5-14-7-8-15-9-10-17-18(2,3)11-6-12-19(17,4)16(15)13-14/h14-17H,5-13H2,1-4H3	QCWHNPLAWLTWPX-UHFFFAOYSA-N	19	Nepetoideae	1	Isodon	1	1
InChI=1S/C23H42/c1-7-8-10-18-15-22(5)16-19(18)11-12-20(22)23(6)14-9-13-21(3,4)17(23)2/h17-20H,7-16H2,1-6H3	QHMSCGXAKCHTMY-UHFFFAOYSA-N	23	Nepetoideae	1	Isodon	1	1
InChI=1S/C19H34/c1-13-11-19(5)12-15(13)8-9-17(19)16-7-6-10-18(3,4)14(16)2/h13-17H,6-12H2,1-5H3	QRRCAENCRRNRHV-UHFFFAOYSA-N	19	Nepetoideae	1	Isodon	1	1
InChI=1S/C19H34/c1-14-11-19(5)12-15(14)7-8-16(19)18(4)10-6-9-17(2,3)13-18/h14-16H,6-13H2,1-5H3	QTNFYRWRKWKYDV-UHFFFAOYSA-N	19	Nepetoideae	1	Isodon	1	1
InChI=1S/C39H68/c1-24(2)26-13-17-34-31(22-26)32(23-35-38(7,8)20-11-21-39(34,35)9)36-27(25(3)4)14-15-28-29-12-10-19-37(5,6)33(29)18-16-30(28)36/h24-36H,10-23H2,1-9H3	QWOBHRRBNFBKBV-UHFFFAOYSA-N	39	Nepetoideae	1	Salvia	1	1
InChI=1S/C36H64/c1-23(2)27-13-19-33-29(21-27)15-17-31-25(5)10-8-12-36-32(26(6)9-7-11-35(31)33)18-16-30-22-28(24(3)4)14-20-34(30)36/h23-36H,7-22H2,1-6H3	RCXLINUXIPGHFG-UHFFFAOYSA-N	36	Nepetoideae	1	Salvia	1	1
InChI=1S/C20H36/c1-7-14(2)16-13-20(16)15(3)9-10-17-18(4,5)11-8-12-19(17,20)6/h14-17H,7-13H2,1-6H3	RFZLELOBTXRKNT-UHFFFAOYSA-N	20	Nepetoideae	1	Plectranthus	1	1
InChI=1S/C26H48/c1-7-8-9-10-12-21-18-24-25(4,5)15-11-16-26(24,6)23-14-13-20(19(2)3)17-22(21)23/h19-24H,7-18H2,1-6H3	RHMVYPVETRTJOX-UHFFFAOYSA-N	26	Nepetoideae	1	Salvia	1	1
InChI=1S/C20H34/c1-6-13(2)9-17-14(3)7-8-19-11-16-10-15(4)18(19,5)20(17,19)12-16/h13-17H,6-12H2,1-5H3	RMZLDRMBIOYZPF-UHFFFAOYSA-N	20	Nepetoideae	1	Salvia	1	1
InChI=1S/C40H68/c1-27-35(2,3)18-9-20-38(27,7)33-15-13-29-24-37(33,6)23-28(29)11-12-30-25-40-22-17-32-36(4,5)19-10-21-39(32,8)34(40)16-14-31(30)26-40/h27-34H,9-26H2,1-8H3	SHNZNRMODLUTAJ-UHFFFAOYSA-N	40	Nepetoideae	1	Isodon	1	1
InChI=1S/C19H36/c1-6-14(2)10-11-17-15(3)12-13-19(5)16(4)8-7-9-18(17)19/h14-18H,6-13H2,1-5H3	SWJHYVLQPHIETI-UHFFFAOYSA-N	19	Nepetoideae	1	Salvia	1	1
InChI=1S/C21H38/c1-6-8-16-9-10-18-20(4,15-16)14-11-17-19(2,3)12-7-13-21(17,18)5/h16-18H,6-15H2,1-5H3	TYNUWAMWWBQFRG-UHFFFAOYSA-N	21	Nepetoideae	1	Isodon	1	1
InChI=1S/C20H34/c1-12(2)14-8-9-16-18-17-13(3)6-7-15(17)20(18,5)11-10-19(14,16)4/h12-18H,6-11H2,1-5H3	UDLVRLZFXLSYSH-UHFFFAOYSA-N	20	Nepetoideae	1	Prunella	1	1
InChI=1S/C20H36/c1-13(2)15-8-9-17-16(12-15)11-14(3)19-18(17)7-6-10-20(19,4)5/h13-19H,6-12H2,1-5H3	UGYSMWJAISBIEN-UHFFFAOYSA-N	20	Nepetoideae	1	Salvia	1	1
InChI=1S/C19H34/c1-13(2)15-8-7-14-9-10-18-16(17(14)12-15)6-5-11-19(18,3)4/h13-18H,5-12H2,1-4H3	UZQUCPILVHSKFI-UHFFFAOYSA-N	19	Nepetoideae	1	Salvia	1	1
InChI=1S/C20H36/c1-13(2)11-16-6-9-19-17(12-16)7-10-18-15(4)14(3)5-8-20(18)19/h13-20H,5-12H2,1-4H3	VEPDCQSFDSEZBZ-UHFFFAOYSA-N	20	Ajugoideae	1	Clerodendrum	1	1
InChI=1S/C20H38/c1-7-15(2)11-13-19(5)18-10-8-9-16(3)17(4)12-14-20(18,19)6/h15-18H,7-14H2,1-6H3	VGJRWPDBZFJODG-UHFFFAOYSA-N	20	Nepetoideae	1	Salvia	1	1
InChI=1S/C19H34/c1-13(2)14-5-6-15-12-17-9-10-19(3,4)18(17)8-7-16(15)11-14/h13-18H,5-12H2,1-4H3	VMJXZBCMBBOBQQ-UHFFFAOYSA-N	19	Nepetoideae	1	Salvia	1	1
InChI=1S/C20H38/c1-7-15(3)12-17-14-20(6)11-9-10-19(4,5)18(20)13-16(17)8-2/h15-18H,7-14H2,1-6H3	WDTYCDYBUJZFDQ-UHFFFAOYSA-N	20	Lamiodeae	1	Galeopsis	1	1
InChI=1S/C20H36/c1-14(2)16-8-7-15-9-10-19-17(13-18(15)12-16)6-5-11-20(19,3)4/h14-19H,5-13H2,1-4H3	WHFROXXKDILQMM-UHFFFAOYSA-N	20	Nepetoideae	1	Isodon	1	1
InChI=1S/C20H36/c1-5-6-16-8-10-18-17(12-16)11-14(3)20-15(4)13(2)7-9-19(18)20/h13-20H,5-12H2,1-4H3	WJGWAAPMGBAJPW-UHFFFAOYSA-N	20	Nepetoideae	1	Plectranthus	1	1
InChI=1S/C30H52/c1-8-22-16-25-26(20(2)3)29(21(4)5)14-15-30(25)18-23-10-9-12-27(6,7)24(23)11-13-28(30,17-22)19-29/h20-26H,8-19H2,1-7H3	WJPXLWYXLIGJNY-UHFFFAOYSA-N	30	Nepetoideae	1	Salvia	1	1
InChI=1S/C19H36/c1-8-19(7)12-11-15-14(13-19)9-10-16(17(2,3)4)18(15,5)6/h14-16H,8-13H2,1-7H3	WKBTVBLUTHVZIG-UHFFFAOYSA-N	19	Nepetoideae	1	Orthosiphon	1	1
InChI=1S/C17H30/c1-12-6-7-13-8-9-16-14(15(13)11-12)5-4-10-17(16,2)3/h12-16H,4-11H2,1-3H3	WKZLATZKLUPTQW-UHFFFAOYSA-N	17	Nepetoideae	1	Salvia	1	1
InChI=1S/C18H34/c1-6-7-12-17(4)15(3)11-13-18(5)14(2)9-8-10-16(17)18/h14-16H,6-13H2,1-5H3	WUJVTEFJUWFHPV-UHFFFAOYSA-N	18	Scutellarioideae	1	Scutellaria	1	1
InChI=1S/C20H40/c1-9-18-19(6,7)13-10-14-20(18,8)17(5)12-11-16(4)15(2)3/h15-18H,9-14H2,1-8H3	WVJCKJMZFFESMF-UHFFFAOYSA-N	20	Nepetoideae	1	Hyptis	1	1
InChI=1S/C20H36/c1-15-7-5-8-16-10-12-18-19(2,3)13-6-14-20(18,4)17(16)11-9-15/h15-18H,5-14H2,1-4H3	XACJNPWCHSBQBW-UHFFFAOYSA-N	20	Nepetoideae	1	Orthosiphon	1	1
InChI=1S/C20H36/c1-14-7-9-17-16(13-15(14)2)8-10-18-19(3,4)11-6-12-20(17,18)5/h14-18H,6-13H2,1-5H3	XAKKWHAGOOPVAP-UHFFFAOYSA-N	20	Nepetoideae	1	Salvia	1	1
InChI=1S/C19H36/c1-14(2)15(3)13-16-9-7-10-17-18(4,5)11-8-12-19(16,17)6/h14-17H,7-13H2,1-6H3	XBWGTVJVZMITPY-UHFFFAOYSA-N	19	Nepetoideae	1	Orthosiphon	1	1
InChI=1S/C23H42/c1-6-17-12-20(16(2)3)14-18-9-10-22-19(15-21(18)13-17)8-7-11-23(22,4)5/h16-22H,6-15H2,1-5H3	XELMTRCQJKLMRD-UHFFFAOYSA-N	23	Nepetoideae	1	Salvia	1	1
InChI=1S/C20H34/c1-12-9-19(5)10-14(12)7-8-16(19)20(6)11-15-17(13(20)2)18(15,3)4/h12-17H,7-11H2,1-6H3	XLAAGNQZUXKTRK-UHFFFAOYSA-N	20	Nepetoideae	1	Isodon	1	1
InChI=1S/C19H36/c1-7-14(2)10-12-18(5)16(4)11-13-19(6)15(3)8-9-17(18)19/h14-17H,7-13H2,1-6H3	XPMDRBSFHOQRCJ-UHFFFAOYSA-N	19	Callicarpa	1	Callicarpa	1	1
InChI=1S/C20H36/c1-7-19(5)11-10-16-15(13-19)8-9-17-18(3,4)14(2)12-20(16,17)6/h14-17H,7-13H2,1-6H3	XWFSZFCGSVLRII-UHFFFAOYSA-N	20	Ajugoideae	1	Clerodendranthus	1	1
InChI=1S/C40H64/c1-33(2)15-7-17-35(5)29(33)13-19-37-23-27(9-11-31(35)37)39(25-37)21-22-40(39)26-38-20-14-30-34(3,4)16-8-18-36(30,6)32(38)12-10-28(40)24-38/h27-32H,7-26H2,1-6H3	YDEBLNFDTBZSCU-UHFFFAOYSA-N	40	Nepetoideae	1	Isodon	1	1
InChI=1S/C20H36/c1-14(2)16-8-10-20(15(3)11-16)12-17-7-6-9-19(4,5)18(17)13-20/h14-18H,6-13H2,1-5H3	YDYORLMXKUQNDI-UHFFFAOYSA-N	20	Nepetoideae	1	Dracocephalum	1	1
InChI=1S/C20H38/c1-7-14(2)8-10-18-16(4)9-11-19-17(5)15(3)12-13-20(18,19)6/h14-19H,7-13H2,1-6H3	YEMVPFFICIQJGQ-UHFFFAOYSA-N	20	Viticoideae	1	Vitex	1	1
InChI=1S/C39H70/c1-24(2)12-16-35(37-27(7)13-14-29-23-28(25(3)4)15-17-31(29)37)38-30(26(5)6)18-19-32-33-11-10-22-39(8,9)36(33)21-20-34(32)38/h24-38H,10-23H2,1-9H3	YFFBYFVNASFUIX-UHFFFAOYSA-N	39	Nepetoideae	1	Salvia	1	1
InChI=1S/C20H38/c1-14(2)18-11-12-20-17(5)8-6-7-15(3)16(4)9-10-19(20)13-18/h14-20H,6-13H2,1-5H3	YGNXNDPENVBCTA-UHFFFAOYSA-N	20	Ajugoideae	1	Clerodendrum	1	1
InChI=1S/C20H36/c1-4-7-15-9-11-19-17(14-15)10-12-18-16(5-2)8-6-13-20(18,19)3/h15-19H,4-14H2,1-3H3	YWAPHCHNUYYCFX-UHFFFAOYSA-N	20	Nepetoideae	1	Plectranthus	1	1
InChI=1S/C16H30/c1-4-12(2)10-14-8-9-16-13(3)6-5-7-15(16)11-14/h12-16H,4-11H2,1-3H3	ZYZISSIWUJAQEH-UHFFFAOYSA-N	16	Nepetoideae	1	Salvia	1	1
InChI=1S/C20H38/c1-7-14(2)11-18-12-15(3)19-10-8-9-17(5)20(19,6)13-16(18)4/h14-19H,7-13H2,1-6H3	XFEUAVKBPVGUBT-UHFFFAOYSA-N	20						Nepetoideae	1	Salvia	1	3
InChI=1S/C20H36/c1-12(2)15-6-9-19-17(14(15)5)8-11-18-16(13(3)4)7-10-20(18)19/h12-20H,6-11H2,1-5H3	APGQUZYDEYPMIS-UHFFFAOYSA-N	20						Nepetoideae	1	Salvia	1	1
InChI=1S/C21H40/c1-9-12(2)10-19-13(3)11-20-16(6)14(4)15(5)17(7)21(20)18(19)8/h12-21H,9-11H2,1-8H3	IDJCAYVHPAWZNY-UHFFFAOYSA-N	21						Nepetoideae	1	Salvia	1	1
InChI=1S/C18H32/c1-12(2)14-7-8-15-10-16-6-4-5-13(3)18(16)11-17(15)9-14/h12-18H,4-11H2,1-3H3	MFJPKSCUNQUTPK-UHFFFAOYSA-N	18						Nepetoideae	1	Salvia	1	1
InChI=1S/C20H40/c1-9-16(4)13-14-20(8,15(2)3)18-12-10-11-17(5)19(18,6)7/h15-18H,9-14H2,1-8H3	QMIFKDGDUYIPLC-UHFFFAOYSA-N	20						Nepetoideae	1	Salvia	1	1
InChI=1S/C20H38/c1-7-14(3)12-18-15(4)17-10-9-11-20(5,6)19(17)13-16(18)8-2/h14-19H,7-13H2,1-6H3	SRRYHLJTVKLMNY-UHFFFAOYSA-N	20						Lamiodeae	1	Galeopsis	1	1
InChI=1S/C20H36/c1-13(2)16-11-15-7-6-9-20(5)10-8-17(14(3)4)18(12-16)19(15)20/h13-19H,6-12H2,1-5H3	UUDSXQXHWGLKQP-UHFFFAOYSA-N	20						Nepetoideae	1	Plectranthus	1	1
InChI=1S/C20H38/c1-7-14(2)11-12-20(6)17(5)16(4)13-18-15(3)9-8-10-19(18)20/h14-19H,7-13H2,1-6H3	WOTVDOWOKUEPQP-UHFFFAOYSA-N	20						Ajugoideae	1	Teucrium	1	1
InChI=1S/C20H36/c1-5-6-16-8-10-17-18-9-7-13(2)15(4)20(18)11-14(3)19(17)12-16/h13-20H,5-12H2,1-4H3	ZRBTZQPFHVSYKQ-UHFFFAOYSA-N	20						Nepetoideae	1	Plectranthus	1	1

## Sheet: Genus key
Genus	Clade	Source	Genus Tax ID	Family Tax ID	Notes
Clerodendrum	Ajugoideae	Olmstead (http://depts.washington.edu/phylo/Classification.pdf)	13432	4136
Teucrium	Ajugoideae	Olmstead (http://depts.washington.edu/phylo/Classification.pdf)	21896	4136
Ajuga	Ajugoideae	Olmstead (http://depts.washington.edu/phylo/Classification.pdf)	38595	4136
Trichostema	Ajugoideae	Olmstead (http://depts.washington.edu/phylo/Classification.pdf)	41239	4136
Caryopteris	Ajugoideae	Olmstead (http://depts.washington.edu/phylo/Classification.pdf)	41385	4136
Oncinocalyx	Ajugoideae	Olmstead (http://depts.washington.edu/phylo/Classification.pdf)	42104	4136
Faradaya	Ajugoideae	Olmstead (http://depts.washington.edu/phylo/Classification.pdf)	54230	4136
Karomia	Ajugoideae	Olmstead (http://depts.washington.edu/phylo/Classification.pdf)	54232	4136
Oxera	Ajugoideae	Olmstead (http://depts.washington.edu/phylo/Classification.pdf)	54234	4136
Cyclonema	Ajugoideae	Olmstead (http://depts.washington.edu/phylo/Classification.pdf)	54467	4136
Tetraclea	Ajugoideae	Olmstead (http://depts.washington.edu/phylo/Classification.pdf)	54471	4136
Teucridium	Ajugoideae	Olmstead (http://depts.washington.edu/phylo/Classification.pdf)	54473	4136
Cardioteucris	Ajugoideae	Olmstead (http://depts.washington.edu/phylo/Classification.pdf)	167912	4136
Schnabelia	Ajugoideae	Olmstead (http://depts.washington.edu/phylo/Classification.pdf)	167918	4136
Rubiteucris	Ajugoideae	Olmstead (http://depts.washington.edu/phylo/Classification.pdf)	199176	4136
Pseudocaryopteris	Ajugoideae	Olmstead (http://depts.washington.edu/phylo/Classification.pdf)	201504	4136
Amethystea	Ajugoideae	Olmstead (http://depts.washington.edu/phylo/Classification.pdf)	201505	4136
Rotheca	Ajugoideae	Olmstead (http://depts.washington.edu/phylo/Classification.pdf)	228416	4136
Amasonia	Ajugoideae	Olmstead (http://depts.washington.edu/phylo/Classification.pdf)	245555	4136
Kalaharia	Ajugoideae	Olmstead (http://depts.washington.edu/phylo/Classification.pdf)	245557	4136
Aegiphila	Ajugoideae	Olmstead (http://depts.washington.edu/phylo/Classification.pdf)	245853	4136
Spartothamnella	Ajugoideae	Olmstead (http://depts.washington.edu/phylo/Classification.pdf)	245856	4136
Glossocarya	Ajugoideae	Olmstead (http://depts.washington.edu/phylo/Classification.pdf)	1382131	4136
Volkameria	Ajugoideae	Olmstead (http://depts.washington.edu/phylo/Classification.pdf)	1465383	4136
Ovieda	Ajugoideae	Olmstead (http://depts.washington.edu/phylo/Classification.pdf)	1472951	4136
Hosea	Ajugoideae	Olmstead (http://depts.washington.edu/phylo/Classification.pdf)	1775644	4136
Kinostemon	Ajugoideae	Olmstead (http://depts.washington.edu/phylo/Classification.pdf)	1898722	4136
Isanthus	Ajugoideae	Olmstead (http://depts.washington.edu/phylo/Classification.pdf)	41239	4136
Archboldia	Ajugoideae	Olmstead (http://depts.washington.edu/phylo/Classification.pdf)	13432	4136
Adelosa	Ajugoideae	Olmstead (http://depts.washington.edu/phylo/Classification.pdf)	13432	4136
Discretitheca	Ajugoideae	Olmstead (http://depts.washington.edu/phylo/Classification.pdf)			** unable to find TaxID
Eplingia	Ajugoideae	Olmstead (http://depts.washington.edu/phylo/Classification.pdf)	41239	4136
Huxleya	Ajugoideae	Olmstead (http://depts.washington.edu/phylo/Classification.pdf)	13432	4136
Monochilus	Ajugoideae	Olmstead (http://depts.washington.edu/phylo/Classification.pdf)			** unable to find TaxID
Tripora	Ajugoideae	Olmstead (http://depts.washington.edu/phylo/Classification.pdf)			** unable to find TaxID
Clerodendranthus	Ajugoideae	NCBI Taxonomy	516066	4136
Callicarpa	Callicarpa	Olmstead (http://depts.washington.edu/phylo/Classification.pdf)	21922	4136
Geunsia	Callicarpa	Olmstead (http://depts.washington.edu/phylo/Classification.pdf)	21922	4136
Cymaria	Cymarioideae	Olmstead (http://depts.washington.edu/phylo/Classification.pdf)	694353	4136
Acrymia	Cymarioideae	Olmstead (http://depts.washington.edu/phylo/Classification.pdf)	1081531	4136
Leonurus	Lamioideae	Olmstead (http://depts.washington.edu/phylo/Classification.pdf)	4137	4136
Physostegia	Lamioideae	Olmstead (http://depts.washington.edu/phylo/Classification.pdf)	21855	4136
Pogostemon	Lamioideae	Olmstead (http://depts.washington.edu/phylo/Classification.pdf)	21861	4136
Marrubium	Lamioideae	Olmstead (http://depts.washington.edu/phylo/Classification.pdf)	41229	4136
Prasium	Lamioideae	Olmstead (http://depts.washington.edu/phylo/Classification.pdf)	42106	4136
Lamium	Lamioideae	Olmstead (http://depts.washington.edu/phylo/Classification.pdf)	53158	4136
Stachys	Lamioideae	Olmstead (http://depts.washington.edu/phylo/Classification.pdf)	53171	4136
Colebrookea	Lamioideae	Olmstead (http://depts.washington.edu/phylo/Classification.pdf)	54465	4136
Haplostachys	Lamioideae	Olmstead (http://depts.washington.edu/phylo/Classification.pdf)	141754	4136
Phyllostegia	Lamioideae	Olmstead (http://depts.washington.edu/phylo/Classification.pdf)	141757	4136
Stenogyne	Lamioideae	Olmstead (http://depts.washington.edu/phylo/Classification.pdf)	141788	4136
Ballota	Lamioideae	Olmstead (http://depts.washington.edu/phylo/Classification.pdf)	155228	4136
Sideritis	Lamioideae	Olmstead (http://depts.washington.edu/phylo/Classification.pdf)	155231	4136
Holocheila	Lamioideae	Olmstead (http://depts.washington.edu/phylo/Classification.pdf)	167914	4136
Eremostachys	Lamioideae	Olmstead (http://depts.washington.edu/phylo/Classification.pdf)	193325	4136
Gomphostemma	Lamioideae	Olmstead (http://depts.washington.edu/phylo/Classification.pdf)	193327	4136
Otostegia	Lamioideae	Olmstead (http://depts.washington.edu/phylo/Classification.pdf)	193329	4136
Phlomidoschema	Lamioideae	Olmstead (http://depts.washington.edu/phylo/Classification.pdf)	194201	4136
Craniotome	Lamioideae	Olmstead (http://depts.washington.edu/phylo/Classification.pdf)	199174	4136
Phlomis	Lamioideae	Olmstead (http://depts.washington.edu/phylo/Classification.pdf)	316257	4136
Leonotis	Lamioideae	Olmstead (http://depts.washington.edu/phylo/Classification.pdf)	378903	4136
Leucas	Lamioideae	Olmstead (http://depts.washington.edu/phylo/Classification.pdf)	378905	4136
Brazoria	Lamioideae	Olmstead (http://depts.washington.edu/phylo/Classification.pdf)	457126	4136
Chelonopsis	Lamioideae	Olmstead (http://depts.washington.edu/phylo/Classification.pdf)	457132	4136
Colquhounia	Lamioideae	Olmstead (http://depts.washington.edu/phylo/Classification.pdf)	457134	4136
Galeopsis	Lamioideae	Olmstead (http://depts.washington.edu/phylo/Classification.pdf)	457137	4136
Macbridea	Lamioideae	Olmstead (http://depts.washington.edu/phylo/Classification.pdf)	457143	4136
Melittis	Lamioideae	Olmstead (http://depts.washington.edu/phylo/Classification.pdf)	457146	4136
Synandra	Lamioideae	Olmstead (http://depts.washington.edu/phylo/Classification.pdf)	457162	4136
Warnockia	Lamioideae	Olmstead (http://depts.washington.edu/phylo/Classification.pdf)	457164	4136
Acrotome	Lamioideae	Olmstead (http://depts.washington.edu/phylo/Classification.pdf)	483787	4136
Isoleucas	Lamioideae	Olmstead (http://depts.washington.edu/phylo/Classification.pdf)	483794	4136
Moluccella	Lamioideae	Olmstead (http://depts.washington.edu/phylo/Classification.pdf)	483850	4136
Sulaimania	Lamioideae	Olmstead (http://depts.washington.edu/phylo/Classification.pdf)	483850	4136
Roylea	Lamioideae	Olmstead (http://depts.washington.edu/phylo/Classification.pdf)	483863	4136
Anisomeles	Lamioideae	Olmstead (http://depts.washington.edu/phylo/Classification.pdf)	516068	4136
Epimeredi	Lamioideae	Olmstead (http://depts.washington.edu/phylo/Classification.pdf)	516068	4136
Lagopsis	Lamioideae	Olmstead (http://depts.washington.edu/phylo/Classification.pdf)	516544	4136
Paraphlomis	Lamioideae	Olmstead (http://depts.washington.edu/phylo/Classification.pdf)	572116	4136
Comanthosphace	Lamioideae	Olmstead (http://depts.washington.edu/phylo/Classification.pdf)	694318	4136
Rostrinucula	Lamioideae	Olmstead (http://depts.washington.edu/phylo/Classification.pdf)	694324	4136
Achyrospermum	Lamioideae	Olmstead (http://depts.washington.edu/phylo/Classification.pdf)	694328	4136
Betonica	Lamioideae	Olmstead (http://depts.washington.edu/phylo/Classification.pdf)	694344	4136
Bostrychanthera	Lamioideae	Olmstead (http://depts.washington.edu/phylo/Classification.pdf)	694346	4136
Chaiturus	Lamioideae	Olmstead (http://depts.washington.edu/phylo/Classification.pdf)	694348	4136
Chamaesphacos	Lamioideae	Olmstead (http://depts.washington.edu/phylo/Classification.pdf)	694350	4136
Alajja	Lamioideae	Olmstead (http://depts.washington.edu/phylo/Classification.pdf)	694357	4136
Eriophyton	Lamioideae	Olmstead (http://depts.washington.edu/phylo/Classification.pdf)	694357	4136
Lagochilus	Lamioideae	Olmstead (http://depts.washington.edu/phylo/Classification.pdf)	694359	4136
Wiedemannia	Lamioideae	Olmstead (http://depts.washington.edu/phylo/Classification.pdf)	694366	4136
Leucosceptrum	Lamioideae	Olmstead (http://depts.washington.edu/phylo/Classification.pdf)	694368	4136
Microtoena	Lamioideae	Olmstead (http://depts.washington.edu/phylo/Classification.pdf)	694372	4136
Notochaete	Lamioideae	Olmstead (http://depts.washington.edu/phylo/Classification.pdf)	694374	4136
Panzerina	Lamioideae	Olmstead (http://depts.washington.edu/phylo/Classification.pdf)	694376	4136
Suzukia	Lamioideae	Olmstead (http://depts.washington.edu/phylo/Classification.pdf)	694397	4136
Thuspeinanta	Lamioideae	Olmstead (http://depts.washington.edu/phylo/Classification.pdf)	694400	4136
Ajugoides	Lamioideae	Olmstead (http://depts.washington.edu/phylo/Classification.pdf)	1006593	4136
Matsumurella	Lamioideae	Olmstead (http://depts.washington.edu/phylo/Classification.pdf)	1006594	4136
Galeobdolon	Lamioideae	Olmstead (http://depts.washington.edu/phylo/Classification.pdf)	1006594	4136
Stachyopsis	Lamioideae	Olmstead (http://depts.washington.edu/phylo/Classification.pdf)	1006595	4136
Hypogomphia	Lamioideae	Olmstead (http://depts.washington.edu/phylo/Classification.pdf)	1006596	4136
Loxocalyx	Lamioideae	Olmstead (http://depts.washington.edu/phylo/Classification.pdf)	1006597	4136
Eurysolen	Lamioideae	Olmstead (http://depts.washington.edu/phylo/Classification.pdf)	1006601	4136
Phlomoides	Lamioideae	Olmstead (http://depts.washington.edu/phylo/Classification.pdf)	1006602	4136
Rydingia	Lamioideae	Olmstead (http://depts.washington.edu/phylo/Classification.pdf)	1081535	4136
Paralamium	Lamioideae	Olmstead (http://depts.washington.edu/phylo/Classification.pdf)			** unable to find TaxID
Lamiophlomis	Lamioideae	Olmstead (http://depts.washington.edu/phylo/Classification.pdf)	316257	4136
Pseuderemostachys	Lamioideae	Olmstead (http://depts.washington.edu/phylo/Classification.pdf)	316257	4136
Pseudomarrubium	Lamioideae	Olmstead (http://depts.washington.edu/phylo/Classification.pdf)			** unable to find TaxID
Lamiastrum	Lamioideae	Olmstead (http://depts.washington.edu/phylo/Classification.pdf)	53158	4136
Harmsiella	Lamioideae	Olmstead (http://depts.washington.edu/phylo/Classification.pdf)	193329	4136
Lasiocorys	Lamioideae	Olmstead (http://depts.washington.edu/phylo/Classification.pdf)	378905	4136
Physoleucas	Lamioideae	Olmstead (http://depts.washington.edu/phylo/Classification.pdf)	378905	4136
Eusteralis	Lamioideae	Olmstead (http://depts.washington.edu/phylo/Classification.pdf)	21861	4136
Metastachydium	Lamioideae	Olmstead (http://depts.washington.edu/phylo/Classification.pdf)			** unable to find TaxID
Glechoma	Nepetoideae	Olmstead (http://depts.washington.edu/phylo/Classification.pdf)	21766	4136
Mentha	Nepetoideae	Olmstead (http://depts.washington.edu/phylo/Classification.pdf)	21819	4136
Salvia	Nepetoideae	Olmstead (http://depts.washington.edu/phylo/Classification.pdf)	21880	4136
Agastache	Nepetoideae	Olmstead (http://depts.washington.edu/phylo/Classification.pdf)	39130	4136
Collinsonia	Nepetoideae	Olmstead (http://depts.washington.edu/phylo/Classification.pdf)	39165	4136
Dracocephalum	Nepetoideae	Olmstead (http://depts.washington.edu/phylo/Classification.pdf)	39166	4136
Horminum	Nepetoideae	Olmstead (http://depts.washington.edu/phylo/Classification.pdf)	39167	4136
Hyssopus	Nepetoideae	Olmstead (http://depts.washington.edu/phylo/Classification.pdf)	39168	4136
Lavandula	Nepetoideae	Olmstead (http://depts.washington.edu/phylo/Classification.pdf)	39169	4136
Melissa	Nepetoideae	Olmstead (http://depts.washington.edu/phylo/Classification.pdf)	39170	4136
Monarda	Nepetoideae	Olmstead (http://depts.washington.edu/phylo/Classification.pdf)	39171	4136
Nepeta	Nepetoideae	Olmstead (http://depts.washington.edu/phylo/Classification.pdf)	39172	4136
Ocimum	Nepetoideae	Olmstead (http://depts.washington.edu/phylo/Classification.pdf)	39173	4136
Origanum	Nepetoideae	Olmstead (http://depts.washington.edu/phylo/Classification.pdf)	39174	4136
Prunella	Nepetoideae	Olmstead (http://depts.washington.edu/phylo/Classification.pdf)	39176	4136
Elsholtzia	Nepetoideae	Olmstead (http://depts.washington.edu/phylo/Classification.pdf)	41225	4136
Plectranthus	Nepetoideae	Olmstead (http://depts.washington.edu/phylo/Classification.pdf)	41227	4136
Solenostemon	Nepetoideae	Olmstead (http://depts.washington.edu/phylo/Classification.pdf)	42320	4136
Perilla	Nepetoideae	Olmstead (http://depts.washington.edu/phylo/Classification.pdf)	48385	4136
Satureja	Nepetoideae	Olmstead (http://depts.washington.edu/phylo/Classification.pdf)	49986	4136
Thymus	Nepetoideae	Olmstead (http://depts.washington.edu/phylo/Classification.pdf)	49990	4136
Schizonepeta	Nepetoideae	Olmstead (http://depts.washington.edu/phylo/Classification.pdf)	135199	4136
Lallemantia	Nepetoideae	Olmstead (http://depts.washington.edu/phylo/Classification.pdf)	180013	4136
Blephilia	Nepetoideae	Olmstead (http://depts.washington.edu/phylo/Classification.pdf)	182368	4136
Clinopodium	Nepetoideae	Olmstead (http://depts.washington.edu/phylo/Classification.pdf)	182371	4136
Conradina	Nepetoideae	Olmstead (http://depts.washington.edu/phylo/Classification.pdf)	182373	4136
Hesperozygis	Nepetoideae	Olmstead (http://depts.washington.edu/phylo/Classification.pdf)	182375	4136
Monardella	Nepetoideae	Olmstead (http://depts.washington.edu/phylo/Classification.pdf)	182391	4136
Pycnanthemum	Nepetoideae	Olmstead (http://depts.washington.edu/phylo/Classification.pdf)	182393	4136
Ziziphora	Nepetoideae	Olmstead (http://depts.washington.edu/phylo/Classification.pdf)	182395	4136
Siphocranion	Nepetoideae	Olmstead (http://depts.washington.edu/phylo/Classification.pdf)	199545	4136
Aeollanthus	Nepetoideae	Olmstead (http://depts.washington.edu/phylo/Classification.pdf)	204099	4136
Alvesia	Nepetoideae	Olmstead (http://depts.washington.edu/phylo/Classification.pdf)	204102	4136
Anisochilus	Nepetoideae	Olmstead (http://depts.washington.edu/phylo/Classification.pdf)	204104	4136
Basilicum	Nepetoideae	Olmstead (http://depts.washington.edu/phylo/Classification.pdf)	204107	4136
Capitanopsis	Nepetoideae	Olmstead (http://depts.washington.edu/phylo/Classification.pdf)	204109	4136
Dauphinea	Nepetoideae	Olmstead (http://depts.washington.edu/phylo/Classification.pdf)	204111	4136
Endostemon	Nepetoideae	Olmstead (http://depts.washington.edu/phylo/Classification.pdf)	204113	4136
Holostylon	Nepetoideae	Olmstead (http://depts.washington.edu/phylo/Classification.pdf)	204115	4136
Hypenia	Nepetoideae	Olmstead (http://depts.washington.edu/phylo/Classification.pdf)	204117	4136
Hyptis	Nepetoideae	Olmstead (http://depts.washington.edu/phylo/Classification.pdf)	204122	4136
Isodon	Nepetoideae	Olmstead (http://depts.washington.edu/phylo/Classification.pdf)	204130	4136
Orthosiphon	Nepetoideae	Olmstead (http://depts.washington.edu/phylo/Classification.pdf)	204150	4136
Platostoma	Nepetoideae	Olmstead (http://depts.washington.edu/phylo/Classification.pdf)	204155	4136
Pycnostachys	Nepetoideae	Olmstead (http://depts.washington.edu/phylo/Classification.pdf)	204194	4136
Tetradenia	Nepetoideae	Olmstead (http://depts.washington.edu/phylo/Classification.pdf)	204198	4136
Thorncroftia	Nepetoideae	Olmstead (http://depts.washington.edu/phylo/Classification.pdf)	204201	4136
Syncolostemon	Nepetoideae	Olmstead (http://depts.washington.edu/phylo/Classification.pdf)	204204	4136
Catoferia	Nepetoideae	Olmstead (http://depts.washington.edu/phylo/Classification.pdf)	204212	4136
Haumaniastrum	Nepetoideae	Olmstead (http://depts.washington.edu/phylo/Classification.pdf)	204216	4136
Puntia	Nepetoideae	Olmstead (http://depts.washington.edu/phylo/Classification.pdf)	204220	4136
Fuerstia	Nepetoideae	Olmstead (http://depts.washington.edu/phylo/Classification.pdf)	204225	4136
Hoslundia	Nepetoideae	Olmstead (http://depts.washington.edu/phylo/Classification.pdf)	204227	4136
Micromeria	Nepetoideae	Olmstead (http://depts.washington.edu/phylo/Classification.pdf)	224744	4136
Bystropogon	Nepetoideae	Olmstead (http://depts.washington.edu/phylo/Classification.pdf)	260588	4136
Calamintha	Nepetoideae	Olmstead (http://depts.washington.edu/phylo/Classification.pdf)	260592	4136
Cedronella	Nepetoideae	Olmstead (http://depts.washington.edu/phylo/Classification.pdf)	260594	4136
Cuminia	Nepetoideae	Olmstead (http://depts.washington.edu/phylo/Classification.pdf)	260597	4136
Dicerandra	Nepetoideae	Olmstead (http://depts.washington.edu/phylo/Classification.pdf)	260599	4136
Lycopus	Nepetoideae	Olmstead (http://depts.washington.edu/phylo/Classification.pdf)	260602	4136
Minthostachys	Nepetoideae	Olmstead (http://depts.washington.edu/phylo/Classification.pdf)	260605	4136
Piloblephis	Nepetoideae	Olmstead (http://depts.washington.edu/phylo/Classification.pdf)	260609	4136
Lepechinia	Nepetoideae	Olmstead (http://depts.washington.edu/phylo/Classification.pdf)	268879	4136
Thymbra	Nepetoideae	Olmstead (http://depts.washington.edu/phylo/Classification.pdf)	306405	4136
Hedeoma	Nepetoideae	Olmstead (http://depts.washington.edu/phylo/Classification.pdf)	313681	4136
Stachydeoma	Nepetoideae	Olmstead (http://depts.washington.edu/phylo/Classification.pdf)	326162	4136
Acanthomintha	Nepetoideae	Olmstead (http://depts.washington.edu/phylo/Classification.pdf)	392614	4136
Cleonia	Nepetoideae	Olmstead (http://depts.washington.edu/phylo/Classification.pdf)	392616	4136
Cunila	Nepetoideae	Olmstead (http://depts.washington.edu/phylo/Classification.pdf)	392618	4136
Drepanocaryum	Nepetoideae	Olmstead (http://depts.washington.edu/phylo/Classification.pdf)	392623	4136
Glechon	Nepetoideae	Olmstead (http://depts.washington.edu/phylo/Classification.pdf)	392625	4136
Hoehnea	Nepetoideae	Olmstead (http://depts.washington.edu/phylo/Classification.pdf)	392629	4136
Pogogyne	Nepetoideae	Olmstead (http://depts.washington.edu/phylo/Classification.pdf)	392638	4136
Poliomintha	Nepetoideae	Olmstead (http://depts.washington.edu/phylo/Classification.pdf)	392640	4136
Rhododon	Nepetoideae	Olmstead (http://depts.washington.edu/phylo/Classification.pdf)	392643	4136
Eriope	Nepetoideae	Olmstead (http://depts.washington.edu/phylo/Classification.pdf)	397182	4136
Mosla	Nepetoideae	Olmstead (http://depts.washington.edu/phylo/Classification.pdf)	516064	4136
Coridothymus	Nepetoideae	Olmstead (http://depts.washington.edu/phylo/Classification.pdf)	543979	4136
Coleus	Nepetoideae	Olmstead (http://depts.washington.edu/phylo/Classification.pdf)	587658	4136
Mesona	Nepetoideae	Olmstead (http://depts.washington.edu/phylo/Classification.pdf)	587665	4136
Hanceola	Nepetoideae	Olmstead (http://depts.washington.edu/phylo/Classification.pdf)	662938	4136
Skapanthus	Nepetoideae	Olmstead (http://depts.washington.edu/phylo/Classification.pdf)	662939	4136
Marmoritis	Nepetoideae	Olmstead (http://depts.washington.edu/phylo/Classification.pdf)	672821	4136
Meehania	Nepetoideae	Olmstead (http://depts.washington.edu/phylo/Classification.pdf)	672824	4136
Cyclotrichium	Nepetoideae	Olmstead (http://depts.washington.edu/phylo/Classification.pdf)	751773	4136
Gontscharovia	Nepetoideae	Olmstead (http://depts.washington.edu/phylo/Classification.pdf)	751821	4136
Killickia	Nepetoideae	Olmstead (http://depts.washington.edu/phylo/Classification.pdf)	751829	4136
Kurzamra	Nepetoideae	Olmstead (http://depts.washington.edu/phylo/Classification.pdf)	751834	4136
Obtegomeria	Nepetoideae	Olmstead (http://depts.washington.edu/phylo/Classification.pdf)	751843	4136
Pentapleura	Nepetoideae	Olmstead (http://depts.washington.edu/phylo/Classification.pdf)	751848	4136
Rhabdocaulon	Nepetoideae	Olmstead (http://depts.washington.edu/phylo/Classification.pdf)	751854	4136
Zataria	Nepetoideae	Olmstead (http://depts.washington.edu/phylo/Classification.pdf)	751876	4136
Saccocalyx	Nepetoideae	Olmstead (http://depts.washington.edu/phylo/Classification.pdf)	751885	4136
Asterohyptis	Nepetoideae	Olmstead (http://depts.washington.edu/phylo/Classification.pdf)	878324	4136
Lophanthus	Nepetoideae	Olmstead (http://depts.washington.edu/phylo/Classification.pdf)	980636	4136
Chaunostoma	Nepetoideae	Olmstead (http://depts.washington.edu/phylo/Classification.pdf)	980652	4136
Heterolamium	Nepetoideae	Olmstead (http://depts.washington.edu/phylo/Classification.pdf)	980653	4136
Neoeplingia	Nepetoideae	Olmstead (http://depts.washington.edu/phylo/Classification.pdf)	980654	4136
Eriopidion	Nepetoideae	Olmstead (http://depts.washington.edu/phylo/Classification.pdf)	986189	4136
Hyptidendron	Nepetoideae	Olmstead (http://depts.washington.edu/phylo/Classification.pdf)	986195	4136
Marsypianthes	Nepetoideae	Olmstead (http://depts.washington.edu/phylo/Classification.pdf)	986253	4136
Peltodon	Nepetoideae	Olmstead (http://depts.washington.edu/phylo/Classification.pdf)	986256	4136
Rhaphiodon	Nepetoideae	Olmstead (http://depts.washington.edu/phylo/Classification.pdf)	986269	4136
Hymenocrater	Nepetoideae	Olmstead (http://depts.washington.edu/phylo/Classification.pdf)	1150275	4136
Keiskea	Nepetoideae	Olmstead (http://depts.washington.edu/phylo/Classification.pdf)	1874236	4136
Ombrocharis	Nepetoideae	Olmstead (http://depts.washington.edu/phylo/Classification.pdf)	1874240	4136
Perillula	Nepetoideae	Olmstead (http://depts.washington.edu/phylo/Classification.pdf)	1874242	4136
Xenopoma	Nepetoideae	Olmstead (http://depts.washington.edu/phylo/Classification.pdf)	182371	4136
Acrocephalus	Nepetoideae	Olmstead (http://depts.washington.edu/phylo/Classification.pdf)	204155	4136
Nosema	Nepetoideae	Olmstead (http://depts.washington.edu/phylo/Classification.pdf)	204216	4136
Acinos	Nepetoideae	Olmstead (http://depts.washington.edu/phylo/Classification.pdf)			** unable to find TaxID
Diodeilis	Nepetoideae	Olmstead (http://depts.washington.edu/phylo/Classification.pdf)	182371	4136
Dorystaechas	Nepetoideae	Olmstead (http://depts.washington.edu/phylo/Classification.pdf)	21880	4136
Eriothymus	Nepetoideae	Olmstead (http://depts.washington.edu/phylo/Classification.pdf)			** unable to find TaxID
Euhesperida	Nepetoideae	Olmstead (http://depts.washington.edu/phylo/Classification.pdf)			** unable to find TaxID
Gardoquia	Nepetoideae	Olmstead (http://depts.washington.edu/phylo/Classification.pdf)	182371	4136
Kudrjaschevia	Nepetoideae	Olmstead (http://depts.washington.edu/phylo/Classification.pdf)			** unable to find TaxID
Meriandra	Nepetoideae	Olmstead (http://depts.washington.edu/phylo/Classification.pdf)	21880	4136
Perovskia	Nepetoideae	Olmstead (http://depts.washington.edu/phylo/Classification.pdf)	21880	4136
Pitardia	Nepetoideae	Olmstead (http://depts.washington.edu/phylo/Classification.pdf)			** unable to find TaxID
Rosmarinus	Nepetoideae	Olmstead (http://depts.washington.edu/phylo/Classification.pdf)	21880	4136
Zhumeria	Nepetoideae	Olmstead (http://depts.washington.edu/phylo/Classification.pdf)	21880	4136
Cantinoa	Nepetoideae	Olmstead (http://depts.washington.edu/phylo/Classification.pdf)	2045122	4136
Condea	Nepetoideae	Olmstead (http://depts.washington.edu/phylo/Classification.pdf)	2042386	4136	** unable to find TaxID
Cyanocephalus	Nepetoideae	Olmstead (http://depts.washington.edu/phylo/Classification.pdf)	2045123	4136
Eplingiella	Nepetoideae	Olmstead (http://depts.washington.edu/phylo/Classification.pdf)	2045124	4136
Gymneia	Nepetoideae	Olmstead (http://depts.washington.edu/phylo/Classification.pdf)	2045125	4136
Leptohyptis	Nepetoideae	Olmstead (http://depts.washington.edu/phylo/Classification.pdf)	2045126	4136
Martyanthus	Nepetoideae	Olmstead (http://depts.washington.edu/phylo/Classification.pdf)	2045127	4136
Medusantha	Nepetoideae	Olmstead (http://depts.washington.edu/phylo/Classification.pdf)	2045128	4136
Mesosphaerum	Nepetoideae	Olmstead (http://depts.washington.edu/phylo/Classification.pdf)	2045129	4136
Oocephalus	Nepetoideae	Olmstead (http://depts.washington.edu/phylo/Classification.pdf)	2045130	4136
Physominthe	Nepetoideae	Olmstead (http://depts.washington.edu/phylo/Classification.pdf)			** unable to find TaxID
Becium	Nepetoideae	Olmstead (http://depts.washington.edu/phylo/Classification.pdf)	39173	4136
Benguellia	Nepetoideae	Olmstead (http://depts.washington.edu/phylo/Classification.pdf)			** unable to find TaxID
Ceratanthus	Nepetoideae	Olmstead (http://depts.washington.edu/phylo/Classification.pdf)			** unable to find TaxID
Erythrochlamys	Nepetoideae	Olmstead (http://depts.washington.edu/phylo/Classification.pdf)	39173	4136
Geniosporum	Nepetoideae	Olmstead (http://depts.washington.edu/phylo/Classification.pdf)	204155	4136
Hemizygia	Nepetoideae	Olmstead (http://depts.washington.edu/phylo/Classification.pdf)	204204	4136
Octomeron	Nepetoideae	Olmstead (http://depts.washington.edu/phylo/Classification.pdf)	204216	4136
Bovonia	Nepetoideae	Olmstead (http://depts.washington.edu/phylo/Classification.pdf)	204099	4136
Capitanya	Nepetoideae	Olmstead (http://depts.washington.edu/phylo/Classification.pdf)	41227	4136
Englerastrum	Nepetoideae	Olmstead (http://depts.washington.edu/phylo/Classification.pdf)	41227	4136
Isodictyophorus	Nepetoideae	Olmstead (http://depts.washington.edu/phylo/Classification.pdf)	41227	4136
Leocus	Nepetoideae	Olmstead (http://depts.washington.edu/phylo/Classification.pdf)			** unable to find TaxID
Madlabium	Nepetoideae	Olmstead (http://depts.washington.edu/phylo/Classification.pdf)			** unable to find TaxID
Neohyptis	Nepetoideae	Olmstead (http://depts.washington.edu/phylo/Classification.pdf)	41227	4136
Perrierastrum	Nepetoideae	Olmstead (http://depts.washington.edu/phylo/Classification.pdf)	41227	4136
Rabdosiella	Nepetoideae	Olmstead (http://depts.washington.edu/phylo/Classification.pdf)	41227	4136
Symphostemon	Nepetoideae	Olmstead (http://depts.washington.edu/phylo/Classification.pdf)	41227	4136
Sabaudia	Nepetoideae	Olmstead (http://depts.washington.edu/phylo/Classification.pdf)	39169	4136
Peronema	Peronematoideae	Olmstead (http://depts.washington.edu/phylo/Classification.pdf)	548827	4136
Petraeovitex	Peronematoideae	Olmstead (http://depts.washington.edu/phylo/Classification.pdf)	548839	4136
Hymenopyramis	Peronematoideae	Olmstead (http://depts.washington.edu/phylo/Classification.pdf)	549704	4136
Garrettia	Peronematoideae	Olmstead (http://depts.washington.edu/phylo/Classification.pdf)	1081533	4136
Gmelina	Premnoideae	Olmstead (http://depts.washington.edu/phylo/Classification.pdf)	41387	4136
Premna	Premnoideae	Olmstead (http://depts.washington.edu/phylo/Classification.pdf)	41393	4136
Cornutia	Premnoideae	Olmstead (http://depts.washington.edu/phylo/Classification.pdf)	326934	4136
Pygmaeopremna	Premnoideae	Olmstead (http://depts.washington.edu/phylo/Classification.pdf)	41393	4136
Prostanthera	Prostantheroideae	Olmstead (http://depts.washington.edu/phylo/Classification.pdf)	21864	4136
Westringia	Prostantheroideae	Olmstead (http://depts.washington.edu/phylo/Classification.pdf)	39178	4136
Dicrastylis	Prostantheroideae	Olmstead (http://depts.washington.edu/phylo/Classification.pdf)	496574	4136
Hemiandra	Prostantheroideae	Olmstead (http://depts.washington.edu/phylo/Classification.pdf)	496576	4136
Hemigenia	Prostantheroideae	Olmstead (http://depts.washington.edu/phylo/Classification.pdf)	496578	4136
Microcorys	Prostantheroideae	Olmstead (http://depts.washington.edu/phylo/Classification.pdf)	496598	4136
Brachysola	Prostantheroideae	Olmstead (http://depts.washington.edu/phylo/Classification.pdf)	664339	4136
Chloanthes	Prostantheroideae	Olmstead (http://depts.washington.edu/phylo/Classification.pdf)	664342	4136
Cyanostegia	Prostantheroideae	Olmstead (http://depts.washington.edu/phylo/Classification.pdf)	664347	4136
Hemiphora	Prostantheroideae	Olmstead (http://depts.washington.edu/phylo/Classification.pdf)	664373	4136
Lachnostachys	Prostantheroideae	Olmstead (http://depts.washington.edu/phylo/Classification.pdf)	664375	4136
Newcastelia	Prostantheroideae	Olmstead (http://depts.washington.edu/phylo/Classification.pdf)	664381	4136
Physopsis	Prostantheroideae	Olmstead (http://depts.washington.edu/phylo/Classification.pdf)	664388	4136
Pityrodia	Prostantheroideae	Olmstead (http://depts.washington.edu/phylo/Classification.pdf)	664392	4136
Wrixonia	Prostantheroideae	Olmstead (http://depts.washington.edu/phylo/Classification.pdf)	1290956	4136
Mallophora	Prostantheroideae	Olmstead (http://depts.washington.edu/phylo/Classification.pdf)	496574	4136
Denisonia	Prostantheroideae	Olmstead (http://depts.washington.edu/phylo/Classification.pdf)	664392	4136
Cryphia	Prostantheroideae	Olmstead (http://depts.washington.edu/phylo/Classification.pdf)	21864	4136
Eichlerago	Prostantheroideae	Olmstead (http://depts.washington.edu/phylo/Classification.pdf)	21864	4136
Scutellaria	Scutellarioideae	Olmstead (http://depts.washington.edu/phylo/Classification.pdf)	4139	4136
Tinnea	Scutellarioideae	Olmstead (http://depts.washington.edu/phylo/Classification.pdf)	41237	4136
Holmskioldia	Scutellarioideae	Olmstead (http://depts.washington.edu/phylo/Classification.pdf)	41389	4136
Wenchengia	Scutellarioideae	Olmstead (http://depts.washington.edu/phylo/Classification.pdf)	1168068	4136
Harlanlewisia	Scutellarioideae	Olmstead (http://depts.washington.edu/phylo/Classification.pdf)	4139	4136
Perilomia	Scutellarioideae	Olmstead (http://depts.washington.edu/phylo/Classification.pdf)	4139	4136
Renschia	Scutellarioideae	Olmstead (http://depts.washington.edu/phylo/Classification.pdf)			** unable to find TaxID
Salazaria	Scutellarioideae	Olmstead (http://depts.washington.edu/phylo/Classification.pdf)	4139	4136
Congea	Symphorematoideae	Olmstead (http://depts.washington.edu/phylo/Classification.pdf)	41380	4136
Sphenodesme	Symphorematoideae	Olmstead (http://depts.washington.edu/phylo/Classification.pdf)	549647	4136
Symphorema	Symphorematoideae	Olmstead (http://depts.washington.edu/phylo/Classification.pdf)			** unable to find TaxID
Tectona	Tectona	Olmstead (http://depts.washington.edu/phylo/Classification.pdf)	41395	4136
Petitia	Viticoideae	Olmstead (http://depts.washington.edu/phylo/Classification.pdf)	41391	4136
Vitex	Viticoideae	Olmstead (http://depts.washington.edu/phylo/Classification.pdf)	54476	4136
Teijsmanniodendron	Viticoideae	Olmstead (http://depts.washington.edu/phylo/Classification.pdf)	548829	4136
Tsoongia	Viticoideae	Olmstead (http://depts.washington.edu/phylo/Classification.pdf)	548831	4136
Viticipremna	Viticoideae	Olmstead (http://depts.washington.edu/phylo/Classification.pdf)	548836	4136
Paravitex	Viticoideae	Olmstead (http://depts.washington.edu/phylo/Classification.pdf)	549708	4136
Pseudocarpidium	Viticoideae	Olmstead (http://depts.washington.edu/phylo/Classification.pdf)	1150277	4136
Neorapinia	Viticoideae	Olmstead (http://depts.washington.edu/phylo/Classification.pdf)	54476	4136

## Sheet: Methods & field descriptions
Dictionary of Natural Products (DNP)
The Dictionary of Natural Products was searched for diterpenoids reported in plants from Lamiaceae. Species names were cross-referenced to NCBI Taxonomy Tax IDs. In about a third of cases, a species-level Tax ID could not be found so the assigned TaxID was for the genus instead of the species. Skeletons for each compound were extracted using the RDKit python library. The skeletons were then conve…
SISTEMAT
Data were transcribed from the tables in Alvarenga et al. (2001), which report skeleton-genus associations. Structures were drawn in MarvinSketch and converted to molfiles, then to InChIs and images. Genera were manually cross-referenced to NCBI Taxonomy Tax IDs (Federhen, 2012). In some cases clades listed as genera by SISTEMAT, were listed as sub-genera by NCBI. In those cases I have merged the…
Clades
Clades and clade-genus associations were derived from Li et al. (2016) and Olmstead (2016). The genera listed in those publications were cross-referenced to NCBI Taxonomy. The 12 clades are those identified by Li et al. (2016) as the primary clades that form the backbone of Lamiaceae: Ajugoideae, Callicarpa, Cymarioideae, Lamiodeae, Nepetoideae, Peronematoideae, Premnoideae, Prostantheroideae, Sc…
Field	Explanation
InChI	InChI for the diterpene skeleton
InChI Key	InChI key for the diterpene skeleton
Carbons	Number of carbons in the skeleton
DNP clades	Lamiaceae clades represented by the genera where this skeleton has been been reported, according to the Dictionary of Natural Products (DNP)
Number of DNP clades	The number of clades listed in the previous column
DNP genera	Lamiaceae genera where this skeleton has been been reported, according to the Dictionary of Natural Products (DNP). These genera are not necessarily the ones reported directly in the database, because in some when mapping to NCBI Tax IDs, I merged synonyms and replaced obsolete genus names.
Number of DNP genera	The number of genera listed in the previous column
DNP botanical occurrences	Count of the number of unique compound-TaxID associations for compounds with the given skeleton.
SISTEMAT clades	Lamiaceae clades represented by the genera where this skeleton has been been reported, according to SISTEMAT
Number of SISTEMAT clades	The number of clades listed in the previous column
SISTEMAT genera	Lamiaceae genera where this skeleton has been been reported, according to SISTEMAT. These genera are not necessarily the ones reported directly in the database, because in some when mapping to NCBI Tax IDs, I merged synonyms and replaced obsolete genus names.
Number of SISTEMAT genera	The number of genera listed in the previous column
SISTEMAT botanical occurrences	Sum of the "botanical occurrences" for the skeleton, as reported in Alvarenga et al. (2001). In the reference, the authors do not precisely define what they mean by "botanical occurrence", but it seems to correspond to compound-species associations, comparable to what we report for DNP botanical occurrences.
Image	A rendered image of the skeleton structure

## Sheet: References
Vestri Alvarenga, S.A., Pierre Gastmans, J., do Vale Rodrigues, G., Roberto H. Moreno, P., and de Paulo Emerenciano, V. (2001). A computer-assisted approach for chemotaxonomic studies — diterpenes in Lamiaceae. Phytochemistry 56: 583–595.
Olmstead, R. (2016). A Synoptical Classification of the Lamiales.
Li, B., Cantino, P.D., Olmstead, R.G., Bramley, G.L.C., Xiang, C.-L., Ma, Z.-H., Tan, Y.-H., and Zhang, D.-X. (2016). A large-scale chloroplast phylogeny of the Lamiaceae sheds new light on its subfamilial classification. Scientific Reports 6: 34343.
Dictionary of Natural Products (version 26.2) (http://dnp.chemnetbase.com)
RdKit. http://www.rdkit.org/
Federhen, S. (2012). The NCBI Taxonomy database. Nucleic Acids Res 40: D136–D143.
